# Supplementary material for: Genome-wide identification of copy number variations between two chicken lines that differ in genetic resistance to Marek’s disease
Source: BMC Genomics. 2015 Oct 23;16:843. doi: 10.1186/s12864-015-2080-5 (PMC4619206; doi:10.1186/s12864-015-2080-5)
Supplement: Additional file 1: Table S1. — Summary of identified CNVs and CNVRs in the two chicken lines. For CNVs reported by CNVnator, the copy number denoted the absolute copy number estimated by CNVnator, and for those predicted by Pindel, the absolute copy number was not available and represented by ratio of the total number of uniquely mapped reads in the population supporting the CNV to that supporting the reference. Besides, Pindel can detected some not pure deletions (some fragments are inserted in the deletion region), and the inserted fragments were listed in the “Note” column. (XLSX 1591 kb) [file 12864_2015_2080_MOESM1_ESM.xlsx]

## Sheet: CNVRs
Table S1 Summary of identified CNVs and CNVRs in the two chicken lines
CNVR ID	Chromosome	Start (bp)	End (bp)	Size (bp)	Status	Chicken line	Detected by	Sample information
CNVR1	1	79901	81400	1500	Loss	RES	CNVnator	RES3
CNVR2	1	113596	123557	9962	Loss	SUS	Pindel	SUS3
CNVR3	1	137001	143100	6100	Gain	RES	CNVnator	RES1
CNVR4	1	222938	223736	799	Loss	Both	Pindel	RES3;SUS2;SUS3
CNVR5	1	272385	277259	4875	Loss	Both	Pindel	RES1;RES2;RES3;SUS1
CNVR6	1	327101	328900	1800	Loss	SUS	CNVnator	SUS3
CNVR7	1	372164	372681	518	Loss	RES	Pindel	RES3
CNVR8	1	374744	374909	166	Loss	Both	Pindel	RES3;SUS1
CNVR9	1	421495	421596	102	Loss	Both	Pindel	RES1;RES2;RES3;SUS1;SUS3
CNVR10	1	464051	507274	43224	Loss	Both	Pindel	RES1;RES2;RES3;SUS1;SUS2;SUS3
CNVR11	1	541601	551700	10100	Gain	SUS	CNVnator	SUS1
CNVR12	1	623201	627800	4600	Gain	Both	CNVnator	RES1;RES3;SUS2
CNVR13	1	634901	638200	3300	Loss	SUS	CNVnator	SUS2;SUS3
CNVR14	1	651801	653600	1800	Loss	SUS	CNVnator	SUS1
CNVR15	1	730400	730748	349	Loss	Both	Pindel	RES2;SUS1
CNVR16	1	793501	795700	2200	Loss	RES	CNVnator	RES3
CNVR17	1	858001	860900	2900	Loss	Both	CNVnator	RES1;RES2;RES3;SUS3
CNVR18	1	929101	931500	2400	Loss	Both	CNVnator	RES2;RES3;SUS1
CNVR19	1	1012601	1015100	2500	Loss	Both	CNVnator	RES1;RES2;RES3;SUS1;SUS2;SUS3
CNVR20	1	1066801	1069300	2500	Loss	RES	CNVnator	RES2;RES3
CNVR21	1	1324183	1324301	119	Loss	SUS	Pindel	SUS1;SUS2;SUS3
CNVR22	1	1690423	1707187	16765	Loss	Both	Pindel	RES1;RES2;RES3;SUS2
CNVR23	1	1784450	1784766	317	Loss	RES	Pindel	RES2
CNVR24	1	1827701	1850728	23028	Both	Both	CNVnator&Pindel	RES1;RES2;RES3;SUS1;SUS2;SUS3
CNVR25	1	1854401	1858400	4000	Gain	SUS	CNVnator	SUS1;SUS3
CNVR26	1	1868201	1870400	2200	Gain	RES	CNVnator	RES1;RES2;RES3
CNVR27	1	1967501	1973000	5500	Gain	Both	CNVnator	RES1;RES2;RES3;SUS1;SUS2;SUS3
CNVR28	1	2197501	2201000	3500	Loss	Both	CNVnator	RES1;RES2;RES3;SUS1;SUS2;SUS3
CNVR29	1	2660701	2663800	3100	Loss	SUS	CNVnator	SUS3
CNVR30	1	2710991	2711124	134	Loss	SUS	Pindel	SUS1;SUS2;SUS3
CNVR31	1	2735993	2753200	17208	Both	Both	Pindel	RES1;RES2;RES3;SUS1;SUS2;SUS3
CNVR32	1	2830103	2830679	577	Loss	Both	Pindel	RES3;SUS1;SUS2
CNVR33	1	2861001	2866700	5700	Gain	SUS	CNVnator	SUS1
CNVR34	1	3133301	3135800	2500	Loss	Both	CNVnator	RES2;RES3;SUS2
CNVR35	1	3201801	3207200	5400	Gain	SUS	CNVnator	SUS1
CNVR36	1	3386585	3386936	352	Loss	SUS	Pindel	SUS1;SUS2;SUS3
CNVR37	1	3454101	3459800	5700	Loss	Both	CNVnator	RES1;RES2;SUS3
CNVR38	1	3488801	3490300	1500	Loss	RES	CNVnator	RES2
CNVR39	1	3533001	3534700	1700	Loss	SUS	CNVnator	SUS1
CNVR40	1	3541201	3542600	1400	Loss	SUS	CNVnator	SUS3
CNVR41	1	3655101	3656800	1700	Loss	Both	CNVnator	RES1;RES2;RES3;SUS2
CNVR42	1	3659339	3659500	162	Loss	Both	Pindel	RES1;RES2;RES3;SUS1;SUS2;SUS3
CNVR43	1	3977301	3978600	1300	Loss	SUS	CNVnator	SUS1;SUS2;SUS3
CNVR44	1	4002853	4005004	2152	Loss	RES	Pindel	RES1;RES2;RES3
CNVR45	1	4028201	4031400	3200	Loss	Both	CNVnator	RES1;RES2;RES3;SUS1;SUS2;SUS3
CNVR46	1	4326301	4329100	2800	Loss	SUS	CNVnator	SUS2
CNVR47	1	4455201	4459100	3900	Loss	RES	CNVnator	RES3
CNVR48	1	5344701	5349400	4700	Loss	SUS	CNVnator	SUS2
CNVR49	1	5839301	5849100	9800	Loss	Both	CNVnator	RES3;SUS2;SUS3
CNVR50	1	6053001	6055500	2500	Loss	SUS	CNVnator	SUS3
CNVR51	1	6106601	6114600	8000	Loss	Both	CNVnator	RES1;RES2;RES3;SUS1;SUS2;SUS3
CNVR52	1	6138601	6140000	1400	Loss	SUS	CNVnator	SUS3
CNVR53	1	6202201	6203500	1300	Loss	RES	CNVnator	RES2
CNVR54	1	6431201	6432800	1600	Loss	RES	CNVnator	RES1;RES2;RES3
CNVR55	1	6487201	6489100	1900	Loss	RES	CNVnator	RES2;RES3
CNVR56	1	6548301	6549900	1600	Loss	RES	CNVnator	RES3
CNVR57	1	6557285	6557668	384	Loss	SUS	Pindel	SUS1;SUS2;SUS3
CNVR58	1	6598194	6601698	3505	Loss	SUS	Pindel	SUS2;SUS3
CNVR59	1	6638101	6641100	3000	Loss	SUS	CNVnator	SUS2
CNVR60	1	6707801	6709900	2100	Loss	RES	CNVnator	RES3
CNVR61	1	6935701	6939300	3600	Loss	RES	CNVnator	RES2
CNVR62	1	7003530	7003823	294	Loss	SUS	Pindel	SUS1;SUS2;SUS3
CNVR63	1	7093601	7095300	1700	Loss	RES	CNVnator	RES1
CNVR64	1	7211001	7228900	17900	Gain	RES	CNVnator	RES1;RES2;RES3
CNVR65	1	7260301	7262300	2000	Loss	Both	CNVnator	RES1;RES2;RES3;SUS1;SUS3
CNVR66	1	7603783	7604179	397	Loss	RES	Pindel	RES2;RES3
CNVR67	1	7693924	7694090	167	Loss	SUS	Pindel	SUS1;SUS2;SUS3
CNVR68	1	7854575	7855700	1126	Loss	SUS	CNVnator&Pindel	SUS1;SUS2;SUS3
CNVR69	1	7860801	7863100	2300	Loss	Both	CNVnator	RES1;RES2;RES3;SUS1;SUS2;SUS3
CNVR70	1	8114601	8116000	1400	Loss	SUS	CNVnator	SUS2
CNVR71	1	8241437	8241541	105	Loss	SUS	Pindel	SUS3
CNVR72	1	8383953	8384536	584	Loss	SUS	Pindel	SUS1;SUS2;SUS3
CNVR73	1	8679501	8681100	1600	Loss	SUS	CNVnator	SUS2
CNVR74	1	8797301	8799400	2100	Loss	RES	CNVnator	RES3
CNVR75	1	8912317	8912483	167	Loss	RES	Pindel	RES1;RES2;RES3
CNVR76	1	8979951	8981334	1384	Loss	SUS	CNVnator&Pindel	SUS1;SUS2;SUS3
CNVR77	1	9497601	9500900	3300	Loss	SUS	CNVnator	SUS3
CNVR78	1	9601401	9603100	1700	Loss	SUS	CNVnator	SUS1;SUS2;SUS3
CNVR79	1	9770801	9772100	1300	Loss	RES	CNVnator	RES1
CNVR80	1	9876869	9877447	579	Loss	SUS	Pindel	SUS1;SUS2;SUS3
CNVR81	1	10041401	10046300	4900	Loss	Both	CNVnator	RES1;RES2;RES3;SUS1;SUS2;SUS3
CNVR82	1	10072063	10072184	122	Loss	RES	Pindel	RES1;RES2;RES3
CNVR83	1	10224081	10224427	347	Loss	SUS	Pindel	SUS1;SUS2;SUS3
CNVR84	1	10269901	10271400	1500	Loss	RES	CNVnator	RES1;RES2
CNVR85	1	10278701	10290600	11900	Loss	SUS	CNVnator	SUS2;SUS3
CNVR86	1	10315203	10315483	281	Loss	RES	Pindel	RES1;RES2;RES3
CNVR87	1	10352372	10352522	151	Loss	RES	Pindel	RES2;RES3
CNVR88	1	10802595	10802828	234	Loss	SUS	Pindel	SUS1;SUS3
CNVR89	1	11023801	11051500	27700	Loss	Both	CNVnator	RES1;RES2;RES3;SUS1;SUS2;SUS3
CNVR90	1	11129230	11129758	529	Loss	Both	Pindel	RES1;RES2;RES3;SUS1;SUS2;SUS3
CNVR91	1	11170501	11174900	4400	Loss	SUS	CNVnator	SUS3
CNVR92	1	11339415	11367083	27669	Loss	SUS	Pindel	SUS1;SUS2;SUS3
CNVR93	1	11373401	11375300	1900	Loss	Both	CNVnator&Pindel	RES1;RES2;RES3;SUS2;SUS3
CNVR94	1	11464501	11468400	3900	Loss	SUS	CNVnator	SUS2
CNVR95	1	11691283	11691624	342	Loss	RES	Pindel	RES1;RES2;RES3
CNVR96	1	12088708	12089266	559	Loss	Both	Pindel	RES1;RES2;RES3;SUS1;SUS2;SUS3
CNVR97	1	12330781	12331442	662	Loss	Both	Pindel	RES1;RES2;RES3;SUS1;SUS2;SUS3
CNVR98	1	12333308	12333591	284	Loss	Both	Pindel	RES1;RES2;RES3;SUS1;SUS2;SUS3
CNVR99	1	12449801	12454600	4800	Loss	Both	CNVnator	RES1;RES2;RES3;SUS1;SUS2;SUS3
CNVR100	1	13236540	13237137	598	Loss	Both	Pindel	RES1;RES2;RES3;SUS1;SUS2;SUS3
CNVR101	1	13823556	13823685	130	Loss	Both	Pindel	RES2;RES3;SUS3
CNVR102	1	14022171	14022432	262	Loss	SUS	Pindel	SUS1;SUS3
CNVR103	1	14047915	14048057	143	Loss	SUS	Pindel	SUS1;SUS2;SUS3
CNVR104	1	14681073	14681202	130	Loss	SUS	Pindel	SUS2;SUS3
CNVR105	1	14805392	14805857	466	Loss	SUS	Pindel	SUS1;SUS2;SUS3
CNVR106	1	14827028	14827418	391	Loss	SUS	Pindel	SUS1;SUS2
CNVR107	1	14845101	14848900	3800	Loss	Both	CNVnator	RES1;RES2;RES3;SUS1;SUS2;SUS3
CNVR108	1	14882801	14884300	1500	Loss	SUS	CNVnator	SUS3
CNVR109	1	14953501	14958500	5000	Loss	Both	CNVnator	RES1;RES2;RES3;SUS1;SUS3
CNVR110	1	15021001	15023400	2400	Loss	SUS	CNVnator	SUS1;SUS2;SUS3
CNVR111	1	15123201	15131500	8300	Loss	Both	CNVnator	RES1;RES2;RES3;SUS1;SUS2;SUS3
CNVR112	1	15166501	15170300	3800	Loss	SUS	CNVnator	SUS2;SUS3
CNVR113	1	15201301	15202700	1400	Loss	SUS	CNVnator	SUS1;SUS2;SUS3
CNVR114	1	15211590	15211696	107	Loss	SUS	Pindel	SUS2;SUS3
CNVR115	1	15795401	15796700	1300	Loss	SUS	CNVnator	SUS2
CNVR116	1	15924952	15925675	724	Loss	SUS	Pindel	SUS1;SUS2;SUS3
CNVR117	1	16331001	16333200	2200	Loss	Both	CNVnator	RES2;SUS1;SUS2
CNVR118	1	16349101	16354900	5800	Loss	SUS	CNVnator	SUS2
CNVR119	1	16416401	16418100	1700	Loss	RES	CNVnator	RES1;RES2;RES3
CNVR120	1	16490101	16492000	1900	Loss	SUS	CNVnator&Pindel	SUS1;SUS2;SUS3
CNVR121	1	16606238	16606383	146	Loss	SUS	Pindel	SUS1;SUS2;SUS3
CNVR122	1	16770760	16770985	226	Loss	SUS	Pindel	SUS3
CNVR123	1	16794985	16795110	126	Loss	SUS	Pindel	SUS2
CNVR124	1	16984101	16990900	6800	Loss	SUS	CNVnator	SUS3
CNVR125	1	17170395	17170766	372	Loss	SUS	Pindel	SUS1;SUS2;SUS3
CNVR126	1	17286001	17302300	16300	Gain	SUS	CNVnator	SUS1;SUS2;SUS3
CNVR127	1	17339201	17340900	1700	Loss	SUS	CNVnator	SUS3
CNVR128	1	17508901	17512300	3400	Loss	SUS	CNVnator	SUS2;SUS3
CNVR129	1	17666387	17666607	221	Loss	RES	Pindel	RES1;RES2;RES3
CNVR130	1	17675959	17676232	274	Loss	Both	Pindel	RES1;RES2;RES3;SUS1;SUS2;SUS3
CNVR131	1	17965901	17971800	5900	Loss	SUS	CNVnator	SUS2
CNVR132	1	18366801	18369400	2600	Loss	SUS	CNVnator	SUS2
CNVR133	1	18382727	18382836	110	Loss	Both	Pindel	RES3;SUS1
CNVR134	1	18420301	18422500	2200	Loss	RES	CNVnator	RES2;RES3
CNVR135	1	18517801	18520800	3000	Loss	RES	CNVnator	RES3
CNVR136	1	18595201	18598000	2800	Loss	Both	CNVnator	RES1;RES3;SUS2
CNVR137	1	18719001	18721700	2700	Loss	RES	CNVnator	RES1;RES2;RES3
CNVR138	1	18727801	18730600	2800	Loss	RES	CNVnator	RES1;RES2;RES3
CNVR139	1	18753801	18755100	1300	Loss	SUS	CNVnator	SUS2
CNVR140	1	18795701	18801300	5600	Gain	SUS	CNVnator	SUS1
CNVR141	1	18812704	18814735	2032	Loss	Both	Pindel	RES1;RES2;RES3;SUS2;SUS3
CNVR142	1	19010039	19010204	166	Loss	Both	Pindel	RES1;RES2;RES3;SUS1;SUS2;SUS3
CNVR143	1	19196001	19198400	2400	Loss	SUS	CNVnator	SUS3
CNVR144	1	19384501	19386700	2200	Loss	SUS	CNVnator	SUS2
CNVR145	1	19913601	19914600	1000	Loss	RES	CNVnator	RES2
CNVR146	1	20063444	20066141	2698	Loss	RES	CNVnator&Pindel	RES1;RES2;RES3
CNVR147	1	20173601	20174800	1200	Loss	RES	CNVnator	RES1
CNVR148	1	20183701	20184700	1000	Loss	SUS	CNVnator	SUS3
CNVR149	1	20201401	20204000	2600	Loss	SUS	CNVnator	SUS1;SUS3
CNVR150	1	20519601	20521600	2000	Loss	Both	CNVnator	RES1;SUS3
CNVR151	1	20644401	20645900	1500	Loss	RES	CNVnator	RES3
CNVR152	1	20832663	20832879	217	Loss	Both	Pindel	RES1;RES3;SUS1;SUS2;SUS3
CNVR153	1	21287101	21292100	5000	Loss	Both	CNVnator&Pindel	RES1;RES2;RES3;SUS1;SUS2;SUS3
CNVR154	1	21372701	21374600	1900	Loss	Both	CNVnator	RES1;RES2;RES3;SUS1;SUS2
CNVR155	1	21493101	21494200	1100	Loss	SUS	CNVnator	SUS1;SUS2
CNVR156	1	21515001	21517800	2800	Loss	SUS	CNVnator	SUS3
CNVR157	1	21533101	21536800	3700	Loss	Both	CNVnator	RES1;SUS3
CNVR158	1	21818601	21819900	1300	Loss	Both	CNVnator	RES1;SUS2
CNVR159	1	22085601	22115000	29400	Loss	SUS	CNVnator	SUS1
CNVR160	1	22227255	22227434	180	Loss	Both	Pindel	RES1;RES2;RES3;SUS1;SUS2;SUS3
CNVR161	1	22259681	22259866	186	Loss	Both	Pindel	RES1;RES2;RES3;SUS1;SUS2;SUS3
CNVR162	1	22286901	22289800	2900	Loss	SUS	CNVnator	SUS3
CNVR163	1	22557524	22557934	411	Loss	Both	Pindel	RES2;RES3;SUS1;SUS2;SUS3
CNVR164	1	22610101	22611500	1400	Loss	SUS	CNVnator	SUS2
CNVR165	1	22804901	22806400	1500	Loss	Both	CNVnator	RES1;SUS3
CNVR166	1	23696808	23697727	920	Loss	SUS	Pindel	SUS1
CNVR167	1	23883101	23885200	2100	Loss	RES	CNVnator	RES1
CNVR168	1	24370901	24602100	231200	Loss	Both	CNVnator	RES1;RES2;RES3;SUS1;SUS2;SUS3
CNVR169	1	24607301	24628800	21500	Loss	Both	CNVnator	RES1;RES2;RES3;SUS1;SUS2;SUS3
CNVR170	1	24670601	24714400	43800	Loss	Both	CNVnator	RES1;RES3;SUS1;SUS2;SUS3
CNVR171	1	24729701	24731000	1300	Loss	Both	CNVnator	RES1;SUS1;SUS2
CNVR172	1	24780101	24799900	19800	Loss	Both	CNVnator	RES1;RES2;RES3;SUS1;SUS2;SUS3
CNVR173	1	25037201	25069600	32400	Loss	Both	CNVnator	RES1;RES2;RES3;SUS1;SUS2;SUS3
CNVR174	1	25661397	25661639	243	Loss	RES	Pindel	RES1;RES2;RES3
CNVR175	1	25956723	25956971	249	Loss	Both	Pindel	RES2;RES3;SUS2;SUS3
CNVR176	1	26256201	26258800	2600	Loss	Both	CNVnator	RES1;RES2;RES3;SUS1
CNVR177	1	26358024	26358225	202	Loss	SUS	Pindel	SUS1;SUS2;SUS3
CNVR178	1	26412265	26412624	360	Loss	RES	Pindel	RES1;RES2;RES3
CNVR179	1	26881091	26881253	163	Loss	RES	Pindel	RES2;RES3
CNVR180	1	27289321	27289423	103	Loss	SUS	Pindel	SUS1;SUS2;SUS3
CNVR181	1	27809401	27813500	4100	Loss	SUS	CNVnator	SUS2
CNVR182	1	27859512	27859745	234	Loss	SUS	Pindel	SUS1;SUS2;SUS3
CNVR183	1	27931200	27931491	292	Loss	RES	Pindel	RES1;RES2;RES3
CNVR184	1	28155101	28159000	3900	Loss	Both	CNVnator	RES1;RES2;RES3;SUS1;SUS2;SUS3
CNVR185	1	28198401	28200900	2500	Loss	Both	CNVnator	RES1;RES2;RES3;SUS1;SUS2;SUS3
CNVR186	1	28246974	28247091	118	Loss	Both	Pindel	RES1;RES2;RES3;SUS1;SUS2;SUS3
CNVR187	1	28341801	28342800	1000	Loss	SUS	CNVnator&Pindel	SUS1;SUS2;SUS3
CNVR188	1	29378201	29383600	5400	Loss	RES	CNVnator	RES3
CNVR189	1	29653401	29655500	2100	Loss	Both	CNVnator	RES1;SUS2;SUS3
CNVR190	1	29927701	29930300	2600	Loss	RES	CNVnator	RES2
CNVR191	1	30016270	30016409	140	Loss	Both	Pindel	RES1;RES2;RES3;SUS1;SUS2;SUS3
CNVR192	1	30502401	30503800	1400	Loss	RES	CNVnator	RES2
CNVR193	1	30693801	30696500	2700	Loss	RES	CNVnator	RES1
CNVR194	1	31225164	31225817	654	Loss	SUS	Pindel	SUS1;SUS2;SUS3
CNVR195	1	31443701	31444800	1100	Loss	SUS	CNVnator	SUS1;SUS2;SUS3
CNVR196	1	31499301	31503700	4400	Loss	SUS	CNVnator	SUS3
CNVR197	1	31613530	31613662	133	Loss	RES	Pindel	RES1;RES2;RES3
CNVR198	1	31618152	31618260	109	Loss	RES	Pindel	RES1;RES2;RES3
CNVR199	1	31893489	31899700	6212	Loss	Both	CNVnator&Pindel	RES1;RES2;RES3;SUS1;SUS2;SUS3
CNVR200	1	31912237	31912711	475	Loss	RES	Pindel	RES2;RES3
CNVR201	1	32027105	32027547	443	Loss	RES	Pindel	RES1;RES2;RES3
CNVR202	1	32078901	32080400	1500	Loss	RES	CNVnator	RES1;RES3
CNVR203	1	32204801	32206400	1600	Loss	RES	CNVnator	RES1
CNVR204	1	32224097	32224756	660	Loss	Both	Pindel	RES1;RES2;RES3;SUS1;SUS2;SUS3
CNVR205	1	32225937	32226290	354	Loss	Both	Pindel	RES1;RES2;RES3;SUS1;SUS2;SUS3
CNVR206	1	32226301	32231272	4972	Both	Both	CNVnator&Pindel	RES2;RES3;SUS1;SUS2;SUS3
CNVR207	1	32349101	32351600	2500	Loss	Both	CNVnator	RES1;RES2;RES3;SUS1;SUS2;SUS3
CNVR208	1	32407001	32408500	1500	Loss	RES	CNVnator	RES2
CNVR209	1	32488701	32492700	4000	Gain	SUS	CNVnator	SUS1
CNVR210	1	32526873	32527084	212	Loss	Both	Pindel	RES1;RES2;RES3;SUS1;SUS2;SUS3
CNVR211	1	32560801	32561800	1000	Loss	SUS	CNVnator	SUS2
CNVR212	1	32561801	32567100	5300	Gain	Both	CNVnator	RES3;SUS1;SUS2;SUS3
CNVR213	1	32626533	32627069	537	Loss	SUS	Pindel	SUS3
CNVR214	1	32832096	32832207	112	Loss	SUS	Pindel	SUS3
CNVR215	1	32918561	32918749	189	Loss	RES	Pindel	RES2;RES3
CNVR216	1	33261214	33261331	118	Loss	Both	Pindel	RES1;SUS2
CNVR217	1	33468239	33468352	114	Loss	SUS	Pindel	SUS1;SUS2;SUS3
CNVR218	1	33725301	33727300	2000	Loss	RES	CNVnator	RES2
CNVR219	1	33983001	33984500	1500	Loss	RES	CNVnator	RES3
CNVR220	1	34070141	34070306	166	Loss	Both	Pindel	RES1;RES2;RES3;SUS1;SUS2;SUS3
CNVR221	1	34546183	34546372	190	Loss	Both	Pindel	RES2;RES3;SUS1;SUS2;SUS3
CNVR222	1	35332863	35333652	790	Loss	SUS	Pindel	SUS1;SUS2;SUS3
CNVR223	1	35376827	35377301	475	Loss	Both	Pindel	RES3;SUS1;SUS2;SUS3
CNVR224	1	35515951	35516514	564	Loss	RES	Pindel	RES1;RES2;RES3
CNVR225	1	36325398	36325559	162	Loss	RES	Pindel	RES1
CNVR226	1	36337465	36337571	107	Loss	SUS	Pindel	SUS1;SUS3
CNVR227	1	36391201	36392800	1600	Loss	RES	CNVnator	RES2
CNVR228	1	36616844	36617177	334	Loss	RES	Pindel	RES1;RES2;RES3
CNVR229	1	36651031	36651374	344	Loss	RES	Pindel	RES1;RES2;RES3
CNVR230	1	36740384	36740638	255	Loss	RES	Pindel	RES1
CNVR231	1	36753489	36753606	118	Loss	SUS	Pindel	SUS2
CNVR232	1	36774851	36775515	665	Loss	RES	Pindel	RES1;RES2;RES3
CNVR233	1	36814584	36815102	519	Loss	SUS	Pindel	SUS1;SUS2;SUS3
CNVR234	1	37014901	37016900	2000	Loss	Both	CNVnator	RES1;SUS2
CNVR235	1	37251001	37252200	1200	Loss	SUS	CNVnator	SUS3
CNVR236	1	37719247	37719764	518	Loss	Both	Pindel	RES1;RES3;SUS1;SUS2;SUS3
CNVR237	1	38276091	38276243	153	Loss	RES	Pindel	RES1;RES2;RES3
CNVR238	1	39452831	39453051	221	Loss	Both	Pindel	RES1;RES2;RES3;SUS1;SUS2
CNVR239	1	39619324	39619466	143	Loss	RES	Pindel	RES1;RES2;RES3
CNVR240	1	39700036	39700152	117	Loss	Both	Pindel	RES1;SUS1;SUS2
CNVR241	1	39923797	39923909	113	Loss	Both	Pindel	RES1;RES2;RES3;SUS1;SUS3
CNVR242	1	40523252	40523614	363	Loss	RES	Pindel	RES1;RES2;RES3
CNVR243	1	40557939	40558225	287	Loss	RES	Pindel	RES2;RES3
CNVR244	1	41023001	41027616	4616	Loss	RES	CNVnator&Pindel	RES1;RES2;RES3
CNVR245	1	41063701	41065800	2100	Loss	SUS	CNVnator	SUS2
CNVR246	1	41168501	41171400	2900	Loss	SUS	CNVnator&Pindel	SUS1;SUS2;SUS3
CNVR247	1	41313163	41313279	117	Loss	SUS	Pindel	SUS3
CNVR248	1	41342342	41342553	212	Loss	RES	Pindel	RES1;RES2;RES3
CNVR249	1	41645205	41646125	921	Loss	Both	Pindel	RES1;RES2;RES3;SUS1;SUS2;SUS3
CNVR250	1	41735901	41737900	2000	Loss	SUS	CNVnator	SUS2
CNVR251	1	41898101	41902000	3900	Loss	SUS	CNVnator	SUS2
CNVR252	1	42130696	42130797	102	Loss	SUS	Pindel	SUS1;SUS3
CNVR253	1	42236101	42238400	2300	Loss	RES	CNVnator	RES1
CNVR254	1	42304007	42304276	270	Loss	Both	Pindel	RES1;RES3;SUS1;SUS2
CNVR255	1	42410396	42410551	156	Loss	Both	Pindel	RES1;RES2;RES3;SUS1;SUS2
CNVR256	1	42569204	42569869	666	Loss	SUS	Pindel	SUS2;SUS3
CNVR257	1	42954670	42955178	509	Loss	RES	Pindel	RES1;RES2;RES3
CNVR258	1	43019743	43019989	247	Loss	Both	Pindel	RES1;RES2;RES3;SUS1;SUS2;SUS3
CNVR259	1	43624289	43624422	134	Loss	RES	Pindel	RES1;RES2;RES3
CNVR260	1	43653601	43655700	2100	Loss	Both	CNVnator	RES1;RES3;SUS3
CNVR261	1	43889701	43893900	4200	Loss	SUS	CNVnator	SUS3
CNVR262	1	44004301	44006200	1900	Loss	Both	CNVnator	RES1;RES2;RES3;SUS1;SUS2;SUS3
CNVR263	1	44238758	44238958	201	Loss	Both	Pindel	RES1;RES2;RES3;SUS1;SUS2;SUS3
CNVR264	1	44713933	44714389	457	Loss	SUS	Pindel	SUS1;SUS2;SUS3
CNVR265	1	45290023	45290176	154	Loss	RES	Pindel	RES1;RES2;RES3
CNVR266	1	45376034	45376338	305	Loss	SUS	Pindel	SUS2;SUS3
CNVR267	1	45649101	45650900	1800	Loss	RES	CNVnator	RES1;RES2;RES3
CNVR268	1	45667468	45667698	231	Loss	RES	Pindel	RES1;RES2;RES3
CNVR269	1	46407131	46407645	515	Loss	SUS	Pindel	SUS1;SUS3
CNVR270	1	46457887	46466965	9079	Loss	RES	Pindel	RES2;RES3
CNVR271	1	46539632	46539871	240	Loss	SUS	Pindel	SUS1;SUS2;SUS3
CNVR272	1	47054902	47058333	3432	Loss	RES	Pindel	RES1
CNVR273	1	47387331	47388261	931	Loss	Both	Pindel	RES1;RES2;RES3;SUS1
CNVR274	1	47708809	47709195	387	Loss	SUS	Pindel	SUS1;SUS2;SUS3
CNVR275	1	47710589	47710694	106	Loss	RES	Pindel	RES3
CNVR276	1	47871612	47871723	112	Loss	Both	Pindel	RES1;SUS2
CNVR277	1	47931501	47934000	2500	Loss	Both	CNVnator	RES1;RES2;RES3;SUS1
CNVR278	1	47997501	48000700	3200	Loss	Both	CNVnator	RES1;SUS2
CNVR279	1	48602194	48602949	756	Loss	SUS	Pindel	SUS1;SUS2;SUS3
CNVR280	1	48671046	48671296	251	Loss	RES	Pindel	RES1;RES2;RES3
CNVR281	1	48949601	48951400	1800	Loss	RES	CNVnator	RES1;RES2;RES3
CNVR282	1	48976901	48978700	1800	Loss	SUS	CNVnator	SUS1
CNVR283	1	49172701	49174800	2100	Loss	SUS	CNVnator	SUS1;SUS2;SUS3
CNVR284	1	49178101	49180500	2400	Loss	Both	CNVnator	RES2;RES3;SUS1;SUS2;SUS3
CNVR285	1	49262619	49262751	133	Loss	Both	Pindel	RES1;RES3;SUS1;SUS2;SUS3
CNVR286	1	49714629	49736344	21716	Loss	RES	Pindel	RES1
CNVR287	1	49946398	49946499	102	Loss	SUS	Pindel	SUS1;SUS2;SUS3
CNVR288	1	49973701	49978100	4400	Loss	SUS	CNVnator	SUS3
CNVR289	1	50104501	50105900	1400	Loss	SUS	CNVnator	SUS1
CNVR290	1	50267601	50269300	1700	Loss	RES	CNVnator	RES1;RES2;RES3
CNVR291	1	50457401	50460500	3100	Loss	Both	CNVnator	RES1;SUS1;SUS3
CNVR292	1	50527901	50535600	7700	Loss	RES	CNVnator	RES3
CNVR293	1	50543301	50545300	2000	Loss	RES	CNVnator	RES3
CNVR294	1	50594001	50595200	1200	Loss	Both	CNVnator	RES2;SUS3
CNVR295	1	50616001	50621800	5800	Loss	RES	CNVnator	RES3
CNVR296	1	50624201	50625800	1600	Loss	SUS	CNVnator	SUS3
CNVR297	1	50732601	50734800	2200	Loss	SUS	CNVnator	SUS1
CNVR298	1	50804901	50807000	2100	Loss	SUS	CNVnator	SUS2;SUS3
CNVR299	1	50834401	50836700	2300	Loss	Both	CNVnator	RES1;RES2;RES3;SUS1;SUS2;SUS3
CNVR300	1	51121901	51128900	7000	Loss	Both	CNVnator	RES1;RES2;RES3;SUS1;SUS2;SUS3
CNVR301	1	51386381	51409058	22678	Loss	Both	Pindel	RES1;RES2;RES3;SUS1;SUS2;SUS3
CNVR302	1	51495301	51501200	5900	Loss	Both	CNVnator	RES1;RES2;RES3;SUS2;SUS3
CNVR303	1	51544301	51547800	3500	Loss	Both	CNVnator	RES1;RES2;RES3;SUS2;SUS3
CNVR304	1	51758701	51763200	4500	Loss	Both	CNVnator	RES1;SUS2
CNVR305	1	51813501	51814900	1400	Loss	RES	CNVnator	RES1
CNVR306	1	52207256	52207364	109	Loss	SUS	Pindel	SUS1;SUS2;SUS3
CNVR307	1	52292525	52292648	124	Loss	SUS	Pindel	SUS1;SUS2;SUS3
CNVR308	1	52350201	52351200	1000	Loss	Both	CNVnator	RES1;RES2;RES3;SUS1;SUS2;SUS3
CNVR309	1	53764101	53765400	1300	Loss	SUS	CNVnator	SUS1
CNVR310	1	54110126	54110290	165	Loss	Both	Pindel	RES1;RES2;RES3;SUS1;SUS2;SUS3
CNVR311	1	54571284	54571426	143	Loss	SUS	Pindel	SUS1;SUS2;SUS3
CNVR312	1	54846079	54846428	350	Loss	Both	Pindel	RES1;RES2;RES3;SUS1;SUS2;SUS3
CNVR313	1	54848926	54849229	304	Loss	RES	Pindel	RES1;RES2;RES3
CNVR314	1	54893648	54902500	8853	Both	Both	CNVnator&Pindel	RES1;RES2;RES3;SUS1;SUS2;SUS3
CNVR315	1	55745002	55745179	178	Loss	RES	Pindel	RES1;RES2;RES3
CNVR316	1	56078618	56078785	168	Loss	RES	Pindel	RES1;RES2;RES3
CNVR317	1	56448647	56448899	253	Loss	SUS	Pindel	SUS1;SUS2;SUS3
CNVR318	1	56640885	56641130	246	Loss	RES	Pindel	RES1;RES2;RES3
CNVR319	1	56649860	56650191	332	Loss	SUS	Pindel	SUS1;SUS2;SUS3
CNVR320	1	57927677	57927954	278	Loss	RES	Pindel	RES1;RES2
CNVR321	1	58728801	58733800	5000	Gain	Both	CNVnator	RES2;SUS1
CNVR322	1	58799095	58799268	174	Loss	RES	Pindel	RES1;RES2
CNVR323	1	58844664	58844772	109	Loss	RES	Pindel	RES1;RES3
CNVR324	1	59098468	59104583	6116	Loss	Both	Pindel	RES1;RES2;RES3;SUS1;SUS2;SUS3
CNVR325	1	59330701	59333000	2300	Gain	Both	CNVnator	RES1;RES2;SUS1;SUS3
CNVR326	1	59528632	59528751	120	Loss	SUS	Pindel	SUS1;SUS2
CNVR327	1	59687711	59688021	311	Loss	RES	Pindel	RES3
CNVR328	1	59845334	59853340	8007	Loss	Both	Pindel	RES1;RES3;SUS1;SUS2
CNVR329	1	59939277	59939383	107	Loss	Both	Pindel	RES1;RES2;RES3;SUS2
CNVR330	1	59997439	59997551	113	Loss	RES	Pindel	RES2;RES3
CNVR331	1	60001732	60008768	7037	Loss	Both	Pindel	RES1;RES2;RES3;SUS1;SUS2;SUS3
CNVR332	1	60311201	60316300	5100	Loss	RES	CNVnator	RES2
CNVR333	1	60329476	60329748	273	Loss	Both	Pindel	RES1;RES2;RES3;SUS1;SUS2;SUS3
CNVR334	1	60399794	60400800	1007	Loss	RES	CNVnator&Pindel	RES1;RES2;RES3
CNVR335	1	60416201	60417300	1100	Loss	RES	CNVnator	RES1
CNVR336	1	60701000	60701151	152	Loss	RES	Pindel	RES1;RES2;RES3
CNVR337	1	60728603	60728822	220	Loss	Both	Pindel	RES2;RES3;SUS2;SUS3
CNVR338	1	60788701	60789800	1100	Loss	Both	CNVnator&Pindel	RES1;RES2;RES3;SUS1;SUS2;SUS3
CNVR339	1	60863098	60863219	122	Loss	RES	Pindel	RES1;RES2;RES3
CNVR340	1	61022501	61025600	3100	Loss	Both	CNVnator	RES3;SUS2
CNVR341	1	61416302	61416716	415	Loss	Both	Pindel	RES1;RES2;RES3;SUS1;SUS2;SUS3
CNVR342	1	62277673	62290730	13058	Both	Both	CNVnator&Pindel	RES1;RES2;RES3;SUS1;SUS2;SUS3
CNVR343	1	62580693	62581075	383	Loss	SUS	Pindel	SUS1;SUS2;SUS3
CNVR344	1	62606501	62608600	2100	Gain	Both	CNVnator	RES1;RES2;RES3;SUS1;SUS2;SUS3
CNVR345	1	62654401	62658900	4500	Gain	Both	CNVnator	RES1;RES2;RES3;SUS1;SUS2;SUS3
CNVR346	1	63160001	63177500	17500	Gain	SUS	CNVnator	SUS1
CNVR347	1	63259601	63263900	4300	Loss	RES	CNVnator	RES2
CNVR348	1	63395781	63396002	222	Loss	RES	Pindel	RES1;RES2;RES3
CNVR349	1	63484101	63488300	4200	Loss	SUS	CNVnator	SUS2
CNVR350	1	63563201	63568500	5300	Loss	SUS	CNVnator	SUS2;SUS3
CNVR351	1	63779756	63780117	362	Loss	Both	Pindel	RES1;RES2;RES3;SUS1;SUS2;SUS3
CNVR352	1	64195944	64196404	461	Loss	Both	Pindel	RES1;RES2;RES3;SUS1;SUS2;SUS3
CNVR353	1	64359001	64363200	4200	Loss	Both	CNVnator	RES1;SUS2;SUS3
CNVR354	1	64371801	64375800	4000	Loss	SUS	CNVnator	SUS2
CNVR355	1	64617638	64617763	126	Loss	Both	Pindel	RES1;RES2;RES3;SUS1;SUS3
CNVR356	1	65047828	65048618	791	Loss	Both	Pindel	RES1;RES2;RES3;SUS1;SUS2;SUS3
CNVR357	1	65367889	65368065	177	Loss	Both	Pindel	RES1;RES2;RES3;SUS1;SUS2;SUS3
CNVR358	1	65523600	65523790	191	Loss	Both	Pindel	RES1;RES2;RES3;SUS1;SUS2;SUS3
CNVR359	1	65564901	65566306	1406	Loss	Both	CNVnator&Pindel	RES1;RES2;RES3;SUS1;SUS2;SUS3
CNVR360	1	66119442	66119593	152	Loss	SUS	Pindel	SUS3
CNVR361	1	66142101	66144102	2002	Loss	Both	CNVnator	RES1;RES2;RES3;SUS1;SUS2;SUS3
CNVR362	1	66734301	66736200	1900	Loss	Both	CNVnator	RES1;SUS1;SUS2;SUS3
CNVR363	1	66877701	66881200	3500	Loss	RES	CNVnator	RES1;RES2;RES3
CNVR364	1	66899301	66901200	1900	Loss	SUS	CNVnator&Pindel	SUS1;SUS2;SUS3
CNVR365	1	66953349	66953730	382	Loss	SUS	Pindel	SUS1;SUS2;SUS3
CNVR366	1	67123843	67123974	132	Loss	Both	Pindel	RES1;RES2;RES3;SUS1;SUS2;SUS3
CNVR367	1	67129906	67130183	278	Loss	Both	Pindel	RES1;RES2;RES3;SUS1;SUS2;SUS3
CNVR368	1	67254501	67259600	5100	Gain	RES	CNVnator	RES1;RES2;RES3
CNVR369	1	67289912	67290017	106	Loss	Both	Pindel	RES1;RES2;RES3;SUS1;SUS2;SUS3
CNVR370	1	67422301	67425200	2900	Gain	Both	CNVnator	RES1;RES2;SUS1;SUS2;SUS3
CNVR371	1	67434585	67446100	11516	Loss	SUS	CNVnator&Pindel	SUS1;SUS2;SUS3
CNVR372	1	67508779	67508901	123	Loss	SUS	Pindel	SUS1;SUS2;SUS3
CNVR373	1	68216401	68217400	1000	Loss	RES	CNVnator	RES3
CNVR374	1	68262008	68262165	158	Loss	SUS	Pindel	SUS1;SUS2;SUS3
CNVR375	1	68579755	68579964	210	Loss	RES	Pindel	RES1;RES2;RES3
CNVR376	1	68615801	68619800	4000	Loss	RES	CNVnator	RES2
CNVR377	1	68732404	68732871	468	Loss	SUS	Pindel	SUS1;SUS2;SUS3
CNVR378	1	69045240	69045484	245	Loss	SUS	Pindel	SUS1;SUS2
CNVR379	1	69099848	69100209	362	Loss	RES	Pindel	RES1;RES2;RES3
CNVR380	1	69238765	69238924	160	Loss	RES	Pindel	RES1;RES2;RES3
CNVR381	1	69953949	69985900	31952	Both	Both	CNVnator&Pindel	RES1;RES2;RES3;SUS1;SUS2;SUS3
CNVR382	1	70450520	70450661	142	Loss	Both	Pindel	RES1;RES2;RES3;SUS1;SUS2;SUS3
CNVR383	1	70635801	70639800	4000	Gain	SUS	CNVnator	SUS1
CNVR384	1	71025101	71029900	4800	Loss	Both	CNVnator	RES1;RES2;RES3;SUS1;SUS2;SUS3
CNVR385	1	71108101	71110100	2000	Loss	SUS	CNVnator	SUS2
CNVR386	1	71210891	71211038	148	Loss	Both	Pindel	RES1;RES3;SUS3
CNVR387	1	71248201	71250300	2100	Loss	Both	CNVnator	RES1;RES3;SUS3
CNVR388	1	71407801	71409200	1400	Loss	SUS	CNVnator	SUS2
CNVR389	1	71469171	71529900	60730	Both	Both	CNVnator&Pindel	RES1;RES2;RES3;SUS1;SUS2;SUS3
CNVR390	1	71696201	71698000	1800	Loss	RES	CNVnator	RES3
CNVR391	1	71789581	71793686	4106	Loss	RES	Pindel	RES1
CNVR392	1	71857701	71862700	5000	Loss	Both	CNVnator	RES3;SUS1;SUS3
CNVR393	1	72058501	72060300	1800	Loss	SUS	CNVnator	SUS3
CNVR394	1	72064601	72072400	7800	Loss	Both	CNVnator	RES1;RES2;RES3;SUS1;SUS2;SUS3
CNVR395	1	72160069	72160281	213	Loss	RES	Pindel	RES1;RES2;RES3
CNVR396	1	72163701	72173900	10200	Loss	Both	CNVnator&Pindel	RES1;RES2;RES3;SUS1;SUS2;SUS3
CNVR397	1	72214101	72225900	11800	Loss	Both	CNVnator	RES2;RES3;SUS1
CNVR398	1	72260344	72287199	26856	Loss	Both	CNVnator&Pindel	RES1;RES2;RES3;SUS1;SUS2
CNVR399	1	72404601	72406100	1500	Loss	RES	CNVnator	RES3
CNVR400	1	72488834	72489077	244	Loss	Both	Pindel	RES1;RES2;RES3;SUS1;SUS2;SUS3
CNVR401	1	72564801	72571200	6400	Loss	SUS	CNVnator	SUS3
CNVR402	1	72590401	72594200	3800	Loss	Both	CNVnator	RES3;SUS2
CNVR403	1	72911101	72912100	1000	Loss	SUS	CNVnator	SUS3
CNVR404	1	73234392	73234900	509	Loss	SUS	Pindel	SUS1;SUS2;SUS3
CNVR405	1	73340501	73345900	5400	Loss	Both	CNVnator	RES1;SUS2;SUS3
CNVR406	1	73547601	73569030	21430	Both	Both	CNVnator&Pindel	RES1;RES2;RES3;SUS1;SUS2;SUS3
CNVR407	1	73572401	73577900	5500	Gain	RES	CNVnator	RES3
CNVR408	1	73585201	73589500	4300	Gain	Both	CNVnator	RES1;RES2;RES3;SUS1;SUS2;SUS3
CNVR409	1	73625701	73628200	2500	Loss	Both	CNVnator	RES1;RES2;RES3;SUS1;SUS2;SUS3
CNVR410	1	73712601	73718700	6100	Loss	Both	CNVnator	RES1;RES2;RES3;SUS1;SUS2;SUS3
CNVR411	1	73726801	73730100	3300	Loss	Both	CNVnator	RES1;RES2;RES3;SUS1;SUS2;SUS3
CNVR412	1	73749001	73754600	5600	Loss	Both	CNVnator	RES1;RES2;RES3;SUS1;SUS2;SUS3
CNVR413	1	73782601	73785600	3000	Loss	Both	CNVnator	RES1;RES2;RES3;SUS1;SUS2;SUS3
CNVR414	1	74015901	74024400	8500	Loss	Both	CNVnator	RES1;RES2;RES3;SUS1;SUS2;SUS3
CNVR415	1	74059401	74064700	5300	Loss	Both	CNVnator	RES1;RES2;RES3;SUS1;SUS2;SUS3
CNVR416	1	74189601	74191000	1400	Loss	RES	CNVnator	RES3
CNVR417	1	74293276	74306807	13532	Loss	Both	Pindel	RES2;SUS1;SUS2;SUS3
CNVR418	1	74540636	74540737	102	Loss	SUS	Pindel	SUS3
CNVR419	1	74640901	74643400	2500	Gain	Both	CNVnator	RES1;RES3;SUS1;SUS2;SUS3
CNVR420	1	74798701	74811300	12600	Gain	Both	CNVnator	RES1;RES2;RES3;SUS1;SUS2;SUS3
CNVR421	1	74876201	74878200	2000	Loss	Both	CNVnator	RES2;SUS2;SUS3
CNVR422	1	75057601	75071300	13700	Loss	Both	CNVnator	RES1;RES2;RES3;SUS1;SUS2;SUS3
CNVR423	1	75077472	75077670	199	Loss	Both	Pindel	RES1;RES2;RES3;SUS1;SUS2;SUS3
CNVR424	1	75117401	75126200	8800	Loss	Both	CNVnator	RES1;RES2;RES3;SUS1;SUS2;SUS3
CNVR425	1	75155401	75160200	4800	Gain	Both	CNVnator	RES1;RES2;RES3;SUS2;SUS3
CNVR426	1	75196887	75200807	3921	Loss	Both	Pindel	RES3;SUS1;SUS2
CNVR427	1	75203401	75213000	9600	Gain	Both	CNVnator	RES1;RES2;RES3;SUS1;SUS2;SUS3
CNVR428	1	75432501	75437800	5300	Loss	SUS	CNVnator	SUS3
CNVR429	1	75456701	75458500	1800	Loss	Both	CNVnator	RES2;RES3;SUS1;SUS2
CNVR430	1	75494801	75496200	1400	Loss	SUS	CNVnator	SUS3
CNVR431	1	76296201	76298000	1800	Loss	RES	CNVnator	RES2;RES3
CNVR432	1	76334101	76339900	5800	Loss	Both	CNVnator	RES1;RES2;RES3;SUS1;SUS2;SUS3
CNVR433	1	76524601	76530900	6300	Gain	SUS	CNVnator	SUS2
CNVR434	1	76737801	76738800	1000	Loss	SUS	CNVnator	SUS2
CNVR435	1	76798501	76801100	2600	Loss	RES	CNVnator	RES2;RES3
CNVR436	1	77046512	77046690	179	Loss	Both	Pindel	RES1;RES2;RES3;SUS1;SUS2;SUS3
CNVR437	1	77106404	77106735	332	Loss	Both	Pindel	RES2;RES3;SUS1;SUS2;SUS3
CNVR438	1	77198472	77198663	192	Loss	Both	Pindel	RES1;RES3;SUS1;SUS2;SUS3
CNVR439	1	77234384	77234864	481	Loss	RES	Pindel	RES1;RES3
CNVR440	1	77258408	77258746	339	Loss	SUS	Pindel	SUS2;SUS3
CNVR441	1	77286260	77286952	693	Loss	RES	Pindel	RES1;RES2;RES3
CNVR442	1	77390899	77391775	877	Loss	SUS	Pindel	SUS1;SUS2
CNVR443	1	77444401	77450500	6100	Loss	RES	CNVnator&Pindel	RES1;RES2;RES3
CNVR444	1	77515735	77515943	209	Loss	SUS	Pindel	SUS1;SUS2;SUS3
CNVR445	1	77519901	77521100	1200	Loss	SUS	CNVnator	SUS1;SUS2;SUS3
CNVR446	1	77580394	77624384	43991	Both	Both	CNVnator&Pindel	RES1;RES2;RES3;SUS1;SUS2;SUS3
CNVR447	1	77632187	77664067	31881	Both	Both	Pindel	RES1;RES2;RES3;SUS1;SUS2;SUS3
CNVR448	1	77706830	77721907	15078	Both	Both	CNVnator&Pindel	RES2;RES3;SUS1;SUS2;SUS3
CNVR449	1	77799724	77799943	220	Loss	Both	Pindel	RES1;RES2;RES3;SUS1;SUS2;SUS3
CNVR450	1	77802118	77802459	342	Loss	SUS	Pindel	SUS1;SUS2;SUS3
CNVR451	1	77840401	77844900	4500	Loss	SUS	CNVnator	SUS1
CNVR452	1	77848801	77850100	1300	Loss	SUS	CNVnator	SUS1
CNVR453	1	77857301	77862600	5300	Loss	RES	CNVnator	RES1
CNVR454	1	77897501	77900400	2900	Loss	RES	CNVnator	RES3
CNVR455	1	77912001	77913700	1700	Loss	SUS	CNVnator	SUS1;SUS3
CNVR456	1	77939901	77944400	4500	Both	SUS	CNVnator&Pindel	SUS1;SUS2;SUS3
CNVR457	1	77948101	77952000	3900	Gain	Both	CNVnator	RES1;RES2;RES3;SUS1;SUS2;SUS3
CNVR458	1	78020520	78020699	180	Loss	RES	Pindel	RES1;RES3
CNVR459	1	78108347	78111968	3622	Loss	SUS	Pindel	SUS1;SUS2
CNVR460	1	78122201	78123300	1100	Loss	RES	CNVnator	RES2
CNVR461	1	78142301	78147800	5500	Loss	Both	CNVnator	RES1;RES3;SUS2;SUS3
CNVR462	1	78151401	78160900	9500	Gain	SUS	CNVnator	SUS1
CNVR463	1	78165401	78166600	1200	Loss	SUS	CNVnator	SUS2;SUS3
CNVR464	1	78186356	78186892	537	Loss	SUS	Pindel	SUS1;SUS2;SUS3
CNVR465	1	78205401	78207600	2200	Loss	SUS	CNVnator	SUS1;SUS2;SUS3
CNVR466	1	78209101	78213600	4500	Loss	Both	CNVnator	RES1;RES2;RES3;SUS1;SUS2;SUS3
CNVR467	1	78256101	78257800	1700	Loss	RES	CNVnator	RES1;RES2;RES3
CNVR468	1	78364501	78366100	1600	Loss	SUS	CNVnator	SUS1;SUS2;SUS3
CNVR469	1	78416501	78420100	3600	Loss	Both	CNVnator	RES1;RES2;RES3;SUS1;SUS2
CNVR470	1	78625301	78628900	3600	Loss	Both	CNVnator	RES1;SUS1
CNVR471	1	78639714	78639815	102	Loss	Both	Pindel	RES1;RES2;RES3;SUS1;SUS3
CNVR472	1	78659745	78662265	2521	Loss	Both	Pindel	RES1;RES3;SUS2;SUS3
CNVR473	1	78681601	78684800	3200	Loss	SUS	CNVnator	SUS1;SUS2;SUS3
CNVR474	1	78687301	78688700	1400	Loss	SUS	CNVnator	SUS1
CNVR475	1	78790901	78792600	1700	Loss	Both	CNVnator	RES1;RES2;RES3;SUS1;SUS2
CNVR476	1	78811980	78812260	281	Loss	RES	Pindel	RES1;RES2;RES3
CNVR477	1	78915101	78920100	5000	Loss	Both	CNVnator	RES2;RES3;SUS1;SUS3
CNVR478	1	78921701	78924100	2400	Loss	RES	CNVnator	RES2;RES3
CNVR479	1	79073801	79075900	2100	Loss	Both	CNVnator	RES1;RES2;RES3;SUS1;SUS2;SUS3
CNVR480	1	79539101	79546100	7000	Loss	Both	CNVnator	RES2;SUS2
CNVR481	1	79919562	79919954	393	Loss	Both	Pindel	RES1;RES2;RES3;SUS1;SUS2;SUS3
CNVR482	1	80382297	80382486	190	Loss	SUS	Pindel	SUS1;SUS3
CNVR483	1	80473886	80479556	5671	Loss	Both	Pindel	RES1;RES2;RES3;SUS1;SUS2;SUS3
CNVR484	1	80536183	80537061	879	Loss	SUS	Pindel	SUS1;SUS2;SUS3
CNVR485	1	80868116	80868217	102	Loss	Both	Pindel	RES1;RES2;RES3;SUS1;SUS2;SUS3
CNVR486	1	80952685	80952876	192	Loss	SUS	Pindel	SUS1;SUS2;SUS3
CNVR487	1	81654401	81661000	6600	Loss	RES	CNVnator	RES1
CNVR488	1	81731201	81734600	3400	Loss	Both	CNVnator	RES1;RES2;RES3;SUS1;SUS2;SUS3
CNVR489	1	81870501	81874900	4400	Loss	Both	CNVnator	RES1;RES2;RES3;SUS1;SUS2
CNVR490	1	82260101	82262100	2000	Loss	Both	CNVnator	RES1;RES3;SUS3
CNVR491	1	82394001	82397400	3400	Loss	SUS	CNVnator	SUS2
CNVR492	1	82562063	82562218	156	Loss	Both	Pindel	RES1;RES2;RES3;SUS1;SUS2;SUS3
CNVR493	1	82700701	82701700	1000	Loss	RES	CNVnator	RES1
CNVR494	1	83572901	83574200	1300	Loss	SUS	CNVnator	SUS1
CNVR495	1	83600827	83601284	458	Loss	RES	Pindel	RES2;RES3
CNVR496	1	83616001	83619500	3500	Loss	SUS	CNVnator	SUS1
CNVR497	1	83937997	83938177	181	Loss	SUS	Pindel	SUS1;SUS2;SUS3
CNVR498	1	84251091	84251372	282	Loss	RES	Pindel	RES1;RES2;RES3
CNVR499	1	84293411	84293793	383	Loss	SUS	Pindel	SUS1;SUS2;SUS3
CNVR500	1	84429575	84429688	114	Loss	RES	Pindel	RES1;RES3
CNVR501	1	84761898	84762264	367	Loss	RES	Pindel	RES1;RES2;RES3
CNVR502	1	84912396	84912517	122	Loss	RES	Pindel	RES1;RES2;RES3
CNVR503	1	84988568	84989102	535	Loss	RES	Pindel	RES2;RES3
CNVR504	1	85064252	85064493	242	Loss	SUS	Pindel	SUS1;SUS2;SUS3
CNVR505	1	85096982	85097140	159	Loss	RES	Pindel	RES1;RES2;RES3
CNVR506	1	85380088	85381500	1413	Loss	SUS	CNVnator&Pindel	SUS1;SUS2;SUS3
CNVR507	1	85893889	85894006	118	Loss	RES	Pindel	RES2;RES3
CNVR508	1	86063729	86064595	867	Loss	RES	Pindel	RES1;RES2;RES3
CNVR509	1	86101501	86103300	1800	Loss	Both	CNVnator	RES1;RES2;RES3;SUS1;SUS2;SUS3
CNVR510	1	86362401	86364400	2000	Loss	Both	CNVnator	RES2;SUS2
CNVR511	1	87230666	87230781	116	Loss	SUS	Pindel	SUS1;SUS2
CNVR512	1	87276191	87276314	124	Loss	SUS	Pindel	SUS1;SUS2;SUS3
CNVR513	1	87383051	87383424	374	Loss	SUS	Pindel	SUS1;SUS2;SUS3
CNVR514	1	87403312	87403557	246	Loss	RES	Pindel	RES2;RES3
CNVR515	1	87479201	87486300	7100	Loss	SUS	CNVnator	SUS3
CNVR516	1	87584701	87584808	108	Loss	Both	Pindel	RES1;RES2;RES3;SUS1;SUS2;SUS3
CNVR517	1	88286038	88286143	106	Loss	Both	Pindel	RES1;RES2;RES3;SUS1
CNVR518	1	88334763	88335645	883	Loss	SUS	Pindel	SUS1;SUS2;SUS3
CNVR519	1	89057645	89058317	673	Loss	SUS	Pindel	SUS1;SUS2;SUS3
CNVR520	1	89115201	89121500	6300	Loss	SUS	CNVnator	SUS3
CNVR521	1	89179801	89182300	2500	Loss	SUS	CNVnator	SUS2
CNVR522	1	89315824	89315940	117	Loss	Both	Pindel	RES2;RES3;SUS1;SUS2
CNVR523	1	89467699	89468021	323	Loss	SUS	Pindel	SUS2
CNVR524	1	89626512	89626941	430	Loss	Both	Pindel	RES1;RES3;SUS1;SUS2;SUS3
CNVR525	1	89886401	89889000	2600	Loss	RES	CNVnator	RES3
CNVR526	1	89929101	89930300	1200	Loss	SUS	CNVnator&Pindel	SUS1;SUS2;SUS3
CNVR527	1	90005001	90008100	3100	Loss	RES	CNVnator	RES2
CNVR528	1	90740901	90742600	1700	Loss	RES	CNVnator	RES1;RES2;RES3
CNVR529	1	90860660	90876534	15875	Loss	Both	CNVnator&Pindel	RES3;SUS1;SUS2;SUS3
CNVR530	1	90957101	90962900	5800	Loss	Both	CNVnator	RES1;RES2;RES3;SUS1;SUS2;SUS3
CNVR531	1	91015701	91018000	2300	Loss	SUS	CNVnator	SUS2
CNVR532	1	91050671	91050850	180	Loss	RES	Pindel	RES1;RES2;RES3
CNVR533	1	91207201	91208900	1700	Loss	SUS	CNVnator	SUS2
CNVR534	1	91268421	91268640	220	Loss	Both	Pindel	RES1;RES2;RES3;SUS1;SUS2;SUS3
CNVR535	1	91400990	91401094	105	Loss	Both	Pindel	RES1;RES3;SUS1;SUS2;SUS3
CNVR536	1	91551101	91552100	1000	Loss	RES	CNVnator	RES2
CNVR537	1	91554901	91556900	2000	Loss	Both	CNVnator	RES1;RES2;RES3;SUS1;SUS2;SUS3
CNVR538	1	92107859	92108094	236	Loss	Both	Pindel	RES1;RES2;RES3;SUS1;SUS2;SUS3
CNVR539	1	92108301	92113600	5300	Loss	Both	CNVnator	RES1;RES2;RES3;SUS1;SUS2;SUS3
CNVR540	1	92335982	92336473	492	Loss	RES	Pindel	RES1;RES2;RES3
CNVR541	1	92849570	92850906	1337	Loss	RES	CNVnator&Pindel	RES1;RES2;RES3
CNVR542	1	93003094	93005200	2107	Loss	RES	CNVnator&Pindel	RES1;RES2;RES3
CNVR543	1	93482522	93482837	316	Loss	RES	Pindel	RES1;RES2;RES3
CNVR544	1	93720279	93720941	663	Loss	SUS	Pindel	SUS1;SUS3
CNVR545	1	93748901	93750400	1500	Loss	SUS	CNVnator	SUS1;SUS2;SUS3
CNVR546	1	93792093	93793100	1008	Loss	RES	CNVnator&Pindel	RES1;RES2;RES3
CNVR547	1	93936058	93936217	160	Loss	RES	Pindel	RES1;RES2;RES3
CNVR548	1	94199940	94200057	118	Loss	RES	Pindel	RES1;RES2;RES3
CNVR549	1	94211201	94213800	2600	Loss	SUS	CNVnator	SUS1;SUS2;SUS3
CNVR550	1	94216002	94216338	337	Loss	SUS	Pindel	SUS1;SUS2;SUS3
CNVR551	1	94280347	94280794	448	Loss	RES	Pindel	RES2;RES3
CNVR552	1	94533201	94535900	2700	Loss	Both	CNVnator	RES1;RES2;RES3;SUS2
CNVR553	1	94827001	94832400	5400	Loss	SUS	CNVnator	SUS3
CNVR554	1	94933336	94933571	236	Loss	RES	Pindel	RES1;RES3
CNVR555	1	95119501	95120500	1000	Loss	RES	CNVnator	RES3
CNVR556	1	95121865	95122011	147	Loss	RES	Pindel	RES3
CNVR557	1	95143742	95143874	133	Loss	SUS	Pindel	SUS1;SUS2;SUS3
CNVR558	1	95174948	95175361	414	Loss	SUS	Pindel	SUS2
CNVR559	1	95212501	95215800	3300	Loss	RES	CNVnator	RES3
CNVR560	1	95226001	95229400	3400	Loss	SUS	CNVnator	SUS2
CNVR561	1	95236801	95238500	1700	Loss	RES	CNVnator	RES1
CNVR562	1	95415901	95419700	3800	Loss	SUS	CNVnator	SUS2
CNVR563	1	95794063	95794420	358	Loss	SUS	Pindel	SUS1;SUS2;SUS3
CNVR564	1	96153892	96156925	3034	Loss	Both	CNVnator&Pindel	RES1;RES2;RES3;SUS1;SUS2;SUS3
CNVR565	1	96227796	96228329	534	Loss	SUS	Pindel	SUS1;SUS2;SUS3
CNVR566	1	96934101	96937200	3100	Loss	SUS	CNVnator	SUS2
CNVR567	1	97325301	97329400	4100	Loss	RES	CNVnator	RES1
CNVR568	1	97338837	97339037	201	Loss	RES	Pindel	RES2;RES3
CNVR569	1	97380701	97381843	1143	Loss	Both	CNVnator	RES1;RES2;RES3;SUS1;SUS2;SUS3
CNVR570	1	97910483	97910624	142	Loss	SUS	Pindel	SUS1;SUS2;SUS3
CNVR571	1	97939459	97939931	473	Loss	RES	Pindel	RES2;RES3
CNVR572	1	98085391	98085559	169	Loss	Both	Pindel	RES1;RES3;SUS1;SUS2;SUS3
CNVR573	1	98377601	98380900	3300	Loss	RES	CNVnator	RES3
CNVR574	1	98409704	98410306	603	Loss	Both	Pindel	RES1;RES2;RES3;SUS1;SUS2;SUS3
CNVR575	1	98522201	98524300	2100	Loss	SUS	CNVnator	SUS3
CNVR576	1	98780966	98781671	706	Loss	SUS	Pindel	SUS1;SUS2;SUS3
CNVR577	1	98783258	98784162	905	Loss	SUS	Pindel	SUS1;SUS2;SUS3
CNVR578	1	98848201	98854000	5800	Loss	Both	CNVnator	RES1;RES2;RES3;SUS1;SUS2;SUS3
CNVR579	1	98854815	98854918	104	Loss	Both	Pindel	RES1;RES3;SUS1;SUS2
CNVR580	1	98871398	98871556	159	Loss	Both	Pindel	RES1;RES2;RES3;SUS1;SUS2;SUS3
CNVR581	1	99045593	99045826	234	Loss	RES	Pindel	RES2;RES3
CNVR582	1	99094827	99094935	109	Loss	RES	Pindel	RES1
CNVR583	1	99209601	99211500	1900	Loss	SUS	CNVnator	SUS3
CNVR584	1	99319400	99319547	148	Loss	Both	Pindel	RES2;RES3;SUS2
CNVR585	1	99349696	99350618	923	Loss	Both	Pindel	RES1;RES2;RES3;SUS1;SUS2;SUS3
CNVR586	1	99355301	99359300	4000	Loss	RES	CNVnator	RES3
CNVR587	1	99550580	99551280	701	Loss	RES	Pindel	RES1;RES2;RES3
CNVR588	1	99707141	99709709	2569	Loss	Both	CNVnator&Pindel	RES1;RES2;RES3;SUS1;SUS2;SUS3
CNVR589	1	99754101	99755900	1800	Loss	SUS	CNVnator	SUS2
CNVR590	1	99909772	99910266	495	Loss	SUS	Pindel	SUS1;SUS2;SUS3
CNVR591	1	100012101	100019900	7800	Loss	Both	CNVnator	RES1;RES2;RES3;SUS1;SUS2;SUS3
CNVR592	1	100097001	100099500	2500	Loss	SUS	CNVnator	SUS3
CNVR593	1	100230433	100230801	369	Loss	Both	Pindel	RES1;RES2;RES3;SUS1;SUS2
CNVR594	1	100304601	100308100	3500	Loss	Both	CNVnator	RES1;RES2;RES3;SUS1;SUS2;SUS3
CNVR595	1	100347724	100403194	55471	Loss	Both	Pindel	RES1;RES2;RES3;SUS1;SUS2;SUS3
CNVR596	1	100405142	100405266	125	Loss	SUS	Pindel	SUS1;SUS2;SUS3
CNVR597	1	100625201	100627000	1800	Loss	Both	CNVnator	RES1;RES2;RES3;SUS1;SUS2;SUS3
CNVR598	1	100656530	100656925	396	Loss	Both	Pindel	RES1;RES2;RES3;SUS1;SUS2;SUS3
CNVR599	1	100691171	100691687	517	Loss	SUS	Pindel	SUS1;SUS2;SUS3
CNVR600	1	100916301	100920600	4300	Loss	RES	CNVnator	RES1;RES2;RES3
CNVR601	1	100975101	100978200	3100	Loss	SUS	CNVnator	SUS1;SUS3
CNVR602	1	101013655	101014574	920	Loss	RES	Pindel	RES1;RES2;RES3
CNVR603	1	101056225	101056882	658	Loss	RES	Pindel	RES1;RES2;RES3
CNVR604	1	101150275	101150495	221	Loss	RES	Pindel	RES1;RES2;RES3
CNVR605	1	101155827	101156116	290	Loss	RES	Pindel	RES2;RES3
CNVR606	1	101991530	101992258	729	Loss	SUS	Pindel	SUS1;SUS2;SUS3
CNVR607	1	102583063	102583456	394	Loss	Both	Pindel	RES1;RES2;RES3;SUS1;SUS2;SUS3
CNVR608	1	103215601	103217704	2104	Loss	Both	CNVnator	RES1;RES2;RES3;SUS1;SUS2;SUS3
CNVR609	1	103635019	103649732	14714	Loss	SUS	Pindel	SUS1;SUS2;SUS3
CNVR610	1	103710071	103710281	211	Loss	RES	Pindel	RES1;RES2;RES3
CNVR611	1	103977338	103977644	307	Loss	RES	Pindel	RES1;RES2;RES3
CNVR612	1	104126876	104127109	234	Loss	Both	Pindel	RES2;RES3;SUS1;SUS2;SUS3
CNVR613	1	104187848	104188664	817	Loss	Both	Pindel	RES1;RES2;RES3;SUS1;SUS2;SUS3
CNVR614	1	104517801	104560600	42800	Loss	Both	CNVnator	RES1;RES2;RES3;SUS1;SUS2;SUS3
CNVR615	1	104974301	104976300	2000	Loss	RES	CNVnator	RES3
CNVR616	1	105356512	105356881	370	Loss	Both	Pindel	RES1;RES3;SUS1;SUS3
CNVR617	1	105804674	105804924	251	Loss	SUS	Pindel	SUS1;SUS2;SUS3
CNVR618	1	105894876	105895720	845	Loss	RES	Pindel	RES1;RES2;RES3
CNVR619	1	105943018	105943138	121	Loss	SUS	Pindel	SUS1;SUS2;SUS3
CNVR620	1	106175801	106180700	4900	Loss	Both	CNVnator	RES1;SUS3
CNVR621	1	106523761	106545195	21435	Loss	SUS	Pindel	SUS2;SUS3
CNVR622	1	106595143	106595253	111	Loss	RES	Pindel	RES3
CNVR623	1	107288101	107299000	10900	Loss	SUS	CNVnator	SUS1
CNVR624	1	107358801	107370800	12000	Loss	SUS	CNVnator	SUS1
CNVR625	1	107507401	107510800	3400	Loss	SUS	CNVnator	SUS3
CNVR626	1	107600401	107602200	1800	Loss	SUS	CNVnator	SUS2
CNVR627	1	107750952	107751111	160	Loss	SUS	Pindel	SUS1;SUS2;SUS3
CNVR628	1	107873301	107877700	4400	Loss	SUS	CNVnator	SUS3
CNVR629	1	107955601	107957400	1800	Loss	RES	CNVnator	RES2;RES3
CNVR630	1	108496301	108502500	6200	Gain	SUS	CNVnator	SUS3
CNVR631	1	108522101	108524400	2300	Loss	SUS	CNVnator	SUS1;SUS2;SUS3
CNVR632	1	108529193	108529582	390	Loss	Both	Pindel	RES3;SUS1;SUS3
CNVR633	1	108570241	108570668	428	Loss	SUS	Pindel	SUS1;SUS2;SUS3
CNVR634	1	109127086	109128200	1115	Loss	SUS	CNVnator&Pindel	SUS1;SUS2;SUS3
CNVR635	1	109254701	109264400	9700	Loss	SUS	CNVnator&Pindel	SUS1;SUS2;SUS3
CNVR636	1	109513201	109519200	6000	Loss	Both	CNVnator	RES1;RES2;RES3;SUS1;SUS2;SUS3
CNVR637	1	109603401	109615400	12000	Loss	Both	CNVnator	RES1;RES2;RES3;SUS1;SUS2;SUS3
CNVR638	1	109661701	109663300	1600	Loss	RES	CNVnator	RES1;RES3
CNVR639	1	109822401	109824100	1700	Loss	Both	CNVnator	RES2;SUS2;SUS3
CNVR640	1	110378901	110380100	1200	Loss	Both	CNVnator	RES1;RES2;RES3;SUS1;SUS2;SUS3
CNVR641	1	110502157	110502992	836	Loss	SUS	Pindel	SUS1;SUS3
CNVR642	1	110695201	110705900	10700	Gain	Both	CNVnator	RES1;RES2;RES3;SUS1;SUS2;SUS3
CNVR643	1	110707101	110712900	5800	Gain	Both	CNVnator	RES1;RES2;RES3;SUS1;SUS2;SUS3
CNVR644	1	110986334	110986944	611	Loss	RES	Pindel	RES2;RES3
CNVR645	1	111404701	111459400	54700	Loss	SUS	CNVnator	SUS1
CNVR646	1	111706901	111711500	4600	Gain	SUS	CNVnator	SUS1
CNVR647	1	111875801	111879300	3500	Loss	RES	CNVnator	RES3
CNVR648	1	112102201	112109400	7200	Loss	Both	CNVnator	RES3;SUS2
CNVR649	1	112458305	112458609	305	Loss	RES	Pindel	RES2;RES3
CNVR650	1	112522486	112522591	106	Loss	Both	Pindel	RES1;RES2;RES3;SUS1;SUS2;SUS3
CNVR651	1	112669001	112677500	8500	Gain	Both	CNVnator	RES1;RES2;RES3;SUS1;SUS2;SUS3
CNVR652	1	112861798	112862030	233	Loss	RES	Pindel	RES1;RES2;RES3
CNVR653	1	112977201	112979300	2100	Loss	Both	CNVnator	RES1;RES2;RES3;SUS1;SUS2;SUS3
CNVR654	1	113129901	113134800	4900	Gain	RES	CNVnator	RES1;RES2;RES3
CNVR655	1	113138701	113144500	5800	Gain	Both	CNVnator	RES1;RES2;RES3;SUS1;SUS2;SUS3
CNVR656	1	113491501	113497400	5900	Loss	Both	CNVnator&Pindel	RES1;RES2;RES3;SUS1;SUS2;SUS3
CNVR657	1	113681301	113693400	12100	Gain	Both	CNVnator	RES3;SUS2;SUS3
CNVR658	1	114153688	114153818	131	Loss	SUS	Pindel	SUS1;SUS2;SUS3
CNVR659	1	114207601	114210200	2600	Loss	RES	CNVnator	RES3
CNVR660	1	114398401	114401000	2600	Loss	SUS	CNVnator	SUS2
CNVR661	1	114426801	114430100	3300	Loss	SUS	CNVnator	SUS2
CNVR662	1	114948901	114950000	1100	Loss	Both	CNVnator	RES3;SUS2;SUS3
CNVR663	1	115052401	115056300	3900	Gain	Both	CNVnator	RES1;RES2;RES3;SUS1;SUS2;SUS3
CNVR664	1	115090331	115090500	170	Loss	RES	Pindel	RES1;RES3
CNVR665	1	115282301	115287200	4900	Gain	Both	CNVnator	RES1;RES2;RES3;SUS1;SUS2;SUS3
CNVR666	1	116126192	116127300	1109	Loss	RES	CNVnator&Pindel	RES1;RES2;RES3
CNVR667	1	116327401	116329300	1900	Loss	Both	CNVnator	RES1;RES2;RES3;SUS1;SUS2;SUS3
CNVR668	1	116524301	116525800	1500	Loss	RES	CNVnator	RES1;RES3
CNVR669	1	116545930	116546081	152	Loss	RES	Pindel	RES2
CNVR670	1	116611985	116612247	263	Loss	RES	Pindel	RES1
CNVR671	1	116775901	116777600	1700	Loss	RES	CNVnator	RES1
CNVR672	1	116918201	116922800	4600	Gain	RES	CNVnator	RES3
CNVR673	1	117102550	117102783	234	Loss	RES	Pindel	RES1;RES2;RES3
CNVR674	1	117214435	117214536	102	Loss	RES	Pindel	RES1;RES2;RES3
CNVR675	1	117375937	117378376	2440	Loss	RES	Pindel	RES2;RES3
CNVR676	1	117773384	117776206	2823	Loss	SUS	CNVnator&Pindel	SUS1;SUS2;SUS3
CNVR677	1	117801555	117801773	219	Loss	RES	Pindel	RES1;RES3
CNVR678	1	118279043	118279539	497	Loss	SUS	Pindel	SUS1;SUS2;SUS3
CNVR679	1	118752641	118752956	316	Loss	SUS	Pindel	SUS1;SUS2;SUS3
CNVR680	1	118770786	118770938	153	Loss	SUS	Pindel	SUS1;SUS3
CNVR681	1	119011201	119012307	1107	Loss	RES	CNVnator&Pindel	RES1;RES2;RES3
CNVR682	1	119017801	119018912	1112	Loss	RES	CNVnator	RES1;RES2;RES3
CNVR683	1	119482467	119499649	17183	Loss	Both	Pindel	RES3;SUS2
CNVR684	1	119780301	119781900	1600	Loss	Both	CNVnator&Pindel	RES1;RES2;RES3;SUS1;SUS2;SUS3
CNVR685	1	119822101	119826700	4600	Loss	SUS	CNVnator	SUS2
CNVR686	1	120312646	120343322	30677	Loss	Both	Pindel	RES1;RES2;RES3;SUS2;SUS3
CNVR687	1	120413875	120414080	206	Loss	Both	Pindel	RES1;RES2;RES3;SUS1;SUS2;SUS3
CNVR688	1	121019055	121037909	18855	Both	Both	CNVnator&Pindel	RES1;RES2;RES3;SUS1;SUS2;SUS3
CNVR689	1	121395301	121400200	4900	Loss	Both	CNVnator	RES2;RES3;SUS2
CNVR690	1	121949827	121950233	407	Loss	SUS	Pindel	SUS1;SUS2;SUS3
CNVR691	1	122202601	122205300	2700	Gain	RES	CNVnator	RES1
CNVR692	1	122362525	122362732	208	Loss	SUS	Pindel	SUS1;SUS2;SUS3
CNVR693	1	122448601	122454200	5600	Loss	SUS	CNVnator	SUS3
CNVR694	1	122454201	122458500	4300	Gain	Both	CNVnator	RES2;SUS1;SUS2;SUS3
CNVR695	1	122764446	122764999	554	Loss	RES	Pindel	RES1;RES2;RES3
CNVR696	1	122807401	122810400	3000	Loss	Both	CNVnator	RES1;RES2;RES3;SUS2;SUS3
CNVR697	1	122898001	122930295	32295	Both	Both	CNVnator	RES1;RES2;RES3;SUS1;SUS2;SUS3
CNVR698	1	123126201	123135600	9400	Gain	SUS	CNVnator	SUS1;SUS2;SUS3
CNVR699	1	123136101	123176100	40000	Both	SUS	CNVnator&Pindel	SUS1;SUS2;SUS3
CNVR700	1	123252547	123252667	121	Loss	SUS	Pindel	SUS1
CNVR701	1	123455139	123456490	1352	Loss	RES	Pindel	RES3
CNVR702	1	123532266	123532667	402	Loss	Both	Pindel	RES1;RES2;RES3;SUS1;SUS2;SUS3
CNVR703	1	123562701	123564600	1900	Gain	SUS	CNVnator	SUS2
CNVR704	1	123702701	123704300	1600	Loss	Both	CNVnator	RES1;RES2;SUS2
CNVR705	1	123771430	123774823	3394	Loss	SUS	Pindel	SUS1;SUS2
CNVR706	1	123806916	123822201	15286	Both	Both	Pindel	RES1;RES2;RES3;SUS1;SUS2;SUS3
CNVR707	1	123966201	123971400	5200	Loss	RES	CNVnator	RES2
CNVR708	1	124021001	124024300	3300	Loss	SUS	CNVnator	SUS2;SUS3
CNVR709	1	124160101	124163400	3300	Loss	Both	CNVnator	RES1;RES2;RES3;SUS1;SUS2;SUS3
CNVR710	1	124220686	124221016	331	Loss	Both	Pindel	RES1;RES2;RES3;SUS1;SUS2;SUS3
CNVR711	1	124282746	124283084	339	Loss	RES	Pindel	RES2
CNVR712	1	124359201	124364900	5700	Loss	RES	CNVnator	RES3
CNVR713	1	124455801	124457400	1600	Loss	Both	CNVnator	RES2;RES3;SUS1;SUS2;SUS3
CNVR714	1	124593201	124595900	2700	Loss	SUS	CNVnator	SUS1
CNVR715	1	124665881	124665988	108	Loss	SUS	Pindel	SUS1;SUS2;SUS3
CNVR716	1	124697163	124697443	281	Loss	Both	Pindel	RES2;RES3;SUS2;SUS3
CNVR717	1	124974468	124975655	1188	Loss	RES	CNVnator&Pindel	RES1;RES2;RES3
CNVR718	1	125233252	125233885	634	Loss	Both	Pindel	RES1;RES2;RES3;SUS2;SUS3
CNVR719	1	125264301	125266000	1700	Loss	Both	CNVnator	RES1;RES2;RES3;SUS1;SUS2;SUS3
CNVR720	1	125393101	125395600	2500	Loss	RES	CNVnator	RES3
CNVR721	1	125464301	125466200	1900	Loss	Both	CNVnator	RES1;RES2;RES3;SUS1;SUS2;SUS3
CNVR722	1	126120101	126124500	4400	Loss	Both	CNVnator	RES2;SUS1;SUS3
CNVR723	1	126196701	126200900	4200	Loss	RES	CNVnator	RES3
CNVR724	1	126208931	126209119	189	Loss	RES	Pindel	RES2;RES3
CNVR725	1	126408701	126412900	4200	Loss	SUS	CNVnator	SUS2
CNVR726	1	126445929	126446055	127	Loss	Both	Pindel	RES1;RES2;RES3;SUS1;SUS2
CNVR727	1	126743901	126748300	4400	Loss	Both	CNVnator	RES1;SUS3
CNVR728	1	126821301	126827100	5800	Loss	SUS	CNVnator	SUS2
CNVR729	1	126877331	126877708	378	Loss	RES	Pindel	RES1;RES2;RES3
CNVR730	1	126980885	126984300	3416	Loss	SUS	CNVnator&Pindel	SUS1;SUS2;SUS3
CNVR731	1	127062501	127069000	6500	Loss	SUS	CNVnator	SUS2
CNVR732	1	127182401	127184800	2400	Loss	SUS	CNVnator	SUS3
CNVR733	1	127191257	127191408	152	Loss	SUS	Pindel	SUS1;SUS2
CNVR734	1	127234394	127235610	1217	Loss	RES	CNVnator&Pindel	RES1;RES2;RES3
CNVR735	1	127427101	127430200	3100	Loss	Both	CNVnator	RES1;RES2;RES3;SUS1;SUS2;SUS3
CNVR736	1	127530201	127531800	1600	Loss	Both	CNVnator	RES1;SUS1;SUS3
CNVR737	1	127622001	127623400	1400	Loss	RES	CNVnator	RES3
CNVR738	1	127679401	127680500	1100	Loss	RES	CNVnator	RES3
CNVR739	1	127767601	127772000	4400	Loss	Both	CNVnator	RES1;RES2;RES3;SUS1;SUS2;SUS3
CNVR740	1	127927381	127928160	780	Loss	RES	Pindel	RES1;RES2;RES3
CNVR741	1	127995301	128001300	6000	Gain	SUS	CNVnator	SUS1
CNVR742	1	128671100	128673583	2484	Loss	RES	Pindel	RES3
CNVR743	1	128690001	128696800	6800	Loss	SUS	CNVnator	SUS2
CNVR744	1	129088101	129090600	2500	Loss	RES	CNVnator	RES3
CNVR745	1	129096001	129099900	3900	Loss	RES	CNVnator	RES3
CNVR746	1	129681146	129689332	8187	Loss	SUS	Pindel	SUS3
CNVR747	1	129812560	129814698	2139	Loss	SUS	Pindel	SUS2;SUS3
CNVR748	1	130224444	130224563	120	Loss	Both	Pindel	RES1;RES2;RES3;SUS1;SUS2;SUS3
CNVR749	1	130270964	130271103	140	Loss	RES	Pindel	RES1;RES2;RES3
CNVR750	1	130423701	130424813	1113	Loss	RES	CNVnator&Pindel	RES1;RES2;RES3
CNVR751	1	130550401	130551500	1100	Loss	Both	CNVnator	RES2;RES3;SUS1;SUS2;SUS3
CNVR752	1	130675201	130676200	1000	Loss	SUS	CNVnator	SUS3
CNVR753	1	130729229	130730013	785	Loss	SUS	Pindel	SUS1;SUS2;SUS3
CNVR754	1	130985348	130985475	128	Loss	SUS	Pindel	SUS2;SUS3
CNVR755	1	131127470	131127619	150	Loss	SUS	Pindel	SUS1;SUS2;SUS3
CNVR756	1	131197994	131198705	712	Loss	SUS	Pindel	SUS1;SUS2
CNVR757	1	131293855	131294047	193	Loss	RES	Pindel	RES1;RES2;RES3
CNVR758	1	131338641	131338898	258	Loss	RES	Pindel	RES1;RES2;RES3
CNVR759	1	131537930	131538063	134	Loss	Both	Pindel	RES2;SUS3
CNVR760	1	132311771	132312066	296	Loss	SUS	Pindel	SUS1;SUS2;SUS3
CNVR761	1	132711358	132711607	250	Loss	SUS	Pindel	SUS1;SUS2;SUS3
CNVR762	1	132726720	132726979	260	Loss	RES	Pindel	RES1;RES2;RES3
CNVR763	1	132742563	132742748	186	Loss	RES	Pindel	RES2;RES3
CNVR764	1	132904501	132911100	6600	Loss	Both	CNVnator	RES1;SUS1;SUS2;SUS3
CNVR765	1	132912107	132912268	162	Loss	RES	Pindel	RES1;RES2;RES3
CNVR766	1	133020520	133020870	351	Loss	Both	Pindel	RES1;RES2;RES3;SUS1;SUS2;SUS3
CNVR767	1	133208401	133218800	10400	Loss	Both	CNVnator	RES1;SUS1;SUS3
CNVR768	1	133638901	133641500	2600	Loss	SUS	CNVnator	SUS3
CNVR769	1	133724301	133729400	5100	Loss	SUS	CNVnator	SUS3
CNVR770	1	133824145	133824282	138	Loss	Both	Pindel	RES1;RES2;RES3;SUS1;SUS2;SUS3
CNVR771	1	133887201	133889400	2200	Loss	Both	CNVnator	RES1;SUS2
CNVR772	1	134308201	134309800	1600	Loss	Both	CNVnator	RES2;RES3;SUS2
CNVR773	1	134327936	134328067	132	Loss	RES	Pindel	RES2
CNVR774	1	134442609	134443479	871	Loss	RES	Pindel	RES1;RES2;RES3
CNVR775	1	134898418	134913927	15510	Loss	Both	Pindel	RES1;RES3;SUS1;SUS2
CNVR776	1	135053101	135057500	4400	Loss	Both	CNVnator	RES3;SUS1;SUS2;SUS3
CNVR777	1	135086503	135086626	124	Loss	Both	Pindel	RES3;SUS2;SUS3
CNVR778	1	135171701	135173248	1548	Loss	Both	CNVnator&Pindel	RES1;RES2;RES3;SUS1;SUS2;SUS3
CNVR779	1	135559777	135559896	120	Loss	Both	Pindel	RES1;RES2;RES3;SUS1;SUS2;SUS3
CNVR780	1	135627501	135632200	4700	Gain	Both	CNVnator	RES3;SUS3
CNVR781	1	135632701	135639000	6300	Gain	Both	CNVnator	RES1;RES2;RES3;SUS1;SUS2;SUS3
CNVR782	1	135639301	135640800	1500	Loss	Both	CNVnator	RES1;RES2;RES3;SUS1;SUS2;SUS3
CNVR783	1	135718145	135747358	29214	Loss	Both	Pindel	RES1;RES2;RES3;SUS1;SUS2;SUS3
CNVR784	1	135766201	135767500	1300	Loss	RES	CNVnator	RES2
CNVR785	1	135769054	135769283	230	Loss	Both	Pindel	RES1;RES2;RES3;SUS1;SUS2;SUS3
CNVR786	1	136750751	136750856	106	Loss	Both	Pindel	RES1;RES2;RES3;SUS1;SUS2;SUS3
CNVR787	1	136969150	136969353	204	Loss	RES	Pindel	RES3
CNVR788	1	137337156	137368149	30994	Loss	Both	Pindel	RES3;SUS1;SUS2;SUS3
CNVR789	1	137392567	137392862	296	Loss	Both	Pindel	RES1;RES2;RES3;SUS1;SUS2;SUS3
CNVR790	1	137613302	137613901	600	Loss	RES	Pindel	RES1;RES2;RES3
CNVR791	1	137650901	137653000	2100	Loss	RES	CNVnator	RES1
CNVR792	1	137975601	137978814	3214	Loss	Both	CNVnator	RES1;RES2;RES3;SUS1;SUS2;SUS3
CNVR793	1	138222538	138222727	190	Loss	Both	Pindel	RES1;RES2;RES3;SUS1;SUS2;SUS3
CNVR794	1	138487100	138487221	122	Loss	SUS	Pindel	SUS3
CNVR795	1	138525875	138526121	247	Loss	SUS	Pindel	SUS1;SUS2;SUS3
CNVR796	1	138778434	138778855	422	Loss	Both	Pindel	RES1;RES2;RES3;SUS1;SUS2;SUS3
CNVR797	1	138870201	138873300	3100	Loss	SUS	CNVnator	SUS3
CNVR798	1	139008820	139008921	102	Loss	Both	Pindel	RES1;SUS1;SUS2;SUS3
CNVR799	1	139093401	139096200	2800	Loss	SUS	CNVnator	SUS3
CNVR800	1	139143601	139146300	2700	Loss	Both	CNVnator	RES1;RES2;RES3;SUS1;SUS2;SUS3
CNVR801	1	139253901	139299177	45277	Both	Both	CNVnator	RES1;RES2;RES3;SUS1;SUS2;SUS3
CNVR802	1	139321581	139322576	996	Loss	RES	Pindel	RES1;RES2;RES3
CNVR803	1	139340301	139342500	2200	Gain	SUS	CNVnator	SUS1;SUS2;SUS3
CNVR804	1	139344273	139346038	1766	Loss	SUS	Pindel	SUS2;SUS3
CNVR805	1	139373101	139378000	4900	Gain	SUS	CNVnator	SUS1;SUS2;SUS3
CNVR806	1	139381155	139386561	5407	Loss	SUS	Pindel	SUS1;SUS2
CNVR807	1	139394717	139395433	717	Loss	Both	Pindel	RES1;RES2;RES3;SUS1;SUS2;SUS3
CNVR808	1	139396801	139399700	2900	Gain	Both	CNVnator	RES2;RES3;SUS3
CNVR809	1	139404401	139407200	2800	Gain	Both	CNVnator	RES1;RES2;RES3;SUS1;SUS2;SUS3
CNVR810	1	139408301	139412700	4400	Loss	RES	CNVnator&Pindel	RES2;RES3
CNVR811	1	139419463	139420458	996	Loss	Both	Pindel	RES1;SUS2;SUS3
CNVR812	1	139538778	139539469	692	Loss	Both	Pindel	RES2;RES3;SUS1;SUS2
CNVR813	1	139863739	139863971	233	Loss	SUS	Pindel	SUS2
CNVR814	1	139926856	139934000	7145	Loss	Both	CNVnator&Pindel	RES1;RES2;RES3;SUS1;SUS2;SUS3
CNVR815	1	139942997	139943557	561	Loss	Both	Pindel	RES1;RES2;RES3;SUS1;SUS2;SUS3
CNVR816	1	140269501	140275700	6200	Gain	SUS	CNVnator	SUS1
CNVR817	1	140311701	140327800	16100	Loss	SUS	CNVnator	SUS1
CNVR818	1	140408401	140409900	1500	Loss	Both	CNVnator	RES1;RES2;RES3;SUS1;SUS2;SUS3
CNVR819	1	140434201	140442800	8600	Loss	Both	CNVnator&Pindel	RES1;RES2;RES3;SUS1;SUS2;SUS3
CNVR820	1	140657301	140661000	3700	Gain	SUS	CNVnator	SUS1
CNVR821	1	140662501	140667200	4700	Gain	SUS	CNVnator	SUS1
CNVR822	1	140754201	140756700	2500	Loss	Both	CNVnator	RES1;RES2;RES3;SUS1;SUS2
CNVR823	1	140845701	140847600	1900	Loss	SUS	CNVnator	SUS3
CNVR824	1	140851001	140854500	3500	Loss	SUS	CNVnator	SUS2
CNVR825	1	141155601	141157700	2100	Loss	Both	CNVnator	RES3;SUS2
CNVR826	1	141273840	141273941	102	Loss	Both	Pindel	RES1;RES2;RES3;SUS1;SUS2;SUS3
CNVR827	1	141940971	141945658	4688	Loss	Both	Pindel	RES1;RES2;RES3;SUS1;SUS2;SUS3
CNVR828	1	142252506	142275996	23491	Loss	Both	Pindel	RES1;RES2;RES3;SUS1;SUS2;SUS3
CNVR829	1	142578001	142579000	1000	Loss	RES	CNVnator	RES3
CNVR830	1	142794800	142795693	894	Loss	Both	Pindel	RES2;RES3;SUS1;SUS2;SUS3
CNVR831	1	142930489	142960578	30090	Loss	Both	Pindel	RES2;RES3;SUS1;SUS2;SUS3
CNVR832	1	143002900	143003369	470	Loss	SUS	Pindel	SUS1;SUS2;SUS3
CNVR833	1	143071826	143072445	620	Loss	SUS	Pindel	SUS1;SUS2;SUS3
CNVR834	1	143157036	143157349	314	Loss	RES	Pindel	RES1;RES3
CNVR835	1	143834834	143844647	9814	Loss	SUS	Pindel	SUS1;SUS2;SUS3
CNVR836	1	143946600	143947091	492	Loss	SUS	Pindel	SUS1;SUS2;SUS3
CNVR837	1	144727801	144730500	2700	Loss	Both	CNVnator	RES1;RES2;RES3;SUS1;SUS2;SUS3
CNVR838	1	145006891	145007245	355	Loss	RES	Pindel	RES1;RES2;RES3
CNVR839	1	145249565	145249810	246	Loss	RES	Pindel	RES2;RES3
CNVR840	1	145327116	145327272	157	Loss	RES	Pindel	RES1
CNVR841	1	145660501	145664600	4100	Loss	Both	CNVnator	RES3;SUS2
CNVR842	1	145785038	145785188	151	Loss	SUS	Pindel	SUS1;SUS2;SUS3
CNVR843	1	145988001	145989000	1000	Loss	RES	CNVnator	RES1
CNVR844	1	146103401	146106300	2900	Loss	SUS	CNVnator	SUS3
CNVR845	1	146111401	146114800	3400	Loss	SUS	CNVnator	SUS3
CNVR846	1	146171079	146172100	1022	Loss	RES	CNVnator&Pindel	RES1;RES2;RES3
CNVR847	1	146584501	146586000	1500	Loss	Both	CNVnator	RES1;SUS2;SUS3
CNVR848	1	146828301	146831400	3100	Loss	RES	CNVnator	RES1;RES3
CNVR849	1	146839001	146843400	4400	Loss	RES	CNVnator	RES1;RES3
CNVR850	1	146948062	146948688	627	Loss	SUS	Pindel	SUS1;SUS2;SUS3
CNVR851	1	147003401	147022000	18600	Both	SUS	CNVnator	SUS1;SUS3
CNVR852	1	148016301	148021800	5500	Loss	RES	CNVnator	RES1
CNVR853	1	148104501	148108200	3700	Loss	RES	CNVnator	RES1
CNVR854	1	148486201	148490500	4300	Loss	Both	CNVnator	RES1;SUS3
CNVR855	1	148496101	148497200	1100	Loss	SUS	CNVnator	SUS2
CNVR856	1	148557582	148558527	946	Loss	Both	Pindel	RES1;RES2;RES3;SUS1;SUS2;SUS3
CNVR857	1	148564701	148568400	3700	Loss	Both	CNVnator	RES1;RES2;RES3;SUS1;SUS2;SUS3
CNVR858	1	148673101	148675300	2200	Gain	SUS	CNVnator	SUS2
CNVR859	1	148765801	148768300	2500	Loss	SUS	CNVnator	SUS3
CNVR860	1	148786001	148789500	3500	Loss	Both	CNVnator	RES1;SUS2;SUS3
CNVR861	1	148884588	148884693	106	Loss	Both	Pindel	RES1;RES2;RES3;SUS1;SUS3
CNVR862	1	148890201	148896300	6100	Gain	RES	CNVnator	RES2
CNVR863	1	148961979	148967500	5522	Loss	Both	CNVnator&Pindel	RES1;RES2;RES3;SUS1;SUS2;SUS3
CNVR864	1	148981001	148983500	2500	Loss	Both	CNVnator	RES1;RES2;RES3;SUS1;SUS3
CNVR865	1	149057901	149059300	1400	Loss	Both	CNVnator	RES1;SUS1
CNVR866	1	149082439	149082697	259	Loss	Both	Pindel	RES3;SUS1
CNVR867	1	149082802	149084383	1582	Loss	Both	Pindel	RES1;RES2;RES3;SUS1;SUS2;SUS3
CNVR868	1	149148601	149152600	4000	Gain	SUS	CNVnator	SUS1
CNVR869	1	149155301	149158000	2700	Loss	Both	CNVnator	RES1;RES3;SUS1;SUS2;SUS3
CNVR870	1	149163214	149165755	2542	Loss	Both	Pindel	RES1;RES2;RES3;SUS1;SUS2;SUS3
CNVR871	1	149511801	149514300	2500	Loss	Both	CNVnator	RES1;SUS3
CNVR872	1	149528201	149530100	1900	Loss	SUS	CNVnator	SUS2
CNVR873	1	149617101	149620100	3000	Loss	SUS	CNVnator	SUS3
CNVR874	1	149870901	149873900	3000	Loss	Both	CNVnator	RES3;SUS1;SUS2;SUS3
CNVR875	1	149882329	149882468	140	Loss	Both	Pindel	RES1;RES2;RES3;SUS1;SUS2;SUS3
CNVR876	1	150177201	150178800	1600	Loss	RES	CNVnator	RES3
CNVR877	1	150269901	150275800	5900	Loss	Both	CNVnator	RES3;SUS2;SUS3
CNVR878	1	150418701	150421000	2300	Loss	SUS	CNVnator	SUS1
CNVR879	1	150492101	150495100	3000	Loss	SUS	CNVnator	SUS2
CNVR880	1	150668301	150679600	11300	Loss	SUS	CNVnator	SUS3
CNVR881	1	150685501	150689700	4200	Loss	SUS	CNVnator	SUS2;SUS3
CNVR882	1	150736675	150736781	107	Loss	Both	Pindel	RES1;RES2;RES3;SUS1;SUS2;SUS3
CNVR883	1	150744701	150760900	16200	Loss	Both	CNVnator	RES1;RES2;RES3;SUS1;SUS2;SUS3
CNVR884	1	150811801	150813500	1700	Loss	SUS	CNVnator	SUS2;SUS3
CNVR885	1	150921101	150928800	7700	Loss	SUS	CNVnator	SUS3
CNVR886	1	151102901	151107800	4900	Loss	Both	CNVnator	RES1;RES2;RES3;SUS1;SUS2;SUS3
CNVR887	1	151114301	151119200	4900	Loss	Both	CNVnator	RES1;RES2;RES3;SUS1;SUS2;SUS3
CNVR888	1	151197501	151198800	1300	Loss	RES	CNVnator	RES1
CNVR889	1	151225722	151225870	149	Loss	Both	Pindel	RES2;RES3;SUS1;SUS2;SUS3
CNVR890	1	151242701	151246000	3300	Loss	Both	CNVnator	RES1;RES2;RES3;SUS1;SUS2;SUS3
CNVR891	1	151260701	151265700	5000	Gain	SUS	CNVnator	SUS1
CNVR892	1	151290601	151297300	6700	Gain	SUS	CNVnator	SUS1
CNVR893	1	151406706	151410046	3341	Loss	Both	Pindel	RES1;RES2;RES3;SUS1;SUS2;SUS3
CNVR894	1	151494301	151496641	2341	Loss	RES	CNVnator	RES1;RES2;RES3
CNVR895	1	151599301	151600900	1600	Loss	SUS	CNVnator&Pindel	SUS1;SUS2;SUS3
CNVR896	1	151634884	151635498	615	Loss	Both	Pindel	RES1;RES2;RES3;SUS1;SUS3
CNVR897	1	151752501	151757400	4900	Loss	Both	CNVnator	RES1;SUS3
CNVR898	1	151791520	151792023	504	Loss	SUS	Pindel	SUS1;SUS2;SUS3
CNVR899	1	151989285	151989393	109	Loss	Both	Pindel	RES1;RES2;RES3;SUS1;SUS2;SUS3
CNVR900	1	152023101	152026600	3500	Gain	Both	CNVnator	RES1;RES2;RES3;SUS1;SUS2;SUS3
CNVR901	1	152397845	152398579	735	Loss	Both	Pindel	RES1;RES2;RES3;SUS1;SUS2;SUS3
CNVR902	1	152529918	152530069	152	Loss	RES	Pindel	RES1;RES3
CNVR903	1	152711701	152713336	1636	Loss	SUS	CNVnator&Pindel	SUS1;SUS2;SUS3
CNVR904	1	152920396	152920785	390	Loss	SUS	Pindel	SUS1;SUS2;SUS3
CNVR905	1	153060301	153061900	1600	Loss	SUS	CNVnator	SUS3
CNVR906	1	153347374	153348645	1272	Loss	RES	CNVnator&Pindel	RES1;RES2;RES3
CNVR907	1	153418217	153418474	258	Loss	Both	Pindel	RES1;RES2;RES3;SUS1;SUS2;SUS3
CNVR908	1	153617501	153621200	3700	Loss	SUS	CNVnator	SUS1
CNVR909	1	153698101	153704400	6300	Loss	Both	CNVnator	RES1;RES2;RES3;SUS1;SUS2;SUS3
CNVR910	1	153947801	153951900	4100	Loss	Both	CNVnator	RES2;RES3;SUS1;SUS2;SUS3
CNVR911	1	154011376	154011772	397	Loss	SUS	Pindel	SUS1;SUS2
CNVR912	1	154029701	154031818	2118	Loss	Both	CNVnator	RES1;RES2;RES3;SUS1;SUS2;SUS3
CNVR913	1	154500433	154500603	171	Loss	RES	Pindel	RES1;RES2;RES3
CNVR914	1	154504301	154513200	8900	Gain	SUS	CNVnator	SUS1
CNVR915	1	154552750	154553120	371	Loss	RES	Pindel	RES1;RES2;RES3
CNVR916	1	154560644	154573853	13210	Loss	Both	CNVnator&Pindel	RES1;RES2;RES3;SUS1
CNVR917	1	155023082	155023230	149	Loss	Both	Pindel	RES1;RES2;RES3;SUS1;SUS2;SUS3
CNVR918	1	155171731	155192756	21026	Loss	RES	Pindel	RES3
CNVR919	1	155269746	155269861	116	Loss	RES	Pindel	RES1;RES2;RES3
CNVR920	1	155293267	155293494	228	Loss	Both	Pindel	RES1;RES2;RES3;SUS1;SUS2;SUS3
CNVR921	1	155395301	155396800	1500	Loss	SUS	CNVnator	SUS1;SUS3
CNVR922	1	155603782	155604679	898	Loss	RES	Pindel	RES1;RES2;RES3
CNVR923	1	155681073	155681386	314	Loss	SUS	Pindel	SUS1;SUS2;SUS3
CNVR924	1	155808365	155808598	234	Loss	Both	Pindel	RES1;RES2;SUS1;SUS2;SUS3
CNVR925	1	155824421	155824621	201	Loss	Both	Pindel	RES1;RES3;SUS1;SUS2;SUS3
CNVR926	1	155952837	155952957	121	Loss	Both	Pindel	RES2;SUS3
CNVR927	1	156337201	156340700	3500	Loss	Both	CNVnator	RES1;RES2;RES3;SUS1;SUS2;SUS3
CNVR928	1	156518639	156518768	130	Loss	RES	Pindel	RES2;RES3
CNVR929	1	156524011	156533129	9119	Loss	Both	Pindel	RES2;RES3;SUS1;SUS2;SUS3
CNVR930	1	156613587	156613753	167	Loss	SUS	Pindel	SUS1;SUS3
CNVR931	1	156861801	156864100	2300	Loss	RES	CNVnator	RES3
CNVR932	1	156895701	156899300	3600	Loss	Both	CNVnator	RES1;SUS2;SUS3
CNVR933	1	157030101	157032000	1900	Loss	RES	CNVnator	RES3
CNVR934	1	157098903	157099330	428	Loss	RES	Pindel	RES1;RES3
CNVR935	1	157250501	157252700	2200	Loss	Both	CNVnator	RES2;RES3;SUS2
CNVR936	1	157362756	157365848	3093	Loss	Both	Pindel	RES2;RES3;SUS1;SUS2
CNVR937	1	157411701	157414500	2800	Gain	Both	CNVnator	RES1;RES3;SUS1;SUS2;SUS3
CNVR938	1	157577401	157581600	4200	Loss	RES	CNVnator	RES1;RES2;RES3
CNVR939	1	157844001	157850300	6300	Loss	Both	CNVnator&Pindel	RES3;SUS3
CNVR940	1	157923826	157948454	24629	Loss	SUS	Pindel	SUS1;SUS2;SUS3
CNVR941	1	157949001	157951600	2600	Loss	SUS	CNVnator	SUS2
CNVR942	1	158018201	158019400	1200	Loss	SUS	CNVnator	SUS2
CNVR943	1	158033101	158035900	2800	Loss	RES	CNVnator	RES1
CNVR944	1	158327701	158331200	3500	Loss	RES	CNVnator	RES3
CNVR945	1	158600401	158602300	1900	Loss	SUS	CNVnator	SUS2;SUS3
CNVR946	1	158880701	158883600	2900	Loss	SUS	CNVnator&Pindel	SUS1;SUS2;SUS3
CNVR947	1	158898237	158898634	398	Loss	SUS	Pindel	SUS1;SUS2;SUS3
CNVR948	1	159068101	159075800	7700	Loss	SUS	CNVnator	SUS2
CNVR949	1	159092111	159092611	501	Loss	Both	Pindel	RES1;RES2;RES3;SUS1;SUS2;SUS3
CNVR950	1	159192301	159196000	3700	Loss	SUS	CNVnator	SUS2;SUS3
CNVR951	1	159197273	159199200	1928	Loss	RES	CNVnator&Pindel	RES1;RES2;RES3
CNVR952	1	159203701	159208360	4660	Loss	Both	CNVnator	RES1;RES2;RES3;SUS1;SUS2;SUS3
CNVR953	1	159291801	159302000	10200	Loss	Both	CNVnator	RES1;RES2;RES3;SUS1;SUS2;SUS3
CNVR954	1	159304977	159306928	1952	Loss	SUS	CNVnator&Pindel	SUS1;SUS2;SUS3
CNVR955	1	159307901	159313300	5400	Loss	Both	CNVnator	RES1;RES2;RES3;SUS2
CNVR956	1	159393901	159395600	1700	Loss	SUS	CNVnator	SUS3
CNVR957	1	159409701	159412900	3200	Loss	RES	CNVnator&Pindel	RES1;RES2;RES3
CNVR958	1	159414801	159416300	1500	Loss	RES	CNVnator	RES1;RES2;RES3
CNVR959	1	159440609	159457747	17139	Loss	RES	Pindel	RES2
CNVR960	1	159507801	159510100	2300	Loss	SUS	CNVnator	SUS3
CNVR961	1	159550501	159554400	3900	Gain	SUS	CNVnator	SUS1
CNVR962	1	159618301	159620100	1800	Loss	Both	CNVnator&Pindel	RES1;RES2;RES3;SUS1;SUS2;SUS3
CNVR963	1	159682301	159685200	2900	Loss	Both	CNVnator	RES3;SUS2
CNVR964	1	159692413	159692705	293	Loss	RES	Pindel	RES1;RES2;RES3
CNVR965	1	159704101	159706000	1900	Loss	SUS	CNVnator	SUS3
CNVR966	1	159888801	159896600	7800	Loss	SUS	CNVnator	SUS3
CNVR967	1	159919701	159928800	9100	Gain	SUS	CNVnator	SUS1
CNVR968	1	160009601	160011300	1700	Loss	SUS	CNVnator	SUS2;SUS3
CNVR969	1	160163801	160167800	4000	Loss	RES	CNVnator	RES1
CNVR970	1	160343301	160345900	2600	Loss	RES	CNVnator	RES3
CNVR971	1	160405756	160406412	657	Loss	RES	Pindel	RES2;RES3
CNVR972	1	160438201	160440000	1800	Loss	RES	CNVnator	RES1;RES2
CNVR973	1	160498101	160499200	1100	Loss	Both	CNVnator&Pindel	RES2;SUS2
CNVR974	1	160535001	160538700	3700	Loss	SUS	CNVnator	SUS2
CNVR975	1	160580201	160582600	2400	Gain	Both	CNVnator	RES2;RES3;SUS3
CNVR976	1	160586301	160588100	1800	Loss	SUS	CNVnator	SUS3
CNVR977	1	160595301	160597200	1900	Loss	SUS	CNVnator	SUS2
CNVR978	1	160674201	160675600	1400	Loss	Both	CNVnator	RES1;RES2;RES3;SUS1;SUS2;SUS3
CNVR979	1	160786777	160786897	121	Loss	RES	Pindel	RES1;RES2;RES3
CNVR980	1	161164651	161165125	475	Loss	Both	Pindel	RES1;RES2;RES3;SUS1;SUS2;SUS3
CNVR981	1	161220219	161230231	10013	Loss	Both	Pindel	RES1;RES2;RES3;SUS1;SUS2;SUS3
CNVR982	1	161242080	161242234	155	Loss	RES	Pindel	RES2;RES3
CNVR983	1	161277201	161278800	1600	Loss	SUS	CNVnator	SUS3
CNVR984	1	161281784	161282729	946	Loss	Both	Pindel	RES1;RES2;RES3;SUS1;SUS2;SUS3
CNVR985	1	161377301	161379500	2200	Loss	Both	CNVnator	RES1;RES3;SUS2
CNVR986	1	161482701	161486400	3700	Loss	Both	CNVnator	RES1;SUS1;SUS2;SUS3
CNVR987	1	161744880	161748500	3621	Loss	RES	CNVnator&Pindel	RES1;RES2;RES3
CNVR988	1	161795801	161800400	4600	Gain	SUS	CNVnator	SUS3
CNVR989	1	162062801	162067000	4200	Loss	RES	CNVnator	RES3
CNVR990	1	162183601	162184818	1218	Loss	SUS	CNVnator	SUS1;SUS2;SUS3
CNVR991	1	162220287	162221178	892	Loss	Both	Pindel	RES1;RES2;RES3;SUS1;SUS2;SUS3
CNVR992	1	162250652	162251294	643	Loss	Both	Pindel	RES1;RES2;RES3;SUS1;SUS2;SUS3
CNVR993	1	162347377	162347984	608	Loss	SUS	Pindel	SUS1;SUS2;SUS3
CNVR994	1	162371833	162372227	395	Loss	SUS	Pindel	SUS1;SUS2;SUS3
CNVR995	1	162428701	162437900	9200	Both	Both	CNVnator	RES3;SUS1;SUS3
CNVR996	1	162456601	162461000	4400	Loss	RES	CNVnator	RES3
CNVR997	1	162479600	162499796	20197	Loss	Both	Pindel	RES1;RES2;RES3;SUS1;SUS2;SUS3
CNVR998	1	162566791	162567710	920	Loss	Both	Pindel	RES1;RES2;RES3;SUS1;SUS2;SUS3
CNVR999	1	162783801	162787200	3400	Loss	RES	CNVnator	RES1
CNVR1000	1	162959832	162960051	220	Loss	SUS	Pindel	SUS1;SUS3
CNVR1001	1	163234501	163235900	1400	Loss	RES	CNVnator	RES2
CNVR1002	1	163292001	163298900	6900	Loss	Both	CNVnator	RES1;RES2;RES3;SUS1;SUS2;SUS3
CNVR1003	1	163481301	163486600	5300	Loss	SUS	CNVnator	SUS2
CNVR1004	1	163497915	163517370	19456	Loss	RES	Pindel	RES1;RES2;RES3
CNVR1005	1	163533101	163552600	19500	Both	Both	CNVnator	RES1;RES3;SUS1;SUS2;SUS3
CNVR1006	1	163572301	163578000	5700	Gain	SUS	CNVnator	SUS1
CNVR1007	1	163640501	163647700	7200	Loss	SUS	CNVnator&Pindel	SUS1;SUS2;SUS3
CNVR1008	1	163655725	163656415	691	Loss	SUS	Pindel	SUS2
CNVR1009	1	163829898	163842992	13095	Loss	Both	Pindel	RES1;RES2;RES3;SUS1;SUS2;SUS3
CNVR1010	1	163907001	163910400	3400	Loss	Both	CNVnator	RES1;RES2;RES3;SUS1;SUS2;SUS3
CNVR1011	1	163955901	163957500	1600	Loss	RES	CNVnator	RES2;RES3
CNVR1012	1	164087301	164089300	2000	Loss	Both	CNVnator	RES3;SUS3
CNVR1013	1	164229109	164229375	267	Loss	Both	Pindel	RES3;SUS1
CNVR1014	1	164361001	164362700	1700	Loss	RES	CNVnator	RES2
CNVR1015	1	164597391	164597679	289	Loss	Both	Pindel	RES1;RES2;RES3;SUS1;SUS2;SUS3
CNVR1016	1	164692412	164700120	7709	Loss	Both	Pindel	RES1;RES2;RES3;SUS1;SUS2;SUS3
CNVR1017	1	165196726	165203998	7273	Loss	RES	Pindel	RES1;RES2
CNVR1018	1	165643801	165644900	1100	Loss	Both	CNVnator	RES1;RES2;RES3;SUS1;SUS2;SUS3
CNVR1019	1	165702401	165705200	2800	Loss	Both	CNVnator	RES3;SUS3
CNVR1020	1	166135701	166139500	3800	Loss	SUS	CNVnator	SUS3
CNVR1021	1	166777849	166778032	184	Loss	SUS	Pindel	SUS2;SUS3
CNVR1022	1	166916669	166916785	117	Loss	RES	Pindel	RES1;RES2;RES3
CNVR1023	1	167086590	167092760	6171	Loss	RES	Pindel	RES1;RES2
CNVR1024	1	167436007	167436660	654	Loss	Both	Pindel	RES1;RES2;RES3;SUS1;SUS2;SUS3
CNVR1025	1	167463478	167463929	452	Loss	Both	Pindel	RES1;RES2;RES3;SUS1;SUS2;SUS3
CNVR1026	1	168071401	168072600	1200	Loss	RES	CNVnator	RES3
CNVR1027	1	168295001	168296400	1400	Loss	RES	CNVnator	RES1
CNVR1028	1	169069601	169070628	1028	Loss	Both	CNVnator&Pindel	RES1;RES2;RES3;SUS1;SUS2;SUS3
CNVR1029	1	169275752	169280808	5057	Loss	SUS	Pindel	SUS1;SUS2;SUS3
CNVR1030	1	169524296	169524419	124	Loss	SUS	Pindel	SUS1
CNVR1031	1	169824984	169825237	254	Loss	SUS	Pindel	SUS1;SUS2;SUS3
CNVR1032	1	169970168	169970382	215	Loss	Both	Pindel	RES1;RES2;RES3;SUS1;SUS2;SUS3
CNVR1033	1	169986801	169988700	1900	Loss	SUS	CNVnator	SUS2
CNVR1034	1	170122419	170122572	154	Loss	Both	Pindel	RES1;RES2;RES3;SUS1;SUS2;SUS3
CNVR1035	1	170632502	170632694	193	Loss	SUS	Pindel	SUS3
CNVR1036	1	170663251	170663390	140	Loss	SUS	Pindel	SUS1
CNVR1037	1	170909585	170910317	733	Loss	SUS	Pindel	SUS1;SUS2;SUS3
CNVR1038	1	171026301	171027900	1600	Loss	SUS	CNVnator	SUS1;SUS2
CNVR1039	1	171040949	171041449	501	Loss	Both	Pindel	RES1;RES2;RES3;SUS1;SUS2;SUS3
CNVR1040	1	171064501	171065533	1033	Loss	SUS	CNVnator&Pindel	SUS1;SUS3
CNVR1041	1	171126291	171126422	132	Loss	RES	Pindel	RES1;RES2;RES3
CNVR1042	1	171226901	171231400	4500	Loss	RES	CNVnator	RES3
CNVR1043	1	171265601	171270200	4600	Gain	SUS	CNVnator	SUS1
CNVR1044	1	171381988	171382754	767	Loss	RES	Pindel	RES1;RES2;RES3
CNVR1045	1	171405997	171407627	1631	Loss	RES	CNVnator&Pindel	RES1;RES2;RES3
CNVR1046	1	171412301	171414700	2400	Loss	RES	CNVnator	RES2
CNVR1047	1	171486298	171490400	4103	Loss	RES	CNVnator&Pindel	RES1;RES2;RES3
CNVR1048	1	171502932	171503104	173	Loss	RES	Pindel	RES1;RES2;RES3
CNVR1049	1	171569701	171571200	1500	Loss	RES	CNVnator	RES1;RES2;RES3
CNVR1050	1	171775734	171775835	102	Loss	RES	Pindel	RES2
CNVR1051	1	172018275	172020632	2358	Loss	Both	CNVnator&Pindel	RES1;RES2;RES3;SUS1;SUS2;SUS3
CNVR1052	1	172161776	172163836	2061	Loss	Both	CNVnator&Pindel	RES1;RES2;RES3;SUS1;SUS2;SUS3
CNVR1053	1	172677601	172681300	3700	Loss	SUS	CNVnator	SUS1
CNVR1054	1	172716999	172717131	133	Loss	SUS	Pindel	SUS1;SUS2;SUS3
CNVR1055	1	173059501	173060700	1200	Loss	SUS	CNVnator	SUS1;SUS2;SUS3
CNVR1056	1	173319783	173332599	12817	Loss	SUS	Pindel	SUS1;SUS2
CNVR1057	1	173400644	173400750	107	Loss	RES	Pindel	RES2
CNVR1058	1	173580863	173581018	156	Loss	SUS	Pindel	SUS1;SUS2
CNVR1059	1	173751501	173753000	1500	Loss	RES	CNVnator	RES3
CNVR1060	1	173936798	173937118	321	Loss	Both	Pindel	RES1;RES2;RES3;SUS1;SUS2;SUS3
CNVR1061	1	174345504	174346402	899	Loss	SUS	Pindel	SUS1;SUS2;SUS3
CNVR1062	1	174397732	174398144	413	Loss	SUS	Pindel	SUS1;SUS2;SUS3
CNVR1063	1	174781278	174782025	748	Loss	SUS	Pindel	SUS1;SUS2;SUS3
CNVR1064	1	174946457	174946704	248	Loss	Both	Pindel	RES1;RES2;RES3;SUS1;SUS2;SUS3
CNVR1065	1	175348401	175353700	5300	Loss	Both	CNVnator	RES1;RES2;RES3;SUS2
CNVR1066	1	175354504	175354642	139	Loss	Both	Pindel	RES1;RES2;RES3;SUS1;SUS2;SUS3
CNVR1067	1	175791702	175791864	163	Loss	SUS	Pindel	SUS1;SUS2;SUS3
CNVR1068	1	175830701	175833200	2500	Loss	RES	CNVnator	RES1
CNVR1069	1	175855658	175879202	23545	Loss	SUS	Pindel	SUS2;SUS3
CNVR1070	1	175906804	175907523	720	Loss	RES	Pindel	RES2;RES3
CNVR1071	1	176443962	176444074	113	Loss	SUS	Pindel	SUS1;SUS2;SUS3
CNVR1072	1	176485330	176486073	744	Loss	RES	Pindel	RES1;RES2;RES3
CNVR1073	1	176744773	176744928	156	Loss	SUS	Pindel	SUS1;SUS2;SUS3
CNVR1074	1	176972118	176972919	802	Loss	Both	Pindel	RES1;RES2;RES3;SUS1;SUS2;SUS3
CNVR1075	1	177218841	177219066	226	Loss	Both	Pindel	RES1;RES2;RES3;SUS1;SUS2;SUS3
CNVR1076	1	177292408	177292517	110	Loss	Both	Pindel	RES1;RES2;RES3;SUS1;SUS2;SUS3
CNVR1077	1	177336379	177342208	5830	Loss	SUS	Pindel	SUS2;SUS3
CNVR1078	1	177449043	177449181	139	Loss	RES	Pindel	RES2;RES3
CNVR1079	1	177649103	177649423	321	Loss	SUS	Pindel	SUS1;SUS2;SUS3
CNVR1080	1	177763401	177765100	1700	Loss	RES	CNVnator	RES1;RES2;RES3
CNVR1081	1	178280454	178280737	284	Loss	Both	Pindel	RES1;RES2;RES3;SUS1;SUS2;SUS3
CNVR1082	1	178404201	178405400	1200	Loss	RES	CNVnator	RES3
CNVR1083	1	178580568	178580949	382	Loss	SUS	Pindel	SUS1;SUS2;SUS3
CNVR1084	1	178739501	178741400	1900	Loss	SUS	CNVnator	SUS2
CNVR1085	1	178817238	178817409	172	Loss	SUS	Pindel	SUS2
CNVR1086	1	178895901	178902100	6200	Gain	SUS	CNVnator	SUS3
CNVR1087	1	178965101	178965216	116	Loss	Both	Pindel	RES1;RES2;RES3;SUS1;SUS2;SUS3
CNVR1088	1	178971201	178973300	2100	Loss	Both	CNVnator	RES1;RES2;RES3;SUS1;SUS2;SUS3
CNVR1089	1	179772010	179772124	115	Loss	RES	Pindel	RES1;RES2
CNVR1090	1	179798801	179816400	17600	Gain	RES	CNVnator	RES1;RES2;RES3
CNVR1091	1	179877101	179879500	2400	Loss	RES	CNVnator	RES1
CNVR1092	1	179945114	179945312	199	Loss	RES	Pindel	RES2;RES3
CNVR1093	1	180026672	180031600	4929	Loss	RES	Pindel	RES3
CNVR1094	1	180199874	180200150	277	Loss	RES	Pindel	RES1;RES2;RES3
CNVR1095	1	180307245	180307774	530	Loss	SUS	Pindel	SUS1;SUS2;SUS3
CNVR1096	1	180455915	180456030	116	Loss	Both	Pindel	RES1;RES2;RES3;SUS1;SUS2;SUS3
CNVR1097	1	180742107	180742317	211	Loss	SUS	Pindel	SUS1;SUS2;SUS3
CNVR1098	1	180747352	180747743	392	Loss	SUS	Pindel	SUS3
CNVR1099	1	180942201	180943800	1600	Loss	SUS	CNVnator	SUS2
CNVR1100	1	181036990	181037210	221	Loss	RES	Pindel	RES2
CNVR1101	1	181208926	181209311	386	Loss	RES	Pindel	RES1;RES2;RES3
CNVR1102	1	181566020	181566442	423	Loss	Both	Pindel	RES1;RES2;RES3;SUS1;SUS2
CNVR1103	1	181736201	181748000	11800	Gain	Both	CNVnator	RES1;RES2;RES3;SUS1;SUS2;SUS3
CNVR1104	1	181921409	181921641	233	Loss	SUS	Pindel	SUS1;SUS2;SUS3
CNVR1105	1	181955101	181958700	3600	Gain	SUS	CNVnator	SUS1
CNVR1106	1	182179026	182189132	10107	Loss	Both	Pindel	RES1;RES2;RES3;SUS1;SUS2;SUS3
CNVR1107	1	182202501	182205500	3000	Loss	SUS	CNVnator	SUS3
CNVR1108	1	182214101	182215500	1400	Loss	RES	CNVnator	RES3
CNVR1109	1	182275201	182278400	3200	Loss	SUS	CNVnator	SUS3
CNVR1110	1	182867762	182867874	113	Loss	SUS	Pindel	SUS1;SUS2
CNVR1111	1	182946701	182949100	2400	Loss	Both	CNVnator	RES1;RES2;RES3;SUS1;SUS2;SUS3
CNVR1112	1	182957601	182965900	8300	Loss	SUS	CNVnator	SUS2
CNVR1113	1	183158988	183159298	311	Loss	SUS	Pindel	SUS1;SUS2;SUS3
CNVR1114	1	183159648	183159867	220	Loss	SUS	Pindel	SUS1;SUS2;SUS3
CNVR1115	1	183487872	183488063	192	Loss	SUS	Pindel	SUS1;SUS3
CNVR1116	1	183526771	183527369	599	Loss	SUS	Pindel	SUS1;SUS2;SUS3
CNVR1117	1	183535801	183543100	7300	Loss	SUS	CNVnator	SUS3
CNVR1118	1	183684126	183685034	909	Loss	Both	Pindel	RES2;RES3;SUS1;SUS2;SUS3
CNVR1119	1	183749115	183749316	202	Loss	Both	Pindel	RES1;RES3;SUS1;SUS2;SUS3
CNVR1120	1	183768947	183769151	205	Loss	SUS	Pindel	SUS1;SUS2;SUS3
CNVR1121	1	183814301	183817400	3100	Loss	Both	CNVnator	RES2;SUS2
CNVR1122	1	184383801	184388300	4500	Gain	SUS	CNVnator	SUS1
CNVR1123	1	184389201	184394900	5700	Gain	SUS	CNVnator	SUS1
CNVR1124	1	184477243	184477456	214	Loss	RES	Pindel	RES1;RES3
CNVR1125	1	184734665	184734946	282	Loss	Both	Pindel	RES2;RES3;SUS1;SUS2
CNVR1126	1	184856324	184857087	764	Loss	RES	Pindel	RES1;RES3
CNVR1127	1	185292101	185293800	1700	Loss	SUS	CNVnator	SUS3
CNVR1128	1	185899101	185902600	3500	Gain	Both	CNVnator	RES1;RES2;RES3;SUS1;SUS2;SUS3
CNVR1129	1	185945114	185949493	4380	Loss	RES	Pindel	RES1;RES3
CNVR1130	1	186073896	186074015	120	Loss	Both	Pindel	RES1;RES2;RES3;SUS1;SUS2;SUS3
CNVR1131	1	186147568	186148127	560	Loss	RES	Pindel	RES2;RES3
CNVR1132	1	186195162	186195536	375	Loss	Both	Pindel	RES1;RES3;SUS1;SUS2
CNVR1133	1	186219415	186219523	109	Loss	SUS	Pindel	SUS2;SUS3
CNVR1134	1	186241877	186242229	353	Loss	SUS	Pindel	SUS1;SUS2;SUS3
CNVR1135	1	186292726	186293401	676	Loss	RES	Pindel	RES1;RES2;RES3
CNVR1136	1	186307733	186318742	11010	Loss	SUS	Pindel	SUS1;SUS2
CNVR1137	1	186339058	186340127	1070	Loss	SUS	CNVnator&Pindel	SUS1;SUS2;SUS3
CNVR1138	1	186410195	186443500	33306	Loss	Both	CNVnator&Pindel	RES1;RES2;RES3;SUS1;SUS3
CNVR1139	1	186468601	186472400	3800	Loss	RES	CNVnator	RES2
CNVR1140	1	186495650	186495762	113	Loss	SUS	Pindel	SUS1;SUS3
CNVR1141	1	186775184	186775687	504	Loss	Both	Pindel	RES2;RES3;SUS1;SUS2;SUS3
CNVR1142	1	187012101	187013800	1700	Loss	SUS	CNVnator	SUS1
CNVR1143	1	187072390	187072823	434	Loss	RES	Pindel	RES3
CNVR1144	1	187079387	187079573	187	Loss	SUS	Pindel	SUS2;SUS3
CNVR1145	1	187235105	187235293	189	Loss	SUS	Pindel	SUS1;SUS2;SUS3
CNVR1146	1	187474490	187474929	440	Loss	SUS	Pindel	SUS2;SUS3
CNVR1147	1	187538401	187541800	3400	Gain	SUS	CNVnator	SUS1
CNVR1148	1	187623101	187624400	1300	Loss	SUS	CNVnator	SUS1
CNVR1149	1	187984609	187984951	343	Loss	RES	Pindel	RES1;RES2
CNVR1150	1	188057297	188069368	12072	Loss	RES	Pindel	RES2;RES3
CNVR1151	1	188209201	188214100	4900	Loss	Both	CNVnator	RES1;RES2;RES3;SUS1;SUS2;SUS3
CNVR1152	1	188242301	188249600	7300	Loss	SUS	CNVnator	SUS1;SUS2
CNVR1153	1	188275701	188280200	4500	Loss	Both	CNVnator	RES2;RES3;SUS1
CNVR1154	1	188298687	188326010	27324	Loss	RES	Pindel	RES1;RES2;RES3
CNVR1155	1	188366301	188372200	5900	Loss	Both	CNVnator	RES2;RES3;SUS1;SUS3
CNVR1156	1	188427059	188427674	616	Loss	SUS	Pindel	SUS1;SUS2;SUS3
CNVR1157	1	188444401	188446900	2500	Loss	Both	CNVnator	RES2;RES3;SUS1;SUS2
CNVR1158	1	188519901	188521200	1300	Loss	RES	CNVnator	RES2
CNVR1159	1	188838276	188838449	174	Loss	SUS	Pindel	SUS1;SUS2;SUS3
CNVR1160	1	188869897	188870061	165	Loss	SUS	Pindel	SUS1;SUS2;SUS3
CNVR1161	1	188927901	188929400	1500	Loss	RES	CNVnator	RES2
CNVR1162	1	189114101	189116200	2100	Loss	SUS	CNVnator	SUS3
CNVR1163	1	189299901	189303200	3300	Loss	SUS	CNVnator	SUS3
CNVR1164	1	189470101	189471600	1500	Loss	RES	CNVnator	RES1
CNVR1165	1	189515801	189518300	2500	Loss	Both	CNVnator	RES1;RES2;RES3;SUS1;SUS2;SUS3
CNVR1166	1	189602101	189605200	3100	Loss	SUS	CNVnator	SUS1
CNVR1167	1	189676501	189683800	7300	Loss	SUS	CNVnator	SUS1;SUS2;SUS3
CNVR1168	1	189810702	189810926	225	Loss	Both	Pindel	RES1;RES2;RES3;SUS1;SUS2;SUS3
CNVR1169	1	190153501	190157700	4200	Loss	SUS	CNVnator	SUS3
CNVR1170	1	190482801	190486500	3700	Loss	RES	CNVnator	RES1
CNVR1171	1	190488001	190489200	1200	Loss	SUS	CNVnator	SUS1;SUS2;SUS3
CNVR1172	1	190490401	190493700	3300	Loss	SUS	CNVnator	SUS1;SUS2;SUS3
CNVR1173	1	190611401	190612700	1300	Loss	SUS	CNVnator	SUS2
CNVR1174	1	190617201	190621300	4100	Loss	SUS	CNVnator	SUS2
CNVR1175	1	190680401	190681700	1300	Loss	SUS	CNVnator	SUS1
CNVR1176	1	190716510	190739679	23170	Loss	SUS	Pindel	SUS1;SUS2;SUS3
CNVR1177	1	190773167	190773936	770	Loss	RES	Pindel	RES1;RES2;RES3
CNVR1178	1	191227701	191232700	5000	Loss	RES	CNVnator	RES1
CNVR1179	1	191559401	191563700	4300	Loss	Both	CNVnator	RES3;SUS2;SUS3
CNVR1180	1	191871292	191871503	212	Loss	Both	Pindel	RES1;RES3;SUS2;SUS3
CNVR1181	1	192007601	192013800	6200	Loss	Both	CNVnator	RES1;RES2;RES3;SUS1;SUS2;SUS3
CNVR1182	1	192027701	192037300	9600	Loss	Both	CNVnator	RES1;RES2;RES3;SUS1;SUS2;SUS3
CNVR1183	1	192061301	192063600	2300	Loss	Both	CNVnator	RES1;RES2;RES3;SUS1;SUS2
CNVR1184	1	192065301	192067700	2400	Loss	Both	CNVnator	RES1;RES2;RES3;SUS1;SUS2;SUS3
CNVR1185	1	192068701	192071000	2300	Loss	Both	CNVnator	RES1;RES3;SUS1;SUS2;SUS3
CNVR1186	1	192110801	192114400	3600	Loss	Both	CNVnator	RES1;RES2;RES3;SUS1;SUS2;SUS3
CNVR1187	1	192131301	192136600	5300	Loss	Both	CNVnator	RES1;RES2;RES3;SUS1;SUS2;SUS3
CNVR1188	1	192166501	192170500	4000	Loss	Both	CNVnator	RES2;RES3;SUS1;SUS2;SUS3
CNVR1189	1	192177701	192185700	8000	Loss	Both	CNVnator	RES3;SUS1;SUS3
CNVR1190	1	192220701	192223300	2600	Loss	Both	CNVnator	RES1;RES2;RES3;SUS1;SUS2;SUS3
CNVR1191	1	192302412	192302518	107	Loss	Both	Pindel	RES1;RES2;RES3;SUS1;SUS2;SUS3
CNVR1192	1	192440552	192440879	328	Loss	RES	Pindel	RES1;RES3
CNVR1193	1	193016301	193021300	5000	Gain	SUS	CNVnator	SUS1
CNVR1194	1	193036701	193039900	3200	Loss	RES	CNVnator	RES1
CNVR1195	1	193050901	193052200	1300	Loss	RES	CNVnator	RES1
CNVR1196	1	193069501	193075200	5700	Loss	Both	CNVnator	RES2;SUS3
CNVR1197	1	193314126	193321777	7652	Loss	RES	Pindel	RES3
CNVR1198	1	193324344	193325014	671	Loss	Both	Pindel	RES3;SUS2
CNVR1199	1	193335394	193340791	5398	Loss	SUS	Pindel	SUS1;SUS2;SUS3
CNVR1200	1	193360501	193363800	3300	Loss	Both	CNVnator	RES1;RES2;RES3;SUS1;SUS2;SUS3
CNVR1201	1	193582520	193588082	5563	Loss	Both	Pindel	RES3;SUS1;SUS2
CNVR1202	1	193643101	193647800	4700	Loss	Both	CNVnator	RES2;RES3;SUS3
CNVR1203	1	193741367	193741754	388	Loss	Both	Pindel	RES1;RES3;SUS1;SUS2;SUS3
CNVR1204	1	193788229	193788396	168	Loss	RES	Pindel	RES2
CNVR1205	1	193796104	193796211	108	Loss	RES	Pindel	RES1;RES2;RES3
CNVR1206	1	193800386	193800728	343	Loss	RES	Pindel	RES2;RES3
CNVR1207	1	193855855	193858556	2702	Loss	SUS	Pindel	SUS1;SUS2;SUS3
CNVR1208	1	193868541	193895664	27124	Loss	SUS	Pindel	SUS3
CNVR1209	1	193899401	193903200	3800	Loss	Both	CNVnator	RES1;RES2;RES3;SUS1;SUS2;SUS3
CNVR1210	1	193924680	193943604	18925	Both	Both	Pindel	RES1;RES2;RES3;SUS1;SUS2;SUS3
CNVR1211	1	193975001	193984700	9700	Loss	Both	CNVnator	RES1;RES2;RES3;SUS1;SUS2;SUS3
CNVR1212	1	194054586	194055815	1230	Loss	SUS	CNVnator&Pindel	SUS1;SUS2;SUS3
CNVR1213	1	194074101	194075600	1500	Loss	SUS	CNVnator	SUS2
CNVR1214	1	194087901	194097500	9600	Loss	Both	CNVnator	RES1;RES2;RES3;SUS1;SUS2;SUS3
CNVR1215	1	194109601	194111100	1500	Loss	SUS	CNVnator	SUS3
CNVR1216	1	194340887	194344572	3686	Loss	Both	Pindel	RES1;RES2;SUS1;SUS2;SUS3
CNVR1217	1	194371584	194385115	13532	Loss	Both	Pindel	RES1;RES2;SUS1;SUS3
CNVR1218	1	194548411	194548677	267	Loss	SUS	Pindel	SUS3
CNVR1219	1	194552789	194552890	102	Loss	RES	Pindel	RES3
CNVR1220	1	194556552	194556837	286	Loss	Both	Pindel	RES1;RES2;SUS1;SUS2
CNVR1221	1	194626401	194630091	3691	Loss	SUS	CNVnator&Pindel	SUS1;SUS2;SUS3
CNVR1222	1	194648677	194648836	160	Loss	SUS	Pindel	SUS1;SUS2;SUS3
CNVR1223	1	194713935	194714047	113	Loss	RES	Pindel	RES1
CNVR1224	1	194759940	194781600	21661	Loss	Both	CNVnator&Pindel	RES2;SUS2;SUS3
CNVR1225	1	194800501	194805200	4700	Loss	Both	CNVnator	RES1;RES2;RES3;SUS2
CNVR1226	1	194826899	194838300	11402	Loss	Both	Pindel	RES1;RES2;RES3;SUS1;SUS2;SUS3
CNVR1227	1	194915701	194924200	8500	Loss	Both	CNVnator&Pindel	RES1;RES2;RES3;SUS2
CNVR1228	1	194989801	195003400	13600	Gain	SUS	CNVnator	SUS1
CNVR1229	1	195006122	195038033	31912	Loss	RES	Pindel	RES1;RES2;RES3
CNVR1230	1	195044103	195049972	5870	Loss	RES	Pindel	RES3
CNVR1231	1	195076233	195076381	149	Loss	SUS	Pindel	SUS1;SUS2;SUS3
CNVR1232	1	195192601	195196000	3400	Loss	RES	CNVnator	RES3
CNVR1233	1	195275801	195276800	1000	Loss	SUS	CNVnator	SUS3
CNVR1234	2	6101	13500	7400	Loss	Both	CNVnator	RES1;RES2;RES3;SUS1;SUS2;SUS3
CNVR1235	2	193190	193293	104	Loss	SUS	Pindel	SUS1;SUS2;SUS3
CNVR1236	2	194900	195001	102	Loss	RES	Pindel	RES3
CNVR1237	2	261406	261529	124	Loss	RES	Pindel	RES2;RES3
CNVR1238	2	349186	366723	17538	Loss	RES	Pindel	RES1;RES2;RES3
CNVR1239	2	456323	473905	17583	Loss	Both	Pindel	RES1;RES2;RES3;SUS1;SUS2;SUS3
CNVR1240	2	503101	505000	1900	Loss	Both	CNVnator	RES1;SUS2;SUS3
CNVR1241	2	557501	560800	3300	Loss	SUS	CNVnator	SUS3
CNVR1242	2	646901	652300	5400	Loss	RES	CNVnator	RES3
CNVR1243	2	666001	673100	7100	Gain	SUS	CNVnator	SUS1
CNVR1244	2	689394	689624	231	Loss	Both	Pindel	RES1;RES3;SUS1;SUS2;SUS3
CNVR1245	2	800323	800992	670	Loss	Both	Pindel	RES2;RES3;SUS1;SUS2;SUS3
CNVR1246	2	820853	824060	3208	Loss	SUS	Pindel	SUS3
CNVR1247	2	844001	848400	4400	Loss	RES	CNVnator	RES3
CNVR1248	2	933685	970900	37216	Both	Both	CNVnator&Pindel	RES1;RES2;RES3;SUS1;SUS2;SUS3
CNVR1249	2	1039456	1039779	324	Loss	RES	Pindel	RES1;RES2;RES3
CNVR1250	2	1096401	1099700	3300	Loss	SUS	CNVnator	SUS3
CNVR1251	2	1307279	1307498	220	Loss	Both	Pindel	RES1;RES2;RES3;SUS1;SUS2;SUS3
CNVR1252	2	1464469	1464871	403	Loss	Both	Pindel	RES1;RES2;RES3;SUS1;SUS2;SUS3
CNVR1253	2	1496801	1499900	3100	Loss	RES	CNVnator	RES1
CNVR1254	2	1518418	1543474	25057	Loss	SUS	Pindel	SUS1
CNVR1255	2	1861521	1864591	3071	Loss	Both	Pindel	RES1;RES2;RES3;SUS1;SUS2;SUS3
CNVR1256	2	1926776	1932585	5810	Loss	SUS	Pindel	SUS3
CNVR1257	2	1978401	1980200	1800	Loss	Both	CNVnator	RES1;RES3;SUS2;SUS3
CNVR1258	2	2205744	2231049	25306	Loss	Both	Pindel	RES2;RES3;SUS1;SUS2;SUS3
CNVR1259	2	2235973	2236262	290	Loss	RES	Pindel	RES1;RES2;RES3
CNVR1260	2	2486101	2488400	2300	Loss	SUS	CNVnator	SUS2
CNVR1261	2	2493177	2493298	122	Loss	Both	Pindel	RES1;RES2;RES3;SUS1;SUS2
CNVR1262	2	2538601	2544100	5500	Loss	Both	CNVnator	RES3;SUS1;SUS2;SUS3
CNVR1263	2	2572701	2574300	1600	Loss	SUS	CNVnator	SUS2
CNVR1264	2	2621301	2628900	7600	Loss	SUS	CNVnator	SUS3
CNVR1265	2	2642501	2644500	2000	Loss	SUS	CNVnator	SUS3
CNVR1266	2	2739901	2743900	4000	Loss	Both	CNVnator	RES3;SUS3
CNVR1267	2	3031041	3031189	149	Loss	RES	Pindel	RES1;RES2;RES3
CNVR1268	2	3294365	3294722	358	Loss	Both	Pindel	RES1;RES2;RES3;SUS1;SUS2;SUS3
CNVR1269	2	3382424	3382557	134	Loss	RES	Pindel	RES3
CNVR1270	2	3390380	3391312	933	Loss	RES	Pindel	RES1;RES2;RES3
CNVR1271	2	3399174	3399526	353	Loss	RES	Pindel	RES1;RES2;RES3
CNVR1272	2	3477507	3477648	142	Loss	RES	Pindel	RES2;RES3
CNVR1273	2	3542501	3549500	7000	Gain	SUS	CNVnator	SUS1
CNVR1274	2	3593517	3594239	723	Loss	RES	Pindel	RES1;RES2;RES3
CNVR1275	2	3842901	3844800	1900	Loss	SUS	CNVnator	SUS2
CNVR1276	2	3847801	3853200	5400	Gain	SUS	CNVnator	SUS2
CNVR1277	2	3864001	3879200	15200	Loss	Both	CNVnator	RES1;RES2;RES3;SUS1;SUS2;SUS3
CNVR1278	2	4040751	4040860	110	Loss	RES	Pindel	RES1;RES2;RES3
CNVR1279	2	4295301	4297001	1701	Loss	RES	CNVnator	RES1;RES2;RES3
CNVR1280	2	4314701	4317800	3100	Loss	RES	CNVnator	RES1;RES2;RES3
CNVR1281	2	4325801	4336700	10900	Loss	Both	CNVnator	RES1;RES2;RES3;SUS1;SUS2;SUS3
CNVR1282	2	4359301	4361400	2100	Loss	Both	CNVnator	RES1;RES3;SUS2
CNVR1283	2	4364201	4370600	6400	Loss	Both	CNVnator	RES1;RES2;RES3;SUS1;SUS2;SUS3
CNVR1284	2	4476501	4478600	2100	Loss	Both	CNVnator	RES1;RES2;RES3;SUS1;SUS2
CNVR1285	2	4706001	4708100	2100	Loss	SUS	CNVnator	SUS2
CNVR1286	2	5104401	5111000	6600	Gain	SUS	CNVnator	SUS1
CNVR1287	2	5224101	5226000	1900	Loss	SUS	CNVnator	SUS3
CNVR1288	2	5407401	5408800	1400	Loss	RES	CNVnator	RES1
CNVR1289	2	5615101	5616100	1000	Loss	RES	CNVnator	RES1;RES3
CNVR1290	2	5616101	5624300	8200	Gain	SUS	CNVnator	SUS1
CNVR1291	2	5639720	5656131	16412	Loss	Both	Pindel	RES1;RES3;SUS1;SUS2;SUS3
CNVR1292	2	6024101	6028000	3900	Loss	SUS	CNVnator	SUS3
CNVR1293	2	6130901	6132500	1600	Loss	Both	CNVnator	RES1;SUS1
CNVR1294	2	6201453	6201619	167	Loss	SUS	Pindel	SUS1;SUS2;SUS3
CNVR1295	2	6203995	6204265	271	Loss	SUS	Pindel	SUS2;SUS3
CNVR1296	2	6597158	6597634	477	Loss	SUS	Pindel	SUS2;SUS3
CNVR1297	2	6640701	6642500	1800	Loss	RES	CNVnator	RES3
CNVR1298	2	6747518	6747818	301	Loss	Both	Pindel	RES1;RES2;RES3;SUS1;SUS2;SUS3
CNVR1299	2	6910401	6916629	6229	Loss	Both	CNVnator	RES1;RES2;RES3;SUS1;SUS2;SUS3
CNVR1300	2	7006685	7007198	514	Loss	Both	Pindel	RES1;RES2;RES3;SUS3
CNVR1301	2	7270201	7272100	1900	Loss	RES	CNVnator	RES1
CNVR1302	2	7366741	7367259	519	Loss	SUS	Pindel	SUS1;SUS2;SUS3
CNVR1303	2	7411301	7414300	3000	Loss	RES	CNVnator	RES2
CNVR1304	2	7565287	7566546	1260	Loss	RES	CNVnator&Pindel	RES1;RES2;RES3
CNVR1305	2	7775223	7775552	330	Loss	RES	Pindel	RES1;RES2;RES3
CNVR1306	2	7796471	7796889	419	Loss	Both	Pindel	RES1;RES2;RES3;SUS1;SUS2;SUS3
CNVR1307	2	7846601	7868900	22300	Gain	SUS	CNVnator	SUS1
CNVR1308	2	7876501	7879200	2700	Loss	RES	CNVnator	RES3
CNVR1309	2	7882001	7884700	2700	Loss	RES	CNVnator	RES3
CNVR1310	2	8078601	8080400	1800	Loss	SUS	CNVnator	SUS3
CNVR1311	2	8247901	8249044	1144	Loss	RES	CNVnator&Pindel	RES1;RES2;RES3
CNVR1312	2	8357713	8357847	135	Loss	SUS	Pindel	SUS2
CNVR1313	2	10751901	10758500	6600	Gain	SUS	CNVnator	SUS1
CNVR1314	2	10837803	10837932	130	Loss	Both	Pindel	RES1;RES2;RES3;SUS1;SUS2;SUS3
CNVR1315	2	11060501	11062900	2400	Loss	RES	CNVnator	RES3
CNVR1316	2	11509601	11511300	1700	Loss	SUS	CNVnator	SUS3
CNVR1317	2	11697801	11699400	1600	Loss	RES	CNVnator	RES1
CNVR1318	2	11729168	11734188	5021	Loss	RES	Pindel	RES1;RES2;RES3
CNVR1319	2	11919964	11920071	108	Loss	Both	Pindel	RES1;RES2;RES3;SUS1;SUS2;SUS3
CNVR1320	2	12115501	12118300	2800	Loss	RES	CNVnator	RES1
CNVR1321	2	12122642	12122763	122	Loss	Both	Pindel	RES2;RES3;SUS1;SUS3
CNVR1322	2	12286401	12292235	5835	Loss	SUS	CNVnator&Pindel	SUS1;SUS2;SUS3
CNVR1323	2	12690748	12690902	155	Loss	RES	Pindel	RES2;RES3
CNVR1324	2	12882377	12883400	1024	Loss	RES	CNVnator&Pindel	RES1;RES2;RES3
CNVR1325	2	13785510	13786429	920	Loss	Both	Pindel	RES1;RES2;RES3;SUS1;SUS2;SUS3
CNVR1326	2	14331787	14332006	220	Loss	SUS	Pindel	SUS1;SUS2;SUS3
CNVR1327	2	14352253	14352562	310	Loss	SUS	Pindel	SUS1;SUS2;SUS3
CNVR1328	2	14755001	14760700	5700	Gain	SUS	CNVnator	SUS1
CNVR1329	2	15075125	15075646	522	Loss	RES	Pindel	RES1;RES2;RES3
CNVR1330	2	15238923	15239120	198	Loss	SUS	Pindel	SUS1;SUS2;SUS3
CNVR1331	2	15762201	15767600	5400	Gain	Both	CNVnator	RES1;RES2;RES3;SUS1;SUS2;SUS3
CNVR1332	2	15785401	15794400	9000	Loss	SUS	CNVnator	SUS1
CNVR1333	2	15897754	15897862	109	Loss	RES	Pindel	RES3
CNVR1334	2	15949401	15952700	3300	Loss	RES	CNVnator	RES3
CNVR1335	2	16279633	16279865	233	Loss	SUS	Pindel	SUS1;SUS2;SUS3
CNVR1336	2	16445083	16445352	270	Loss	Both	Pindel	RES1;RES2;RES3;SUS1;SUS2;SUS3
CNVR1337	2	16749647	16749930	284	Loss	RES	Pindel	RES2;RES3
CNVR1338	2	17487364	17488815	1452	Loss	RES	CNVnator&Pindel	RES1;RES2;RES3
CNVR1339	2	17533101	17541200	8100	Gain	RES	CNVnator	RES1;RES2;RES3
CNVR1340	2	17768962	17769178	217	Loss	Both	Pindel	RES3;SUS1;SUS2;SUS3
CNVR1341	2	17927501	17929000	1500	Loss	SUS	CNVnator	SUS2
CNVR1342	2	18112976	18113216	241	Loss	SUS	Pindel	SUS1;SUS2;SUS3
CNVR1343	2	18138671	18142709	4039	Loss	SUS	CNVnator&Pindel	SUS1;SUS2;SUS3
CNVR1344	2	18247655	18247787	133	Loss	SUS	Pindel	SUS3
CNVR1345	2	18329970	18333200	3231	Loss	RES	CNVnator&Pindel	RES1;RES2;RES3
CNVR1346	2	18649001	18651700	2700	Loss	RES	CNVnator	RES1;RES2
CNVR1347	2	18798490	18798623	134	Loss	RES	Pindel	RES3
CNVR1348	2	19581926	19582093	168	Loss	Both	Pindel	RES1;RES2;SUS1;SUS2;SUS3
CNVR1349	2	19881920	19882021	102	Loss	RES	Pindel	RES3
CNVR1350	2	20035986	20036285	300	Loss	RES	Pindel	RES1;RES2;RES3
CNVR1351	2	20043834	20044225	392	Loss	Both	Pindel	RES1;RES2;RES3;SUS1;SUS2;SUS3
CNVR1352	2	20142389	20143189	801	Loss	RES	Pindel	RES1;RES2;RES3
CNVR1353	2	20153101	20218600	65500	Loss	SUS	CNVnator	SUS1
CNVR1354	2	20278033	20278906	874	Loss	RES	Pindel	RES1;RES2;RES3
CNVR1355	2	20590851	20590958	108	Loss	SUS	Pindel	SUS1
CNVR1356	2	20785521	20785718	198	Loss	SUS	Pindel	SUS3
CNVR1357	2	21034688	21035624	937	Loss	Both	Pindel	RES1;RES2;RES3;SUS1;SUS2;SUS3
CNVR1358	2	21240601	21245000	4400	Loss	Both	CNVnator	RES1;RES2;RES3;SUS1;SUS2;SUS3
CNVR1359	2	21483051	21483817	767	Loss	RES	Pindel	RES1;RES2;RES3
CNVR1360	2	21518801	21524700	5900	Loss	Both	CNVnator	RES1;RES2;RES3;SUS1;SUS2;SUS3
CNVR1361	2	21588325	21588455	131	Loss	Both	Pindel	RES1;RES2;RES3;SUS3
CNVR1362	2	21682155	21682904	750	Loss	SUS	Pindel	SUS1;SUS2;SUS3
CNVR1363	2	22365225	22365476	252	Loss	RES	Pindel	RES1;RES2;RES3
CNVR1364	2	22617101	22625400	8300	Loss	Both	CNVnator	RES1;RES2;RES3;SUS1;SUS2;SUS3
CNVR1365	2	22800401	22810000	9600	Loss	SUS	CNVnator	SUS1
CNVR1366	2	22857201	22865000	7800	Loss	Both	CNVnator	RES1;RES2;RES3;SUS1;SUS2;SUS3
CNVR1367	2	23316109	23316416	308	Loss	RES	Pindel	RES1;RES2;RES3
CNVR1368	2	23393067	23393513	447	Loss	Both	Pindel	RES1;RES3;SUS1;SUS2
CNVR1369	2	24224701	24226300	1600	Loss	Both	CNVnator	RES1;SUS2
CNVR1370	2	24525101	24543600	18500	Loss	Both	CNVnator	RES1;RES2;RES3;SUS1;SUS2;SUS3
CNVR1371	2	24569801	24585300	15500	Loss	Both	CNVnator	RES1;RES2;RES3;SUS1;SUS2;SUS3
CNVR1372	2	24752699	24753118	420	Loss	SUS	Pindel	SUS1;SUS2;SUS3
CNVR1373	2	25008608	25008866	259	Loss	RES	Pindel	RES1;RES2
CNVR1374	2	25038360	25038473	114	Loss	SUS	Pindel	SUS2;SUS3
CNVR1375	2	25053065	25053472	408	Loss	RES	Pindel	RES2
CNVR1376	2	25386904	25387257	354	Loss	Both	Pindel	RES1;RES2;RES3;SUS1;SUS2;SUS3
CNVR1377	2	25387488	25387625	138	Loss	Both	Pindel	RES1;RES2;SUS1;SUS2;SUS3
CNVR1378	2	25601401	25602600	1200	Loss	Both	CNVnator	RES1;RES2;RES3;SUS1;SUS3
CNVR1379	2	25952001	25955300	3300	Loss	Both	CNVnator	RES1;RES2;SUS2
CNVR1380	2	26001696	26002304	609	Loss	SUS	Pindel	SUS1;SUS2;SUS3
CNVR1381	2	26111200	26111527	328	Loss	SUS	Pindel	SUS1;SUS2;SUS3
CNVR1382	2	26332001	26333400	1400	Loss	RES	CNVnator	RES3
CNVR1383	2	26347981	26350200	2220	Loss	SUS	CNVnator&Pindel	SUS1;SUS2;SUS3
CNVR1384	2	26704301	26720400	16100	Loss	SUS	CNVnator	SUS1
CNVR1385	2	26741101	26742500	1400	Loss	Both	CNVnator	RES1;SUS2;SUS3
CNVR1386	2	27042774	27042892	119	Loss	SUS	Pindel	SUS1;SUS2;SUS3
CNVR1387	2	27401201	27406600	5400	Loss	SUS	CNVnator	SUS2;SUS3
CNVR1388	2	27939201	27942800	3600	Loss	RES	CNVnator&Pindel	RES1;RES2;RES3
CNVR1389	2	28088573	28088688	116	Loss	SUS	Pindel	SUS1;SUS2;SUS3
CNVR1390	2	28216294	28216395	102	Loss	SUS	Pindel	SUS1;SUS2;SUS3
CNVR1391	2	28629291	28629407	117	Loss	SUS	Pindel	SUS1
CNVR1392	2	29365478	29365680	203	Loss	RES	Pindel	RES1;RES2;RES3
CNVR1393	2	29388924	29389072	149	Loss	Both	Pindel	RES1;RES2;RES3;SUS1;SUS2;SUS3
CNVR1394	2	29470481	29470591	111	Loss	SUS	Pindel	SUS1;SUS2;SUS3
CNVR1395	2	29568873	29569020	148	Loss	SUS	Pindel	SUS1;SUS2;SUS3
CNVR1396	2	29699388	29699497	110	Loss	SUS	Pindel	SUS1;SUS2;SUS3
CNVR1397	2	29703501	29710700	7200	Gain	SUS	CNVnator	SUS1
CNVR1398	2	29766949	29767108	160	Loss	RES	Pindel	RES1;RES3
CNVR1399	2	29868498	29868704	207	Loss	Both	Pindel	RES3;SUS2
CNVR1400	2	30181742	30181872	131	Loss	SUS	Pindel	SUS1;SUS2;SUS3
CNVR1401	2	30616947	30617287	341	Loss	SUS	Pindel	SUS1;SUS2;SUS3
CNVR1402	2	30896773	30897328	556	Loss	SUS	Pindel	SUS1;SUS2;SUS3
CNVR1403	2	31109701	31111200	1500	Loss	SUS	CNVnator	SUS1;SUS3
CNVR1404	2	31140084	31159155	19072	Loss	RES	Pindel	RES1
CNVR1405	2	31251401	31253000	1600	Loss	RES	CNVnator	RES1;RES3
CNVR1406	2	31441146	31441452	307	Loss	SUS	Pindel	SUS1;SUS2;SUS3
CNVR1407	2	31685462	31686054	593	Loss	SUS	Pindel	SUS1;SUS2;SUS3
CNVR1408	2	32042501	32048400	5900	Gain	SUS	CNVnator	SUS1
CNVR1409	2	32061024	32061130	107	Loss	RES	Pindel	RES1;RES2;RES3
CNVR1410	2	32296101	32350500	54400	Loss	SUS	CNVnator	SUS1;SUS2
CNVR1411	2	32382601	32386900	4300	Loss	Both	CNVnator	RES1;RES3;SUS1;SUS2
CNVR1412	2	33625001	33626200	1200	Loss	SUS	CNVnator	SUS2
CNVR1413	2	33643950	33646013	2064	Loss	SUS	CNVnator&Pindel	SUS1;SUS2;SUS3
CNVR1414	2	33669301	33672400	3100	Loss	Both	CNVnator	RES1;RES2;RES3;SUS1;SUS2;SUS3
CNVR1415	2	33741201	33744400	3200	Loss	Both	CNVnator	RES1;SUS3
CNVR1416	2	33760946	33761049	104	Loss	Both	Pindel	RES2;RES3;SUS1;SUS2;SUS3
CNVR1417	2	33956723	33956867	145	Loss	RES	Pindel	RES2;RES3
CNVR1418	2	34627301	34630500	3200	Loss	RES	CNVnator	RES1;RES2
CNVR1419	2	34801073	34801416	344	Loss	RES	Pindel	RES2;RES3
CNVR1420	2	34806901	34809000	2100	Loss	RES	CNVnator	RES2
CNVR1421	2	34925264	34925378	115	Loss	RES	Pindel	RES3
CNVR1422	2	34968401	34968837	437	Loss	SUS	Pindel	SUS1;SUS2;SUS3
CNVR1423	2	35577801	35580300	2500	Loss	Both	CNVnator	RES1;RES2;RES3;SUS1;SUS2
CNVR1424	2	35591097	35591206	110	Loss	Both	Pindel	RES1;RES2;RES3;SUS1;SUS2;SUS3
CNVR1425	2	35617701	35634100	16400	Both	Both	CNVnator	RES3;SUS1
CNVR1426	2	35654301	35658100	3800	Loss	SUS	CNVnator	SUS3
CNVR1427	2	35838066	35838360	295	Loss	SUS	Pindel	SUS1;SUS2;SUS3
CNVR1428	2	36497701	36499400	1700	Loss	RES	CNVnator	RES1
CNVR1429	2	36563288	36564300	1013	Loss	SUS	CNVnator&Pindel	SUS1;SUS2;SUS3
CNVR1430	2	36628497	36628831	335	Loss	Both	Pindel	RES1;RES2;RES3;SUS1;SUS2;SUS3
CNVR1431	2	36820604	36825300	4697	Loss	Both	CNVnator&Pindel	RES1;RES2;RES3;SUS1;SUS2;SUS3
CNVR1432	2	37332301	37335700	3400	Loss	RES	CNVnator	RES1
CNVR1433	2	37657229	37657974	746	Loss	RES	Pindel	RES1;RES2;RES3
CNVR1434	2	37709501	37711600	2100	Loss	SUS	CNVnator	SUS3
CNVR1435	2	38217145	38217265	121	Loss	SUS	Pindel	SUS2
CNVR1436	2	38292128	38292960	833	Loss	SUS	Pindel	SUS1;SUS2;SUS3
CNVR1437	2	38565757	38566182	426	Loss	RES	Pindel	RES1;RES3
CNVR1438	2	38978101	38979400	1300	Loss	SUS	CNVnator	SUS3
CNVR1439	2	39478301	39480900	2600	Loss	SUS	CNVnator	SUS2
CNVR1440	2	39548966	39549316	351	Loss	Both	Pindel	RES1;RES2;RES3;SUS1;SUS2;SUS3
CNVR1441	2	39578701	39583000	4300	Loss	SUS	CNVnator	SUS3
CNVR1442	2	39633207	39633431	225	Loss	SUS	Pindel	SUS1;SUS2;SUS3
CNVR1443	2	40412026	40415633	3608	Loss	Both	Pindel	RES1;RES3;SUS1;SUS2;SUS3
CNVR1444	2	41115401	41118400	3000	Loss	RES	CNVnator	RES1
CNVR1445	2	41220572	41250769	30198	Both	Both	Pindel	RES1;RES2;RES3;SUS1;SUS2;SUS3
CNVR1446	2	41312801	41314500	1700	Loss	RES	CNVnator	RES2;RES3
CNVR1447	2	41924701	41925051	351	Loss	Both	Pindel	RES1;RES2;RES3;SUS1;SUS2;SUS3
CNVR1448	2	42042279	42042847	569	Loss	RES	Pindel	RES1;RES2;RES3
CNVR1449	2	42362673	42389066	26394	Loss	Both	CNVnator&Pindel	RES2;RES3;SUS1;SUS2;SUS3
CNVR1450	2	42542831	42552171	9341	Loss	Both	Pindel	RES1;RES2;RES3;SUS1;SUS2;SUS3
CNVR1451	2	42856329	42856523	195	Loss	RES	Pindel	RES1;RES2;RES3
CNVR1452	2	42866399	42866703	305	Loss	SUS	Pindel	SUS1;SUS2;SUS3
CNVR1453	2	43008350	43008489	140	Loss	RES	Pindel	RES1;RES2;RES3
CNVR1454	2	43068194	43068659	466	Loss	SUS	Pindel	SUS1;SUS2;SUS3
CNVR1455	2	43451937	43452808	872	Loss	Both	Pindel	RES2;RES3;SUS1
CNVR1456	2	44202579	44203203	625	Loss	SUS	Pindel	SUS1;SUS2;SUS3
CNVR1457	2	44225776	44225948	173	Loss	Both	Pindel	RES1;RES2;RES3;SUS1;SUS2;SUS3
CNVR1458	2	45401426	45401549	124	Loss	SUS	Pindel	SUS1;SUS2;SUS3
CNVR1459	2	45666458	45678512	12055	Loss	Both	Pindel	RES1;RES2;RES3;SUS1;SUS2;SUS3
CNVR1460	2	45995101	45999900	4800	Gain	SUS	CNVnator	SUS1
CNVR1461	2	46219858	46231219	11362	Loss	Both	Pindel	RES1;RES2;RES3;SUS1;SUS2;SUS3
CNVR1462	2	46295102	46295207	106	Loss	SUS	Pindel	SUS1
CNVR1463	2	46309168	46309633	466	Loss	SUS	Pindel	SUS1
CNVR1464	2	46443031	46443161	131	Loss	RES	Pindel	RES1;RES2;RES3
CNVR1465	2	46446642	46446838	197	Loss	RES	Pindel	RES1;RES2;RES3
CNVR1466	2	46503301	46504800	1500	Loss	RES	CNVnator	RES3
CNVR1467	2	46761201	46762800	1600	Loss	Both	CNVnator&Pindel	RES1;RES2;RES3;SUS1;SUS2;SUS3
CNVR1468	2	47187567	47187677	111	Loss	Both	Pindel	RES1;RES2;RES3;SUS1;SUS2;SUS3
CNVR1469	2	47280335	47280499	165	Loss	SUS	Pindel	SUS1;SUS2;SUS3
CNVR1470	2	47559837	47577290	17454	Loss	RES	Pindel	RES1;RES3
CNVR1471	2	47816901	47818800	1900	Loss	SUS	CNVnator	SUS2
CNVR1472	2	47932765	47932889	125	Loss	Both	Pindel	RES2;RES3;SUS1;SUS3
CNVR1473	2	48142127	48142522	396	Loss	SUS	Pindel	SUS1
CNVR1474	2	48415498	48415912	415	Loss	SUS	Pindel	SUS1;SUS3
CNVR1475	2	48496729	48497099	371	Loss	Both	Pindel	RES1;RES2;RES3;SUS1;SUS2;SUS3
CNVR1476	2	48670315	48670819	505	Loss	SUS	Pindel	SUS1;SUS2;SUS3
CNVR1477	2	48682901	48685000	2100	Loss	RES	CNVnator	RES3
CNVR1478	2	48887801	48894100	6300	Gain	SUS	CNVnator	SUS1
CNVR1479	2	49174445	49174982	538	Loss	Both	Pindel	RES1;RES2;RES3;SUS1;SUS2;SUS3
CNVR1480	2	49514779	49515102	324	Loss	Both	Pindel	RES1;SUS2;SUS3
CNVR1481	2	49685001	49729449	44449	Both	Both	CNVnator	RES1;RES2;RES3;SUS1;SUS2;SUS3
CNVR1482	2	49735701	49748600	12900	Gain	Both	CNVnator	RES2;SUS1
CNVR1483	2	49749201	49754900	5700	Gain	Both	CNVnator	RES2;SUS1
CNVR1484	2	49811785	49812154	370	Loss	Both	Pindel	RES1;RES2;RES3;SUS1;SUS2;SUS3
CNVR1485	2	49875677	49876394	718	Loss	Both	Pindel	RES1;RES2;RES3;SUS1;SUS2;SUS3
CNVR1486	2	50364401	50366800	2400	Loss	Both	CNVnator	RES1;RES3;SUS3
CNVR1487	2	51369201	51372100	2900	Loss	RES	CNVnator	RES1;RES2;RES3
CNVR1488	2	51584501	51586800	2300	Loss	RES	CNVnator	RES1;RES3
CNVR1489	2	51820901	51823000	2100	Loss	Both	CNVnator	RES3;SUS1;SUS2;SUS3
CNVR1490	2	52279674	52279814	141	Loss	Both	Pindel	RES1;RES3;SUS2;SUS3
CNVR1491	2	52494601	52498800	4200	Gain	Both	CNVnator	RES2;SUS1
CNVR1492	2	52624901	52628400	3500	Loss	Both	CNVnator	RES1;RES2;RES3;SUS1;SUS2;SUS3
CNVR1493	2	52676067	52676428	362	Loss	Both	Pindel	RES1;RES2;RES3;SUS1;SUS3
CNVR1494	2	52796101	52798400	2300	Gain	Both	CNVnator	RES1;RES2;RES3;SUS1;SUS2
CNVR1495	2	53139801	53141500	1700	Loss	Both	CNVnator	RES1;RES2;RES3;SUS1;SUS2;SUS3
CNVR1496	2	53256701	53262200	5500	Loss	Both	CNVnator	RES1;RES2;RES3;SUS1;SUS2;SUS3
CNVR1497	2	53288701	53290639	1939	Loss	Both	CNVnator&Pindel	RES1;RES2;RES3;SUS1;SUS2;SUS3
CNVR1498	2	53304801	53311400	6600	Loss	Both	CNVnator	RES1;RES2;RES3;SUS1;SUS2;SUS3
CNVR1499	2	53332601	53356539	23939	Loss	Both	CNVnator	RES2;RES3;SUS1;SUS2;SUS3
CNVR1500	2	53363101	53368000	4900	Gain	Both	CNVnator	RES1;RES2;RES3;SUS1;SUS2;SUS3
CNVR1501	2	53418857	53435479	16623	Loss	RES	Pindel	RES1;RES2
CNVR1502	2	53492501	53494200	1700	Loss	Both	CNVnator	RES1;RES2;RES3;SUS1;SUS2;SUS3
CNVR1503	2	53524801	53528000	3200	Loss	Both	CNVnator	RES1;RES2;RES3;SUS2;SUS3
CNVR1504	2	53605001	53607800	2800	Loss	RES	CNVnator	RES1
CNVR1505	2	53697201	53701600	4400	Loss	SUS	CNVnator	SUS2
CNVR1506	2	53784901	53795300	10400	Gain	Both	CNVnator	RES1;RES2;RES3;SUS1;SUS2;SUS3
CNVR1507	2	53982001	53983700	1700	Loss	SUS	CNVnator	SUS2
CNVR1508	2	54155740	54156373	634	Loss	Both	Pindel	RES1;RES2;RES3;SUS1;SUS2;SUS3
CNVR1509	2	54212595	54214802	2208	Loss	Both	CNVnator&Pindel	RES1;RES2;RES3;SUS1;SUS2;SUS3
CNVR1510	2	54439001	54442100	3100	Loss	Both	CNVnator&Pindel	RES1;RES2;RES3;SUS1;SUS2;SUS3
CNVR1511	2	54598837	54599687	851	Loss	Both	Pindel	RES1;RES2;RES3;SUS1;SUS2;SUS3
CNVR1512	2	54931271	54940871	9601	Loss	Both	Pindel	RES1;RES2;RES3;SUS1;SUS2;SUS3
CNVR1513	2	55302101	55306400	4300	Loss	Both	CNVnator	RES1;RES3;SUS3
CNVR1514	2	55413346	55413490	145	Loss	Both	Pindel	RES1;SUS1;SUS2
CNVR1515	2	55456901	55458200	1300	Loss	Both	CNVnator	RES1;RES2;RES3;SUS1;SUS2;SUS3
CNVR1516	2	55519659	55520341	683	Loss	Both	Pindel	RES1;RES2;RES3;SUS1;SUS2;SUS3
CNVR1517	2	55611967	55612094	128	Loss	Both	Pindel	RES1;RES2;RES3;SUS2;SUS3
CNVR1518	2	55707701	55709300	1600	Loss	RES	CNVnator	RES1;RES2
CNVR1519	2	55790784	55815262	24479	Loss	Both	Pindel	RES3;SUS1;SUS2;SUS3
CNVR1520	2	55842201	55843300	1100	Loss	RES	CNVnator	RES1
CNVR1521	2	56195501	56198400	2900	Loss	Both	CNVnator	RES1;RES2;SUS1;SUS2;SUS3
CNVR1522	2	56225201	56227900	2700	Loss	Both	CNVnator	RES1;RES2;RES3;SUS1;SUS3
CNVR1523	2	56229801	56232400	2600	Gain	Both	CNVnator	RES1;RES2;RES3;SUS1;SUS2;SUS3
CNVR1524	2	56271101	56273500	2400	Loss	SUS	CNVnator	SUS3
CNVR1525	2	56298501	56301500	3000	Gain	Both	CNVnator	RES1;RES2;RES3;SUS1;SUS2;SUS3
CNVR1526	2	56302201	56305600	3400	Gain	Both	CNVnator	RES1;RES2;RES3;SUS1;SUS2;SUS3
CNVR1527	2	56908408	56922624	14217	Loss	Both	Pindel	RES1;RES3;SUS3
CNVR1528	2	57204301	57211400	7100	Loss	Both	CNVnator	RES3;SUS2
CNVR1529	2	57559295	57559469	175	Loss	Both	Pindel	RES1;RES2;RES3;SUS1
CNVR1530	2	57716215	57716948	734	Loss	Both	Pindel	RES1;RES3;SUS1;SUS2;SUS3
CNVR1531	2	57806470	57820156	13687	Loss	SUS	Pindel	SUS1;SUS2;SUS3
CNVR1532	2	57880845	57881288	444	Loss	RES	Pindel	RES1
CNVR1533	2	58047289	58047681	393	Loss	Both	Pindel	RES1;RES2;RES3;SUS1;SUS2;SUS3
CNVR1534	2	58078623	58079104	482	Loss	Both	Pindel	RES2;SUS2;SUS3
CNVR1535	2	58377414	58377562	149	Loss	Both	Pindel	RES1;RES2;RES3;SUS2;SUS3
CNVR1536	2	58399752	58403132	3381	Loss	RES	Pindel	RES1;RES3
CNVR1537	2	58430101	58431807	1707	Loss	Both	CNVnator&Pindel	RES1;RES2;RES3;SUS1;SUS2;SUS3
CNVR1538	2	59490456	59490982	527	Loss	Both	Pindel	RES1;RES2;RES3;SUS1;SUS2;SUS3
CNVR1539	2	59626301	59629900	3600	Both	Both	CNVnator&Pindel	RES1;RES2;RES3;SUS1;SUS2;SUS3
CNVR1540	2	59717303	59717404	102	Loss	Both	Pindel	RES3;SUS1
CNVR1541	2	59962454	59962842	389	Loss	RES	Pindel	RES1;RES2;RES3
CNVR1542	2	60390650	60391182	533	Loss	SUS	Pindel	SUS2;SUS3
CNVR1543	2	60406001	60407500	1500	Loss	Both	CNVnator	RES1;SUS3
CNVR1544	2	60674213	60674958	746	Loss	Both	Pindel	RES1;RES2;RES3;SUS1;SUS2;SUS3
CNVR1545	2	60884862	60884963	102	Loss	SUS	Pindel	SUS1;SUS2;SUS3
CNVR1546	2	61089952	61090065	114	Loss	RES	Pindel	RES1;RES2;RES3
CNVR1547	2	62112901	62114300	1400	Loss	SUS	CNVnator	SUS1
CNVR1548	2	62608701	62611600	2900	Gain	RES	CNVnator	RES2
CNVR1549	2	62624688	62624922	235	Loss	SUS	Pindel	SUS1;SUS2;SUS3
CNVR1550	2	62626107	62626902	796	Loss	Both	Pindel	RES1;RES2;RES3;SUS1;SUS2;SUS3
CNVR1551	2	63429001	63433400	4400	Gain	SUS	CNVnator	SUS1
CNVR1552	2	63490776	63491548	773	Loss	RES	Pindel	RES2
CNVR1553	2	63755155	63755345	191	Loss	Both	Pindel	RES2;RES3;SUS1;SUS3
CNVR1554	2	63841301	63843200	1900	Loss	SUS	CNVnator	SUS3
CNVR1555	2	64183003	64183106	104	Loss	Both	Pindel	RES1;RES2;SUS2
CNVR1556	2	64224114	64224571	458	Loss	RES	Pindel	RES1;RES2;RES3
CNVR1557	2	64256112	64256335	224	Loss	Both	Pindel	RES1;RES2;RES3;SUS1;SUS2;SUS3
CNVR1558	2	64267943	64268286	344	Loss	Both	Pindel	RES1;RES2;RES3;SUS1;SUS2;SUS3
CNVR1559	2	64273261	64273414	154	Loss	Both	Pindel	RES1;RES2;RES3;SUS1;SUS3
CNVR1560	2	64732001	64735700	3700	Loss	Both	CNVnator	RES1;RES2;RES3;SUS2;SUS3
CNVR1561	2	65047292	65053100	5809	Both	RES	Pindel	RES1;RES2;RES3
CNVR1562	2	65208901	65213700	4800	Loss	RES	CNVnator	RES1
CNVR1563	2	65407989	65408116	128	Loss	SUS	Pindel	SUS1;SUS2;SUS3
CNVR1564	2	65432999	65433400	402	Loss	SUS	Pindel	SUS1;SUS2;SUS3
CNVR1565	2	65604837	65604963	127	Loss	RES	Pindel	RES1;RES2;RES3
CNVR1566	2	65678522	65695612	17091	Loss	SUS	Pindel	SUS3
CNVR1567	2	66250801	66252500	1700	Loss	RES	CNVnator	RES2
CNVR1568	2	66950901	66952100	1200	Loss	RES	CNVnator	RES3
CNVR1569	2	66977001	66980300	3300	Loss	RES	CNVnator	RES1
CNVR1570	2	67031599	67032170	572	Loss	SUS	Pindel	SUS2;SUS3
CNVR1571	2	67075901	67079100	3200	Loss	RES	CNVnator	RES1;RES3
CNVR1572	2	67265481	67265616	136	Loss	RES	Pindel	RES1
CNVR1573	2	67401201	67403000	1800	Loss	SUS	CNVnator	SUS3
CNVR1574	2	67613879	67631026	17148	Loss	RES	CNVnator&Pindel	RES1;RES2;RES3
CNVR1575	2	67694040	67707607	13568	Loss	Both	Pindel	RES3;SUS1;SUS2;SUS3
CNVR1576	2	67860181	67876929	16749	Loss	Both	Pindel	RES1;RES2;RES3;SUS1;SUS2;SUS3
CNVR1577	2	67909658	67909816	159	Loss	SUS	Pindel	SUS1;SUS2;SUS3
CNVR1578	2	67925001	67926900	1900	Loss	SUS	CNVnator	SUS2
CNVR1579	2	68886792	68887235	444	Loss	SUS	Pindel	SUS1;SUS3
CNVR1580	2	69051492	69051706	215	Loss	Both	Pindel	RES1;RES2;RES3;SUS1;SUS2;SUS3
CNVR1581	2	69071976	69106378	34403	Loss	Both	Pindel	RES2;RES3;SUS1;SUS2;SUS3
CNVR1582	2	69153501	69159500	6000	Loss	Both	CNVnator	RES1;RES2;RES3;SUS1;SUS2;SUS3
CNVR1583	2	69227402	69227826	425	Loss	SUS	Pindel	SUS1;SUS2;SUS3
CNVR1584	2	69338701	69342000	3300	Loss	RES	CNVnator	RES3
CNVR1585	2	69597301	69609000	11700	Loss	Both	CNVnator	RES1;RES2;SUS3
CNVR1586	2	69674801	69676700	1900	Loss	SUS	CNVnator	SUS1;SUS2;SUS3
CNVR1587	2	70008582	70008735	154	Loss	SUS	Pindel	SUS1;SUS2;SUS3
CNVR1588	2	70046401	70050400	4000	Loss	SUS	CNVnator	SUS2
CNVR1589	2	70075301	70084500	9200	Gain	SUS	CNVnator	SUS1
CNVR1590	2	70095901	70100300	4400	Loss	SUS	CNVnator	SUS2
CNVR1591	2	70292788	70292889	102	Loss	Both	Pindel	RES2;RES3;SUS1;SUS3
CNVR1592	2	70364401	70365500	1100	Loss	RES	CNVnator	RES1
CNVR1593	2	70489502	70490390	889	Loss	SUS	Pindel	SUS1;SUS2;SUS3
CNVR1594	2	70705701	70707300	1600	Loss	Both	CNVnator	RES3;SUS1;SUS2;SUS3
CNVR1595	2	71125891	71127101	1211	Loss	SUS	CNVnator&Pindel	SUS1;SUS2;SUS3
CNVR1596	2	71200001	71203000	3000	Loss	SUS	CNVnator	SUS3
CNVR1597	2	71419701	71421300	1600	Loss	RES	CNVnator	RES1
CNVR1598	2	71489701	71493300	3600	Loss	SUS	CNVnator	SUS2
CNVR1599	2	71575001	71579600	4600	Gain	SUS	CNVnator	SUS1
CNVR1600	2	71783601	71787500	3900	Loss	SUS	CNVnator	SUS1
CNVR1601	2	71794901	71795900	1000	Loss	Both	CNVnator&Pindel	RES2;RES3;SUS1;SUS2
CNVR1602	2	71906679	71906808	130	Loss	SUS	Pindel	SUS1;SUS2;SUS3
CNVR1603	2	71927301	71954500	27200	Both	SUS	CNVnator	SUS1;SUS2;SUS3
CNVR1604	2	72005701	72010900	5200	Loss	SUS	CNVnator	SUS3
CNVR1605	2	72488439	72488974	536	Loss	Both	Pindel	RES1;RES2;RES3;SUS1;SUS2;SUS3
CNVR1606	2	72980801	72982000	1200	Loss	RES	CNVnator	RES1
CNVR1607	2	72988129	72988646	518	Loss	Both	Pindel	RES1;RES2;RES3;SUS1;SUS2;SUS3
CNVR1608	2	73055292	73055560	269	Loss	Both	Pindel	RES1;RES2;RES3;SUS1;SUS2;SUS3
CNVR1609	2	73165214	73165484	271	Loss	Both	Pindel	RES1;RES2;SUS1;SUS3
CNVR1610	2	73410901	73419101	8201	Loss	SUS	CNVnator&Pindel	SUS1;SUS3
CNVR1611	2	73623748	73623990	243	Loss	SUS	Pindel	SUS1;SUS2;SUS3
CNVR1612	2	73754492	73755088	597	Loss	Both	Pindel	RES1;RES2;RES3;SUS1;SUS2;SUS3
CNVR1613	2	73837001	73838600	1600	Loss	SUS	CNVnator	SUS2
CNVR1614	2	73883983	73884976	994	Loss	Both	Pindel	RES1;RES3;SUS1;SUS2;SUS3
CNVR1615	2	73888801	73890500	1700	Loss	RES	CNVnator	RES3
CNVR1616	2	73979119	73979636	518	Loss	RES	Pindel	RES1;RES2;RES3
CNVR1617	2	74176033	74176268	236	Loss	SUS	Pindel	SUS1;SUS2;SUS3
CNVR1618	2	74324310	74324916	607	Loss	Both	Pindel	RES1;RES2;RES3;SUS1;SUS2
CNVR1619	2	74438501	74441300	2800	Loss	Both	CNVnator	RES1;RES2;RES3;SUS1;SUS2;SUS3
CNVR1620	2	74483301	74488700	5400	Loss	SUS	CNVnator	SUS1;SUS2;SUS3
CNVR1621	2	74625847	74625970	124	Loss	Both	Pindel	RES1;RES2;RES3;SUS1;SUS2;SUS3
CNVR1622	2	74804901	74806400	1500	Loss	SUS	CNVnator	SUS3
CNVR1623	2	74978527	74979461	935	Loss	RES	Pindel	RES2;RES3
CNVR1624	2	75349560	75349746	187	Loss	SUS	Pindel	SUS1;SUS3
CNVR1625	2	75770604	75770843	240	Loss	SUS	Pindel	SUS2
CNVR1626	2	75886101	75888700	2600	Loss	RES	CNVnator	RES1;RES2;RES3
CNVR1627	2	75892801	75894300	1500	Loss	SUS	CNVnator	SUS2;SUS3
CNVR1628	2	75919556	75920444	889	Loss	Both	Pindel	RES2;RES3;SUS1;SUS2;SUS3
CNVR1629	2	75951312	75951533	222	Loss	RES	Pindel	RES2
CNVR1630	2	76017101	76021800	4700	Loss	SUS	CNVnator	SUS2
CNVR1631	2	76032401	76034500	2100	Loss	RES	CNVnator	RES2
CNVR1632	2	76090401	76093500	3100	Gain	SUS	CNVnator	SUS1
CNVR1633	2	76118181	76118878	698	Loss	SUS	Pindel	SUS1;SUS2;SUS3
CNVR1634	2	76301101	76308000	6900	Both	Both	CNVnator	RES1;RES2;RES3;SUS1;SUS2;SUS3
CNVR1635	2	76581101	76583200	2100	Loss	RES	CNVnator	RES1
CNVR1636	2	76873601	76878000	4400	Loss	RES	CNVnator	RES1
CNVR1637	2	76918463	76918623	161	Loss	Both	Pindel	RES1;RES2;RES3;SUS2;SUS3
CNVR1638	2	77007063	77007164	102	Loss	Both	Pindel	RES1;RES2;RES3;SUS1;SUS2
CNVR1639	2	77162901	77164600	1700	Loss	SUS	CNVnator	SUS2
CNVR1640	2	77174701	77176415	1715	Loss	Both	CNVnator	RES1;RES2;RES3;SUS1;SUS2;SUS3
CNVR1641	2	77279401	77283700	4300	Loss	Both	CNVnator	RES1;SUS3
CNVR1642	2	77288430	77288552	123	Loss	Both	Pindel	RES1;RES2;RES3;SUS1;SUS2;SUS3
CNVR1643	2	77443201	77445200	2000	Loss	Both	CNVnator	RES2;RES3;SUS1
CNVR1644	2	77628601	77637800	9200	Loss	SUS	CNVnator	SUS1;SUS2;SUS3
CNVR1645	2	77938720	77939643	924	Loss	SUS	Pindel	SUS1;SUS2;SUS3
CNVR1646	2	78175114	78175383	270	Loss	SUS	Pindel	SUS1;SUS2;SUS3
CNVR1647	2	78252301	78276400	24100	Loss	Both	CNVnator	RES2;SUS1;SUS2;SUS3
CNVR1648	2	78303401	78306700	3300	Loss	RES	CNVnator	RES3
CNVR1649	2	78338486	78339079	594	Loss	SUS	Pindel	SUS1;SUS2;SUS3
CNVR1650	2	78460101	78461700	1600	Loss	Both	CNVnator	RES2;SUS2;SUS3
CNVR1651	2	78478901	78481300	2400	Loss	Both	CNVnator	RES1;RES2;RES3;SUS1;SUS2;SUS3
CNVR1652	2	79059901	79085900	26000	Gain	SUS	CNVnator	SUS1;SUS2;SUS3
CNVR1653	2	79086151	79086495	345	Loss	SUS	Pindel	SUS1;SUS2;SUS3
CNVR1654	2	79190801	79192100	1300	Loss	Both	CNVnator	RES2;RES3;SUS1;SUS3
CNVR1655	2	79535201	79540700	5500	Gain	Both	CNVnator	RES1;RES2;RES3;SUS1;SUS2;SUS3
CNVR1656	2	79637866	79638313	448	Loss	SUS	Pindel	SUS1;SUS2;SUS3
CNVR1657	2	79654401	79661100	6700	Loss	SUS	CNVnator	SUS1
CNVR1658	2	80087314	80087465	152	Loss	SUS	Pindel	SUS1;SUS2;SUS3
CNVR1659	2	80174288	80174408	121	Loss	SUS	Pindel	SUS1;SUS2;SUS3
CNVR1660	2	80237345	80237734	390	Loss	SUS	Pindel	SUS1;SUS2;SUS3
CNVR1661	2	80240929	80241246	318	Loss	RES	Pindel	RES1;RES2;RES3
CNVR1662	2	80306601	80308800	2200	Gain	Both	CNVnator	RES1;RES2;RES3;SUS2;SUS3
CNVR1663	2	80514411	80514555	145	Loss	Both	Pindel	RES1;RES2;RES3;SUS1;SUS2;SUS3
CNVR1664	2	80793501	80797400	3900	Both	Both	CNVnator&Pindel	RES1;RES2;RES3;SUS1;SUS2;SUS3
CNVR1665	2	80901374	80901768	395	Loss	RES	Pindel	RES1;RES2;RES3
CNVR1666	2	80939501	80941100	1600	Loss	SUS	CNVnator	SUS2
CNVR1667	2	81458901	81462334	3434	Loss	Both	CNVnator&Pindel	RES1;RES2;RES3;SUS1;SUS2;SUS3
CNVR1668	2	81473699	81473938	240	Loss	RES	Pindel	RES1;RES2;RES3
CNVR1669	2	81592501	81594100	1600	Loss	SUS	CNVnator	SUS1;SUS2
CNVR1670	2	81637244	81643784	6541	Loss	Both	Pindel	RES1;RES2;RES3;SUS1;SUS2;SUS3
CNVR1671	2	81742501	81745600	3100	Gain	Both	CNVnator	RES1;RES3;SUS1
CNVR1672	2	81874001	81878000	4000	Gain	SUS	CNVnator	SUS1;SUS2;SUS3
CNVR1673	2	81952601	81965836	13236	Loss	SUS	CNVnator&Pindel	SUS1;SUS2;SUS3
CNVR1674	2	82003301	82010700	7400	Loss	SUS	CNVnator	SUS1;SUS2;SUS3
CNVR1675	2	82036201	82037700	1500	Loss	SUS	CNVnator	SUS1
CNVR1676	2	82199701	82204100	4400	Gain	SUS	CNVnator	SUS1
CNVR1677	2	82243930	82244177	248	Loss	SUS	Pindel	SUS1
CNVR1678	2	82255401	82256800	1400	Loss	Both	CNVnator	RES1;RES2;SUS3
CNVR1679	2	82280357	82280729	373	Loss	SUS	Pindel	SUS1;SUS2;SUS3
CNVR1680	2	82682201	82686700	4500	Loss	RES	CNVnator	RES1
CNVR1681	2	82862901	82865100	2200	Loss	SUS	CNVnator	SUS2
CNVR1682	2	83024101	83028900	4800	Loss	SUS	CNVnator	SUS3
CNVR1683	2	83516901	83517111	211	Loss	Both	Pindel	RES1;RES2;RES3;SUS1;SUS2
CNVR1684	2	83558633	83561085	2453	Loss	RES	Pindel	RES3
CNVR1685	2	84058955	84059374	420	Loss	Both	Pindel	RES1;RES3;SUS1;SUS2;SUS3
CNVR1686	2	84380862	84381083	222	Loss	SUS	Pindel	SUS1;SUS2;SUS3
CNVR1687	2	84416787	84416945	159	Loss	RES	Pindel	RES1;RES3
CNVR1688	2	84752001	84754700	2700	Gain	SUS	CNVnator	SUS1
CNVR1689	2	84756401	84770600	14200	Gain	SUS	CNVnator	SUS1
CNVR1690	2	84877101	84881200	4100	Loss	SUS	CNVnator	SUS2
CNVR1691	2	85001438	85002300	863	Loss	RES	Pindel	RES1;RES3
CNVR1692	2	85333632	85333746	115	Loss	RES	Pindel	RES1;RES2;RES3
CNVR1693	2	85336956	85337173	218	Loss	SUS	Pindel	SUS2
CNVR1694	2	85376001	85377700	1700	Loss	RES	CNVnator	RES3
CNVR1695	2	85382818	85382973	156	Loss	RES	Pindel	RES1;RES3
CNVR1696	2	85405601	85406800	1200	Loss	Both	CNVnator&Pindel	RES1;RES2;RES3;SUS1;SUS2;SUS3
CNVR1697	2	85676806	85677199	394	Loss	SUS	Pindel	SUS1;SUS2;SUS3
CNVR1698	2	85772300	85772406	107	Loss	RES	Pindel	RES3
CNVR1699	2	85830935	85831359	425	Loss	RES	Pindel	RES1;RES2
CNVR1700	2	86067101	86078500	11400	Both	Both	CNVnator	RES3;SUS1
CNVR1701	2	86136480	86136699	220	Loss	SUS	Pindel	SUS1;SUS2;SUS3
CNVR1702	2	86375101	86376600	1500	Loss	SUS	CNVnator	SUS3
CNVR1703	2	86616201	86622500	6300	Loss	RES	CNVnator	RES2;RES3
CNVR1704	2	86627801	86629600	1800	Loss	Both	CNVnator	RES1;RES3;SUS2;SUS3
CNVR1705	2	86773694	86775200	1507	Loss	RES	CNVnator&Pindel	RES1;RES2;RES3
CNVR1706	2	86985842	86986168	327	Loss	RES	Pindel	RES1;RES2;RES3
CNVR1707	2	87095361	87095582	222	Loss	RES	Pindel	RES2;RES3
CNVR1708	2	87400595	87401514	920	Loss	Both	Pindel	RES1;RES2;SUS2
CNVR1709	2	87444233	87444462	230	Loss	RES	Pindel	RES1;RES2;RES3
CNVR1710	2	87458322	87458445	124	Loss	RES	Pindel	RES1;RES2;RES3
CNVR1711	2	87604280	87604516	237	Loss	RES	Pindel	RES1;RES2;RES3
CNVR1712	2	87664449	87666600	2152	Loss	RES	CNVnator&Pindel	RES1;RES2;RES3
CNVR1713	2	87974041	87980651	6611	Loss	Both	Pindel	RES1;RES2;RES3;SUS1;SUS2;SUS3
CNVR1714	2	88106189	88106689	501	Loss	RES	Pindel	RES1;RES2;RES3
CNVR1715	2	88493912	88494033	122	Loss	RES	Pindel	RES2;RES3
CNVR1716	2	88597901	88599400	1500	Loss	SUS	CNVnator	SUS1;SUS2
CNVR1717	2	88771530	88771889	360	Loss	RES	Pindel	RES1;RES2;RES3
CNVR1718	2	89042988	89043326	339	Loss	SUS	Pindel	SUS1
CNVR1719	2	89318672	89343911	25240	Loss	RES	Pindel	RES1;RES3
CNVR1720	2	89394901	89400100	5200	Loss	Both	CNVnator	RES3;SUS1;SUS2;SUS3
CNVR1721	2	89950286	89950581	296	Loss	RES	Pindel	RES1;RES2;RES3
CNVR1722	2	90283641	90283948	308	Loss	RES	Pindel	RES1;RES3
CNVR1723	2	90395574	90396141	568	Loss	SUS	Pindel	SUS1;SUS2;SUS3
CNVR1724	2	90629869	90629990	122	Loss	Both	Pindel	RES1;RES2;RES3;SUS1;SUS2;SUS3
CNVR1725	2	90653001	90657000	4000	Loss	SUS	CNVnator	SUS2
CNVR1726	2	92067874	92068392	519	Loss	Both	Pindel	RES1;RES2;RES3;SUS1;SUS2;SUS3
CNVR1727	2	92405281	92406116	836	Loss	Both	Pindel	RES1;RES2;RES3;SUS1;SUS2;SUS3
CNVR1728	2	92471001	92473700	2700	Loss	SUS	CNVnator	SUS1
CNVR1729	2	92720430	92720556	127	Loss	Both	Pindel	RES1;RES2;RES3;SUS1;SUS2
CNVR1730	2	92743418	92743558	141	Loss	Both	Pindel	RES2;RES3;SUS1;SUS2;SUS3
CNVR1731	2	92902329	92902740	412	Loss	Both	Pindel	RES1;RES2;RES3;SUS1;SUS2;SUS3
CNVR1732	2	93103201	93108400	5200	Loss	SUS	CNVnator	SUS3
CNVR1733	2	93246101	93251600	5500	Loss	Both	CNVnator	RES1;RES2;RES3;SUS1;SUS2;SUS3
CNVR1734	2	93270487	93270945	459	Loss	Both	Pindel	RES1;RES2;RES3;SUS1;SUS2;SUS3
CNVR1735	2	93446801	93451500	4700	Loss	Both	CNVnator	RES2;SUS1;SUS2
CNVR1736	2	93747201	93750900	3700	Loss	RES	CNVnator	RES1
CNVR1737	2	93794901	93796900	2000	Loss	RES	CNVnator	RES3
CNVR1738	2	94051701	94053600	1900	Loss	Both	CNVnator	RES2;RES3;SUS2;SUS3
CNVR1739	2	94421901	94423300	1400	Loss	RES	CNVnator	RES1
CNVR1740	2	94642667	94642874	208	Loss	Both	Pindel	RES2;RES3;SUS1;SUS2;SUS3
CNVR1741	2	94703701	94714000	10300	Loss	Both	CNVnator	RES1;RES2;RES3;SUS2
CNVR1742	2	94762014	94762265	252	Loss	Both	Pindel	RES1;RES2;RES3;SUS2;SUS3
CNVR1743	2	94821679	94821917	239	Loss	Both	Pindel	RES2;RES3;SUS1;SUS3
CNVR1744	2	94822620	94822723	104	Loss	RES	Pindel	RES2;RES3
CNVR1745	2	94912301	94922200	9900	Loss	Both	CNVnator	RES1;RES2;RES3;SUS1;SUS2;SUS3
CNVR1746	2	95050195	95050311	117	Loss	RES	Pindel	RES1
CNVR1747	2	95199101	95205800	6700	Gain	SUS	CNVnator	SUS1
CNVR1748	2	95946501	95949100	2600	Loss	SUS	CNVnator	SUS2
CNVR1749	2	95992501	95994400	1900	Loss	Both	CNVnator	RES2;SUS1;SUS3
CNVR1750	2	96253506	96273117	19612	Loss	RES	Pindel	RES1;RES2
CNVR1751	2	96709145	96710003	859	Loss	SUS	Pindel	SUS1;SUS2;SUS3
CNVR1752	2	96783901	96785400	1500	Loss	SUS	CNVnator	SUS2
CNVR1753	2	96944601	96959300	14700	Loss	Both	CNVnator	RES1;RES2;RES3;SUS1;SUS2;SUS3
CNVR1754	2	97011301	97014500	3200	Loss	RES	CNVnator	RES1;RES2;RES3
CNVR1755	2	97049601	97052500	2900	Loss	Both	CNVnator	RES1;RES2;RES3;SUS1;SUS2;SUS3
CNVR1756	2	97128901	97132000	3100	Loss	SUS	CNVnator	SUS1
CNVR1757	2	97434101	97436800	2700	Loss	RES	CNVnator	RES2
CNVR1758	2	97482859	97483500	642	Loss	SUS	Pindel	SUS1;SUS3
CNVR1759	2	97560241	97560492	252	Loss	RES	Pindel	RES1;RES2;RES3
CNVR1760	2	97619929	97620067	139	Loss	SUS	Pindel	SUS1;SUS2;SUS3
CNVR1761	2	97916701	98023100	106400	Loss	SUS	CNVnator	SUS1
CNVR1762	2	98435001	98439400	4400	Loss	RES	CNVnator	RES1
CNVR1763	2	98459001	98462400	3400	Loss	Both	CNVnator	RES2;SUS1;SUS2;SUS3
CNVR1764	2	98775401	98779500	4100	Loss	Both	CNVnator	RES1;RES2;SUS2
CNVR1765	2	98975501	98976900	1400	Loss	RES	CNVnator	RES1
CNVR1766	2	99017562	99018123	562	Loss	Both	Pindel	RES1;RES3;SUS1;SUS2;SUS3
CNVR1767	2	99075601	99078300	2700	Loss	Both	CNVnator	RES1;RES2;RES3;SUS1;SUS2;SUS3
CNVR1768	2	99085676	99110655	24980	Loss	RES	Pindel	RES1;RES2;RES3
CNVR1769	2	99180901	99182200	1300	Loss	Both	CNVnator	RES1;SUS3
CNVR1770	2	99233801	99242600	8800	Loss	Both	CNVnator	RES1;RES3;SUS1;SUS2;SUS3
CNVR1771	2	99255838	99255950	113	Loss	SUS	Pindel	SUS1;SUS3
CNVR1772	2	99624299	99624685	387	Loss	SUS	Pindel	SUS1;SUS2;SUS3
CNVR1773	2	99653101	99654900	1800	Loss	SUS	CNVnator	SUS1;SUS2;SUS3
CNVR1774	2	99693701	99696500	2800	Loss	Both	CNVnator	RES1;RES2;RES3;SUS1;SUS2;SUS3
CNVR1775	2	99767501	99768800	1300	Loss	SUS	CNVnator	SUS2
CNVR1776	2	100004901	100006300	1400	Loss	SUS	CNVnator	SUS2;SUS3
CNVR1777	2	100345801	100347200	1400	Loss	RES	CNVnator	RES3
CNVR1778	2	100486101	100488000	1900	Loss	SUS	CNVnator	SUS1;SUS3
CNVR1779	2	100807716	100820749	13034	Loss	Both	Pindel	RES1;RES2;RES3;SUS1;SUS2;SUS3
CNVR1780	2	100832201	100833700	1500	Loss	SUS	CNVnator	SUS2
CNVR1781	2	101041001	101052000	11000	Gain	SUS	CNVnator	SUS1
CNVR1782	2	101736172	101736296	125	Loss	SUS	Pindel	SUS1
CNVR1783	2	101835411	101835524	114	Loss	Both	Pindel	RES1;RES2;RES3;SUS1;SUS2;SUS3
CNVR1784	2	101976675	101976833	159	Loss	RES	Pindel	RES1;RES2;RES3
CNVR1785	2	102140335	102140471	137	Loss	RES	Pindel	RES1;RES2;RES3
CNVR1786	2	102254418	102254653	236	Loss	RES	Pindel	RES1;RES2;RES3
CNVR1787	2	102518506	102518791	286	Loss	Both	Pindel	RES1;RES2;RES3;SUS1;SUS3
CNVR1788	2	102552039	102552184	146	Loss	RES	Pindel	RES3
CNVR1789	2	102820267	102820454	188	Loss	RES	Pindel	RES1;RES3
CNVR1790	2	103818531	103818764	234	Loss	SUS	Pindel	SUS1;SUS2;SUS3
CNVR1791	2	104002830	104002938	109	Loss	RES	Pindel	RES1;RES2
CNVR1792	2	104015158	104015652	495	Loss	SUS	Pindel	SUS1;SUS2;SUS3
CNVR1793	2	104071381	104071790	410	Loss	Both	Pindel	RES1;RES2;RES3;SUS1;SUS2;SUS3
CNVR1794	2	104085501	104091700	6200	Gain	SUS	CNVnator	SUS1
CNVR1795	2	104303486	104303591	106	Loss	SUS	Pindel	SUS1;SUS2;SUS3
CNVR1796	2	104594101	104602100	8000	Both	SUS	CNVnator	SUS1;SUS3
CNVR1797	2	104716400	104731098	14699	Loss	SUS	Pindel	SUS1;SUS2;SUS3
CNVR1798	2	104842997	104843916	920	Loss	RES	Pindel	RES1;RES2;RES3
CNVR1799	2	104928401	104930200	1800	Loss	Both	CNVnator&Pindel	RES1;RES3;SUS3
CNVR1800	2	105011601	105013200	1600	Loss	SUS	CNVnator	SUS3
CNVR1801	2	105130601	105133200	2600	Gain	Both	CNVnator	RES2;RES3;SUS1;SUS2
CNVR1802	2	105446270	105446420	151	Loss	Both	Pindel	RES1;RES2;RES3;SUS1;SUS2;SUS3
CNVR1803	2	105533301	105535500	2200	Gain	SUS	CNVnator	SUS3
CNVR1804	2	105539301	105541700	2400	Loss	SUS	CNVnator	SUS3
CNVR1805	2	105619169	105619627	459	Loss	Both	Pindel	RES3;SUS2;SUS3
CNVR1806	2	105668666	105668962	297	Loss	Both	Pindel	RES1;RES2;RES3;SUS1;SUS2;SUS3
CNVR1807	2	106172301	106172415	115	Loss	SUS	Pindel	SUS1;SUS2;SUS3
CNVR1808	2	106239090	106239191	102	Loss	SUS	Pindel	SUS1
CNVR1809	2	106331701	106333500	1800	Loss	RES	CNVnator	RES2;RES3
CNVR1810	2	106429023	106444619	15597	Loss	SUS	Pindel	SUS1;SUS2;SUS3
CNVR1811	2	107587949	107588191	243	Loss	RES	Pindel	RES1;RES2
CNVR1812	2	107603671	107603898	228	Loss	RES	Pindel	RES3
CNVR1813	2	107892801	107895200	2400	Loss	RES	CNVnator	RES3
CNVR1814	2	108109001	108110800	1800	Loss	Both	CNVnator	RES1;RES2;RES3;SUS1;SUS2;SUS3
CNVR1815	2	108657880	108658022	143	Loss	Both	Pindel	RES1;RES2;RES3;SUS1;SUS2;SUS3
CNVR1816	2	109090901	109096300	5400	Loss	Both	CNVnator	RES1;SUS3
CNVR1817	2	109164601	109237200	72600	Loss	SUS	CNVnator	SUS1
CNVR1818	2	109651419	109665649	14231	Loss	Both	Pindel	RES1;RES2;RES3;SUS1;SUS2;SUS3
CNVR1819	2	109855533	109855813	281	Loss	Both	Pindel	RES1;RES2;RES3;SUS1;SUS2;SUS3
CNVR1820	2	110020401	110022900	2500	Loss	Both	CNVnator	RES1;RES2;RES3;SUS1;SUS2;SUS3
CNVR1821	2	110115201	110116600	1400	Loss	SUS	CNVnator	SUS1
CNVR1822	2	110117901	110122100	4200	Loss	Both	CNVnator	RES1;RES2;RES3;SUS1;SUS3
CNVR1823	2	110231501	110236900	5400	Loss	Both	CNVnator	RES1;RES2;RES3;SUS1;SUS2;SUS3
CNVR1824	2	110262985	110263362	378	Loss	Both	Pindel	RES1;RES2;RES3;SUS1;SUS2;SUS3
CNVR1825	2	110317001	110319100	2100	Loss	Both	CNVnator	RES1;RES2;RES3;SUS2;SUS3
CNVR1826	2	110321601	110322800	1200	Loss	RES	CNVnator	RES1
CNVR1827	2	110324801	110326800	2000	Loss	Both	CNVnator	RES1;RES2;RES3;SUS1;SUS2;SUS3
CNVR1828	2	110554801	110556900	2100	Loss	Both	CNVnator	RES1;RES2;RES3;SUS1;SUS2;SUS3
CNVR1829	2	110619601	110622200	2600	Loss	Both	CNVnator	RES1;RES3;SUS1;SUS2;SUS3
CNVR1830	2	110794888	110795057	170	Loss	Both	Pindel	RES1;RES2;RES3;SUS1;SUS3
CNVR1831	2	110801101	110802500	1400	Loss	RES	CNVnator	RES2
CNVR1832	2	111053442	111054047	606	Loss	Both	Pindel	RES1;RES2;RES3;SUS2
CNVR1833	2	111152234	111152769	536	Loss	SUS	Pindel	SUS1;SUS2;SUS3
CNVR1834	2	111241030	111241162	133	Loss	SUS	Pindel	SUS1;SUS2;SUS3
CNVR1835	2	111267501	111270300	2800	Loss	Both	CNVnator&Pindel	RES1;RES2;RES3;SUS1;SUS2;SUS3
CNVR1836	2	111617501	111619400	1900	Loss	Both	CNVnator	RES2;SUS1;SUS2;SUS3
CNVR1837	2	111665659	111665787	129	Loss	Both	Pindel	RES2;RES3;SUS1
CNVR1838	2	111683106	111683397	292	Loss	RES	Pindel	RES1;RES2;RES3
CNVR1839	2	111855408	111855656	249	Loss	SUS	Pindel	SUS1;SUS2;SUS3
CNVR1840	2	112127675	112141986	14312	Loss	SUS	Pindel	SUS1;SUS2;SUS3
CNVR1841	2	112321250	112321577	328	Loss	RES	Pindel	RES1;RES2;RES3
CNVR1842	2	112432226	112432676	451	Loss	SUS	Pindel	SUS1;SUS2;SUS3
CNVR1843	2	112535049	112535164	116	Loss	SUS	Pindel	SUS1
CNVR1844	2	112666335	112666480	146	Loss	RES	Pindel	RES1;RES2
CNVR1845	2	112851701	112855400	3700	Loss	SUS	CNVnator	SUS1;SUS2;SUS3
CNVR1846	2	112868001	112869300	1300	Loss	Both	CNVnator	RES2;SUS1;SUS3
CNVR1847	2	112984901	112996300	11400	Loss	SUS	CNVnator	SUS1;SUS2;SUS3
CNVR1848	2	113065501	113074200	8700	Loss	Both	CNVnator	RES1;RES2;RES3;SUS1;SUS2;SUS3
CNVR1849	2	113299315	113299525	211	Loss	SUS	Pindel	SUS1;SUS2;SUS3
CNVR1850	2	113342933	113343036	104	Loss	RES	Pindel	RES1;RES2;RES3
CNVR1851	2	113462201	113464300	2100	Loss	SUS	CNVnator	SUS3
CNVR1852	2	113478701	113480700	2000	Loss	SUS	CNVnator	SUS1;SUS2;SUS3
CNVR1853	2	113672301	113674700	2400	Loss	RES	CNVnator	RES1;RES3
CNVR1854	2	113700201	113702300	2100	Loss	RES	CNVnator	RES1;RES2;RES3
CNVR1855	2	113823901	113838200	14300	Gain	RES	CNVnator	RES1;RES2;RES3
CNVR1856	2	114624158	114643517	19360	Loss	SUS	Pindel	SUS1;SUS2;SUS3
CNVR1857	2	114970215	114970400	186	Loss	RES	Pindel	RES1
CNVR1858	2	115065367	115065636	270	Loss	RES	Pindel	RES2;RES3
CNVR1859	2	115102261	115102377	117	Loss	Both	Pindel	RES1;RES2;RES3;SUS1;SUS2;SUS3
CNVR1860	2	115229504	115229636	133	Loss	Both	Pindel	RES1;RES2;RES3;SUS1;SUS2;SUS3
CNVR1861	2	115247766	115248042	277	Loss	SUS	Pindel	SUS1;SUS2;SUS3
CNVR1862	2	115295998	115296464	467	Loss	RES	Pindel	RES1;RES2;RES3
CNVR1863	2	115323080	115323309	230	Loss	RES	Pindel	RES1;RES2;RES3
CNVR1864	2	115475301	115475636	336	Loss	SUS	Pindel	SUS1;SUS2;SUS3
CNVR1865	2	116020601	116023100	2500	Loss	RES	CNVnator	RES1;RES3
CNVR1866	2	116094161	116094636	476	Loss	SUS	Pindel	SUS1;SUS3
CNVR1867	2	116369801	116373400	3600	Loss	Both	CNVnator	RES2;RES3;SUS1;SUS2
CNVR1868	2	116473701	116475400	1700	Loss	Both	CNVnator	RES1;RES2;RES3;SUS2;SUS3
CNVR1869	2	116549301	116550700	1400	Loss	RES	CNVnator	RES2;RES3
CNVR1870	2	116917401	116920500	3100	Loss	Both	CNVnator	RES1;RES2;SUS1;SUS2
CNVR1871	2	117162024	117162320	297	Loss	Both	Pindel	RES1;RES2;RES3;SUS1;SUS2;SUS3
CNVR1872	2	117213483	117213632	150	Loss	RES	Pindel	RES1;RES2;RES3
CNVR1873	2	117405212	117405562	351	Loss	RES	Pindel	RES1;RES2;RES3
CNVR1874	2	117712901	117740600	27700	Loss	SUS	CNVnator	SUS1
CNVR1875	2	117913201	117914500	1300	Loss	RES	CNVnator	RES2
CNVR1876	2	118101416	118101930	515	Loss	SUS	Pindel	SUS1;SUS2;SUS3
CNVR1877	2	118162718	118163210	493	Loss	SUS	Pindel	SUS1;SUS2;SUS3
CNVR1878	2	118229818	118229937	120	Loss	Both	Pindel	RES1;RES2;RES3;SUS1;SUS2;SUS3
CNVR1879	2	118997101	118999500	2400	Loss	Both	CNVnator	RES2;SUS3
CNVR1880	2	119484421	119484566	146	Loss	Both	Pindel	RES1;RES2;RES3;SUS1;SUS2;SUS3
CNVR1881	2	119501136	119501255	120	Loss	RES	Pindel	RES3
CNVR1882	2	119599801	119603300	3500	Gain	Both	CNVnator	RES1;RES2;RES3;SUS1;SUS2;SUS3
CNVR1883	2	119958632	119958980	349	Loss	Both	Pindel	RES2;RES3;SUS1;SUS2
CNVR1884	2	120087301	120089000	1700	Loss	RES	CNVnator	RES3
CNVR1885	2	120103101	120110100	7000	Loss	RES	CNVnator	RES1
CNVR1886	2	120161638	120161883	246	Loss	SUS	Pindel	SUS1;SUS2;SUS3
CNVR1887	2	120376301	120379700	3400	Gain	RES	CNVnator	RES1;RES2;RES3
CNVR1888	2	120405194	120411300	6107	Loss	Both	CNVnator&Pindel	RES1;RES2;RES3;SUS1;SUS2;SUS3
CNVR1889	2	120482501	120484100	1600	Loss	Both	CNVnator	RES1;RES2;RES3;SUS3
CNVR1890	2	120578038	120595911	17874	Loss	Both	Pindel	RES3;SUS3
CNVR1891	2	121262711	121262933	223	Loss	SUS	Pindel	SUS3
CNVR1892	2	121588632	121596294	7663	Loss	SUS	Pindel	SUS1;SUS2;SUS3
CNVR1893	2	121623040	121623391	352	Loss	Both	Pindel	RES1;RES2;RES3;SUS1;SUS2;SUS3
CNVR1894	2	121631301	121635000	3700	Loss	RES	CNVnator&Pindel	RES1
CNVR1895	2	121654566	121654867	302	Loss	Both	Pindel	RES1;RES2;RES3;SUS1;SUS2
CNVR1896	2	121656401	121657500	1100	Loss	RES	CNVnator	RES1;RES2
CNVR1897	2	121705201	121706500	1300	Loss	Both	CNVnator	RES2;RES3;SUS1;SUS2;SUS3
CNVR1898	2	121707691	121708008	318	Loss	Both	Pindel	RES1;RES2;RES3;SUS2;SUS3
CNVR1899	2	121748334	121748871	538	Loss	Both	Pindel	RES1;RES2;RES3;SUS2;SUS3
CNVR1900	2	121829663	121830180	518	Loss	Both	Pindel	RES1;RES2;RES3;SUS1;SUS2
CNVR1901	2	121889101	121891200	2100	Loss	SUS	CNVnator	SUS2
CNVR1902	2	122090636	122090816	181	Loss	Both	Pindel	RES1;RES2;RES3;SUS2;SUS3
CNVR1903	2	122316701	122321200	4500	Loss	SUS	CNVnator	SUS3
CNVR1904	2	122570978	122571678	701	Loss	Both	Pindel	RES1;RES2;RES3;SUS1;SUS2
CNVR1905	2	122766386	122767060	675	Loss	Both	Pindel	RES1;RES2;RES3;SUS1;SUS2
CNVR1906	2	122778269	122780000	1732	Loss	Both	CNVnator&Pindel	RES1;RES2;RES3;SUS1;SUS2
CNVR1907	2	122858990	122860121	1132	Loss	Both	CNVnator&Pindel	RES1;RES2;RES3;SUS1;SUS2;SUS3
CNVR1908	2	123243701	123246100	2400	Loss	SUS	CNVnator	SUS2
CNVR1909	2	123449201	123455000	5800	Loss	Both	CNVnator	RES2;RES3;SUS3
CNVR1910	2	123814854	123815207	354	Loss	Both	Pindel	RES1;RES2;SUS1;SUS2;SUS3
CNVR1911	2	123823001	123829300	6300	Loss	Both	CNVnator	RES1;RES3;SUS2
CNVR1912	2	123946711	123947052	342	Loss	Both	Pindel	RES1;RES2;RES3;SUS1;SUS2;SUS3
CNVR1913	2	124121363	124121572	210	Loss	Both	Pindel	RES1;RES2;RES3;SUS1;SUS2;SUS3
CNVR1914	2	124304842	124305534	693	Loss	Both	Pindel	RES3;SUS1;SUS2;SUS3
CNVR1915	2	124599747	124600099	353	Loss	Both	Pindel	RES1;RES2;RES3;SUS1
CNVR1916	2	126145829	126148551	2723	Loss	Both	Pindel	RES2;SUS3
CNVR1917	2	126605421	126605693	273	Loss	SUS	Pindel	SUS2;SUS3
CNVR1918	2	126666894	126680348	13455	Loss	RES	Pindel	RES3
CNVR1919	2	126712566	126712822	257	Loss	SUS	Pindel	SUS3
CNVR1920	2	126813601	126818400	4800	Loss	SUS	CNVnator	SUS1
CNVR1921	2	126836554	126836835	282	Loss	RES	Pindel	RES1;RES2;RES3
CNVR1922	2	127354662	127354774	113	Loss	SUS	Pindel	SUS1;SUS2;SUS3
CNVR1923	2	127369930	127370215	286	Loss	SUS	Pindel	SUS2
CNVR1924	2	127637501	127639600	2100	Loss	Both	CNVnator	RES1;RES2;RES3;SUS1;SUS2;SUS3
CNVR1925	2	127701298	127704486	3189	Loss	Both	Pindel	RES1;RES2;RES3;SUS1;SUS2;SUS3
CNVR1926	2	127719001	127720500	1500	Loss	Both	CNVnator	RES1;SUS1;SUS2
CNVR1927	2	128350201	128351700	1500	Loss	SUS	CNVnator	SUS1;SUS3
CNVR1928	2	128355972	128356220	249	Loss	SUS	Pindel	SUS1;SUS2;SUS3
CNVR1929	2	128453101	128470700	17600	Loss	Both	CNVnator	RES1;RES2;RES3;SUS1;SUS2;SUS3
CNVR1930	2	128535101	128541100	6000	Loss	Both	CNVnator	RES1;RES2;RES3;SUS1;SUS2;SUS3
CNVR1931	2	128568301	128570700	2400	Loss	RES	CNVnator	RES2
CNVR1932	2	128626870	128627361	492	Loss	RES	Pindel	RES1;RES2;RES3
CNVR1933	2	128635001	128638600	3600	Loss	RES	CNVnator	RES1
CNVR1934	2	129098501	129158400	59900	Both	Both	CNVnator	RES1;RES2;RES3;SUS1;SUS3
CNVR1935	2	129159401	129174600	15200	Gain	RES	CNVnator	RES1;RES2;RES3
CNVR1936	2	129226001	129227800	1800	Loss	Both	CNVnator	RES1;RES2;RES3;SUS1;SUS3
CNVR1937	2	129353666	129353793	128	Loss	RES	Pindel	RES1;RES2;RES3
CNVR1938	2	129355001	129358100	3100	Loss	Both	CNVnator	RES1;RES3;SUS2;SUS3
CNVR1939	2	129634262	129634511	250	Loss	SUS	Pindel	SUS1
CNVR1940	2	129660401	129661500	1100	Loss	SUS	CNVnator	SUS1;SUS2;SUS3
CNVR1941	2	129752301	129753300	1000	Loss	RES	CNVnator	RES1
CNVR1942	2	129812801	129815400	2600	Loss	Both	CNVnator	RES1;RES2;SUS1
CNVR1943	2	129846901	129848800	1900	Loss	Both	CNVnator	RES1;RES2;RES3;SUS2;SUS3
CNVR1944	2	129946401	129951500	5100	Loss	SUS	CNVnator	SUS3
CNVR1945	2	130091201	130092900	1700	Loss	Both	CNVnator	RES1;RES2;RES3;SUS1;SUS2;SUS3
CNVR1946	2	130477501	130482200	4700	Gain	SUS	CNVnator	SUS1
CNVR1947	2	130538701	130540200	1500	Loss	RES	CNVnator	RES1
CNVR1948	2	130543501	130545000	1500	Loss	Both	CNVnator	RES3;SUS1;SUS2;SUS3
CNVR1949	2	130726101	130734200	8100	Loss	Both	CNVnator	RES1;RES2;SUS3
CNVR1950	2	130755801	130757900	2100	Loss	Both	CNVnator	RES1;RES2;RES3;SUS2
CNVR1951	2	130865101	130866800	1700	Loss	Both	CNVnator	RES1;RES2;RES3;SUS1;SUS2;SUS3
CNVR1952	2	131068401	131070000	1600	Loss	Both	CNVnator	RES1;RES2;RES3;SUS1;SUS2;SUS3
CNVR1953	2	131071418	131071772	355	Loss	Both	Pindel	RES1;RES2;RES3;SUS1
CNVR1954	2	131097601	131098600	1000	Loss	SUS	CNVnator	SUS2
CNVR1955	2	131160801	131162400	1600	Loss	SUS	CNVnator	SUS1;SUS2;SUS3
CNVR1956	2	131201338	131201443	106	Loss	RES	Pindel	RES1;RES2;RES3
CNVR1957	2	131202284	131215537	13254	Loss	RES	Pindel	RES2;RES3
CNVR1958	2	131217901	131219600	1700	Loss	SUS	CNVnator	SUS1;SUS2
CNVR1959	2	131395101	131409000	13900	Loss	SUS	CNVnator	SUS1
CNVR1960	2	131564201	131567600	3400	Loss	Both	CNVnator	RES2;RES3;SUS3
CNVR1961	2	131629838	131630172	335	Loss	SUS	Pindel	SUS1;SUS2;SUS3
CNVR1962	2	131633591	131633737	147	Loss	RES	Pindel	RES2;RES3
CNVR1963	2	131969001	131970600	1600	Loss	Both	CNVnator	RES1;RES3;SUS2
CNVR1964	2	132073001	132074500	1500	Loss	SUS	CNVnator	SUS2;SUS3
CNVR1965	2	132269743	132270703	961	Loss	Both	Pindel	RES1;RES2;RES3;SUS1;SUS2;SUS3
CNVR1966	2	132464201	132466500	2300	Loss	Both	CNVnator	RES1;RES2;SUS3
CNVR1967	2	132489501	132495900	6400	Gain	SUS	CNVnator	SUS1
CNVR1968	2	132496801	132501800	5000	Gain	SUS	CNVnator	SUS1
CNVR1969	2	132521880	132522825	946	Loss	Both	Pindel	RES1;RES2;RES3;SUS1;SUS2;SUS3
CNVR1970	2	132556501	132557900	1400	Loss	RES	CNVnator	RES3
CNVR1971	2	132616601	132618900	2300	Loss	RES	CNVnator	RES1
CNVR1972	2	132751549	132751699	151	Loss	SUS	Pindel	SUS2
CNVR1973	2	133018701	133026900	8200	Loss	Both	CNVnator	RES1;RES2;RES3;SUS1;SUS2;SUS3
CNVR1974	2	133282701	133286400	3700	Loss	RES	CNVnator	RES1
CNVR1975	2	133310589	133310850	262	Loss	RES	Pindel	RES3
CNVR1976	2	133403301	133405000	1700	Loss	SUS	CNVnator	SUS2;SUS3
CNVR1977	2	133410701	133413500	2800	Loss	SUS	CNVnator	SUS1;SUS2;SUS3
CNVR1978	2	133423801	133425600	1800	Loss	SUS	CNVnator	SUS1;SUS2;SUS3
CNVR1979	2	133557501	133559000	1500	Loss	SUS	CNVnator	SUS3
CNVR1980	2	133605360	133605994	635	Loss	RES	Pindel	RES1;RES2;RES3
CNVR1981	2	133730754	133730980	227	Loss	RES	Pindel	RES1;RES2;RES3
CNVR1982	2	133784145	133784551	407	Loss	SUS	Pindel	SUS1;SUS2;SUS3
CNVR1983	2	133878589	133880459	1871	Loss	SUS	Pindel	SUS1
CNVR1984	2	133883227	133906037	22811	Loss	RES	Pindel	RES1;RES2;RES3
CNVR1985	2	133925973	133926122	150	Loss	SUS	Pindel	SUS2;SUS3
CNVR1986	2	134233501	134234700	1200	Loss	SUS	CNVnator	SUS3
CNVR1987	2	135052552	135053142	591	Loss	SUS	Pindel	SUS2;SUS3
CNVR1988	2	135737501	135739400	1900	Loss	SUS	CNVnator	SUS1
CNVR1989	2	135812516	135812905	390	Loss	Both	Pindel	RES1;RES2;RES3;SUS2;SUS3
CNVR1990	2	135849378	135849483	106	Loss	Both	Pindel	RES1;RES2;RES3;SUS1;SUS2;SUS3
CNVR1991	2	135858501	135862100	3600	Loss	Both	CNVnator	RES1;RES2;RES3;SUS1;SUS2;SUS3
CNVR1992	2	136055201	136059100	3900	Loss	Both	CNVnator	RES3;SUS1
CNVR1993	2	136167701	136173800	6100	Loss	RES	CNVnator	RES1;RES2
CNVR1994	2	136316644	136317198	555	Loss	RES	Pindel	RES1;RES2;RES3
CNVR1995	2	136322208	136322345	138	Loss	SUS	Pindel	SUS1;SUS2
CNVR1996	2	136347690	136369473	21784	Loss	RES	Pindel	RES2
CNVR1997	2	136391929	136392030	102	Loss	SUS	Pindel	SUS1;SUS2;SUS3
CNVR1998	2	136477701	136479400	1700	Loss	SUS	CNVnator	SUS1;SUS2;SUS3
[truncated: 3,682 more rows]

## Sheet: RES1
Chromosome	Start (bp)	End (bp)	Size (bp)	Type	Copy number	Detected by	Note
1	137001	143100	6100	Duplication	2.57014	CNVnator
1	272386	277184	4799	Deletion	5/2	Pindel
1	421496	421595	100	Deletion	6/0	Pindel	CCCCGCGCCGCG
1	480221	495702	15482	Deletion	5/3	Pindel
1	495269	507273	12005	Deletion	6/1	Pindel	TGT
1	626401	627500	1100	Deletion	0.240604	CNVnator
1	858101	860500	2400	Deletion	0.725022	CNVnator
1	1012601	1014800	2200	Deletion	0.491624	CNVnator
1	1690697	1707186	16490	Deletion	6/5	Pindel
1	1706661	1706871	211	Deletion	11/1	Pindel
1	1827801	1832400	4600	Duplication	15.3206	CNVnator
1	1832601	1835100	2500	Duplication	17.2427	CNVnator
1	1834201	1850349	16149	Deletion	24/148	Pindel
1	1834202	1850350	16149	Deletion	15/152	Pindel
1	1834507	1850656	16150	Deletion	19/97	Pindel
1	1868201	1870400	2200	Duplication	6.6194	CNVnator
1	1968901	1972900	4000	Duplication	13.2705	CNVnator
1	2198701	2200600	1900	Deletion	0.23408	CNVnator
1	2735994	2744460	8467	Deletion	14/68	Pindel
1	2736049	2744515	8467	Deletion	6/83	Pindel
1	2736175	2744641	8467	Deletion	9/78	Pindel
1	2736270	2744736	8467	Deletion	6/74	Pindel
1	2736467	2744933	8467	Deletion	5/84	Pindel
1	2740101	2752900	12800	Duplication	10.6308	CNVnator
1	2740607	2749848	9242	Deletion	13/141	Pindel
1	2740625	2749866	9242	Deletion	11/120	Pindel
1	2740700	2749941	9242	Deletion	10/95	Pindel
1	2741194	2750441	9248	Deletion	5/143	Pindel
1	2741291	2750538	9248	Deletion	5/54	Pindel
1	2743953	2753182	9230	Deletion	9/107	Pindel
1	3454401	3458700	4300	Deletion	1.10357	CNVnator
1	3655401	3656400	1000	Deletion	0.044542	CNVnator
1	3659340	3659499	160	Deletion	6/0	Pindel	A
1	4002854	4005003	2150	Deletion	11/20	Pindel
1	4028201	4031400	3200	Deletion	0.518392	CNVnator
1	6111801	6114500	2700	Deletion	0.348778	CNVnator
1	6431201	6432600	1400	Deletion	0.223594	CNVnator
1	7093601	7095300	1700	Deletion	0.764846	CNVnator
1	7211101	7228900	17800	Duplication	5.82422	CNVnator
1	7260401	7261900	1500	Deletion	0.219944	CNVnator
1	7860901	7863100	2200	Deletion	0.260254	CNVnator
1	8912318	8912482	165	Deletion	15/2	Pindel
1	9770801	9772100	1300	Deletion	0.44693	CNVnator
1	10041801	10043000	1200	Deletion	0.0202268	CNVnator
1	10044801	10046300	1500	Deletion	0.528384	CNVnator
1	10072064	10072183	120	Deletion	10/1	Pindel
1	10269901	10271000	1100	Deletion	0.277442	CNVnator
1	10315204	10315482	279	Deletion	8/0	Pindel
1	11049394	11051431	2038	Deletion	6/0	Pindel
1	11049401	11051400	2000	Deletion	0	CNVnator
1	11129231	11129757	527	Deletion	8/0	Pindel
1	11374001	11375300	1300	Deletion	0.168876	CNVnator
1	11374844	11375270	427	Deletion	5/0	Pindel
1	11691284	11691623	340	Deletion	5/1	Pindel
1	12088709	12089265	557	Deletion	13/0	Pindel
1	12330782	12331441	660	Deletion	10/0	Pindel
1	12333309	12333590	282	Deletion	9/0	Pindel
1	12450001	12453100	3100	Deletion	0.565118	CNVnator
1	13236541	13237136	596	Deletion	5/1	Pindel
1	14845401	14848600	3200	Deletion	0.222668	CNVnator
1	14954401	14958500	4100	Deletion	0.833074	CNVnator
1	15123201	15131200	8000	Deletion	0.137373	CNVnator
1	16416401	16418000	1600	Deletion	0.124986	CNVnator
1	16416456	16417926	1471	Deletion	9/0	Pindel
1	17666388	17666606	219	Deletion	12/1	Pindel	TTTA
1	17675960	17676231	272	Deletion	5/0	Pindel
1	18596501	18597800	1300	Deletion	0.203468	CNVnator
1	18720401	18721700	1300	Deletion	0.420144	CNVnator
1	18727801	18729300	1500	Deletion	0.307796	CNVnator
1	18812705	18814734	2030	Deletion	5/28	Pindel
1	19010040	19010203	164	Deletion	7/0	Pindel
1	20063445	20066140	2696	Deletion	10/1	Pindel
1	20063501	20066100	2600	Deletion	0	CNVnator
1	20173601	20174800	1200	Deletion	0.383098	CNVnator
1	20519601	20521600	2000	Deletion	0.757896	CNVnator
1	20832664	20832878	215	Deletion	12/0	Pindel
1	21287101	21291800	4700	Deletion	0.72723	CNVnator
1	21372701	21374500	1800	Deletion	0.287262	CNVnator
1	21533101	21536800	3700	Deletion	1.23168	CNVnator
1	21818601	21819900	1300	Deletion	0.430402	CNVnator
1	22227256	22227433	178	Deletion	9/1	Pindel
1	22259682	22259865	184	Deletion	6/0	Pindel	TATGCTGGA
1	22804901	22806400	1500	Deletion	0.42389	CNVnator
1	23883101	23885200	2100	Deletion	1.18387	CNVnator
1	24370901	24601600	230700	Deletion	0.0193227	CNVnator
1	24607501	24628500	21000	Deletion	0.023791	CNVnator
1	24670701	24714400	43700	Deletion	0.0284474	CNVnator
1	24729701	24730900	1200	Deletion	0.158011	CNVnator
1	24782901	24799800	16900	Deletion	0.01959	CNVnator
1	25037301	25055900	18600	Deletion	0.0490488	CNVnator
1	25059401	25069500	10100	Deletion	0.0700882	CNVnator
1	25661398	25661638	241	Deletion	12/2	Pindel
1	26256201	26258700	2500	Deletion	0.159976	CNVnator
1	26412266	26412623	358	Deletion	10/1	Pindel
1	27931201	27931490	290	Deletion	9/2	Pindel
1	28155179	28158270	3092	Deletion	7/0	Pindel	GGAGAGGAAATGGAAATGGAGAGGA
1	28155201	28158300	3100	Deletion	0.00689256	CNVnator
1	28198501	28200300	1800	Deletion	0.252714	CNVnator
1	28246975	28247090	116	Deletion	7/0	Pindel
1	29653401	29655500	2100	Deletion	0.647294	CNVnator
1	30016271	30016408	138	Deletion	11/2	Pindel
1	30693801	30696500	2700	Deletion	0.738232	CNVnator
1	31613531	31613661	131	Deletion	5/1	Pindel	A
1	31618153	31618259	107	Deletion	7/0	Pindel
1	31893490	31899312	5823	Deletion	9/3	Pindel
1	31893501	31899500	6000	Deletion	0.0491046	CNVnator
1	32027106	32027546	441	Deletion	10/0	Pindel
1	32079101	32080400	1300	Deletion	0.757976	CNVnator
1	32204801	32206400	1600	Deletion	1.04396	CNVnator
1	32224098	32224755	658	Deletion	7/1	Pindel
1	32225938	32226289	352	Deletion	9/0	Pindel
1	32349201	32351400	2200	Deletion	0.294388	CNVnator
1	32526874	32527083	210	Deletion	5/0	Pindel
1	33261215	33261330	116	Deletion	6/3	Pindel
1	34070142	34070305	164	Deletion	12/1	Pindel
1	35515952	35516513	562	Deletion	7/1	Pindel
1	36325399	36325558	160	Deletion	6/0	Pindel	ATATATATATTTACAAACCAACAGCATATTTAACCTTATAACGTATGTATTTGCTATTATAAT
1	36616845	36617176	332	Deletion	7/2	Pindel
1	36651032	36651373	342	Deletion	11/0	Pindel
1	36740385	36740637	253	Deletion	10/0	Pindel	GTTT
1	36774852	36775514	663	Deletion	6/1	Pindel	TTGTTA
1	37014901	37016900	2000	Deletion	0.774092	CNVnator
1	37719248	37719763	516	Deletion	9/2	Pindel
1	38276092	38276242	151	Deletion	7/0	Pindel
1	39452832	39453050	219	Deletion	12/0	Pindel	GT
1	39619325	39619465	141	Deletion	10/0	Pindel
1	39700037	39700151	115	Deletion	8/0	Pindel	TTGTGAGTACAAGACTATCATAAGTA
1	39923798	39923908	111	Deletion	7/0	Pindel	AGAATGTAAACGCATGTATAGGT
1	40523253	40523613	361	Deletion	14/0	Pindel
1	41023001	41027600	4600	Deletion	0	CNVnator
1	41023015	41027615	4601	Deletion	8/0	Pindel
1	41342343	41342552	210	Deletion	15/0	Pindel	GTTTAAT
1	41645206	41646124	919	Deletion	10/1	Pindel
1	42236101	42238400	2300	Deletion	0.73491	CNVnator
1	42304008	42304275	268	Deletion	11/0	Pindel	GAATCAGAAGGGCAGTGAAAATGTGATTAAAATACCAGGGGAAAAATA
1	42410397	42410550	154	Deletion	6/1	Pindel
1	42954671	42955177	507	Deletion	11/1	Pindel
1	43019744	43019988	245	Deletion	8/0	Pindel
1	43624290	43624421	132	Deletion	9/1	Pindel
1	43653601	43655300	1700	Deletion	0.630702	CNVnator
1	44004301	44006200	1900	Deletion	0.414768	CNVnator
1	44238759	44238957	199	Deletion	12/0	Pindel
1	45290024	45290175	152	Deletion	7/2	Pindel
1	45649501	45650900	1400	Deletion	0.289958	CNVnator
1	45667469	45667697	229	Deletion	10/0	Pindel
1	47054903	47058332	3430	Deletion	7/13	Pindel
1	47387383	47388260	878	Deletion	11/1	Pindel
1	47871613	47871722	110	Deletion	7/11	Pindel	TGTACAATTGAAATAGAATAGGCAGGGCAGTGACATGGAGACCAGAGGGAGACATTTA
1	47932201	47934000	1800	Deletion	0.267692	CNVnator
1	47997501	47998500	1000	Deletion	0.262284	CNVnator
1	48671047	48671295	249	Deletion	19/0	Pindel	GG
1	48949601	48951400	1800	Deletion	0	CNVnator
1	49262620	49262750	131	Deletion	6/0	Pindel
1	49714630	49736343	21714	Deletion	6/1	Pindel
1	50267601	50269300	1700	Deletion	0.568588	CNVnator
1	50458601	50460100	1500	Deletion	0.777096	CNVnator
1	50834701	50836200	1500	Deletion	0.045393	CNVnator
1	51121901	51128500	6600	Deletion	0.543008	CNVnator
1	51386382	51403980	17599	Deletion	10/18	Pindel
1	51495701	51501200	5500	Deletion	1.09764	CNVnator
1	51544601	51547600	3000	Deletion	0.684614	CNVnator
1	51758701	51763200	4500	Deletion	1.20458	CNVnator
1	51813501	51814900	1400	Deletion	0.662682	CNVnator
1	52350201	52351200	1000	Deletion	0.0232404	CNVnator
1	54110127	54110289	163	Deletion	7/0	Pindel
1	54846080	54846427	348	Deletion	5/0	Pindel
1	54848927	54849228	302	Deletion	5/0	Pindel	TATGATATGATATGATATGATATGATATCCCA
1	54894373	54899170	4798	Deletion	9/33	Pindel
1	54894541	54899339	4799	Deletion	6/20	Pindel
1	54897706	54900415	2710	Deletion	6/24	Pindel
1	55745003	55745178	176	Deletion	8/0	Pindel
1	56078619	56078784	166	Deletion	9/0	Pindel
1	56640886	56641129	244	Deletion	15/0	Pindel
1	57927678	57927953	276	Deletion	13/1	Pindel	TTGAATTCTTTTTTC
1	58799096	58799267	172	Deletion	5/0	Pindel	AC
1	58844665	58844771	107	Deletion	7/0	Pindel
1	59098469	59104582	6114	Deletion	6/15	Pindel
1	59330701	59333000	2300	Duplication	18.9904	CNVnator
1	59845335	59853325	7991	Deletion	7/10	Pindel	TACAGTTTCAAAGGAATTGTCCTTTGTCCTTTTGAGCTGTTTATTGTTCTGTCTT
1	59845399	59853339	7941	Deletion	9/14	Pindel	AAATT
1	59939278	59939382	105	Deletion	5/0	Pindel
1	60001838	60008767	6930	Deletion	8/3	Pindel
1	60329477	60329747	271	Deletion	8/0	Pindel
1	60399795	60400761	967	Deletion	16/0	Pindel
1	60416201	60417300	1100	Deletion	0.247986	CNVnator
1	60701001	60701150	150	Deletion	8/0	Pindel
1	60788701	60789700	1000	Deletion	0.0685816	CNVnator
1	60788729	60789646	918	Deletion	5/3	Pindel
1	60863099	60863218	120	Deletion	10/0	Pindel
1	61416303	61416715	413	Deletion	7/1	Pindel
1	62277960	62290061	12102	Deletion	5/13	Pindel	A
1	62278622	62290729	12108	Deletion	11/2	Pindel
1	62279801	62282300	2500	Duplication	4.14612	CNVnator
1	62286201	62289600	3400	Duplication	3.90432	CNVnator
1	62606601	62608600	2000	Duplication	5.63938	CNVnator
1	62654901	62658400	3500	Duplication	3.71114	CNVnator
1	63395782	63396001	220	Deletion	9/0	Pindel
1	63779757	63780116	360	Deletion	9/1	Pindel
1	64195945	64196403	459	Deletion	10/0	Pindel
1	64359701	64363200	3500	Deletion	1.30897	CNVnator
1	64617639	64617762	124	Deletion	8/0	Pindel	CAA
1	65047829	65048617	789	Deletion	10/1	Pindel
1	65367890	65368064	175	Deletion	15/0	Pindel
1	65523601	65523789	189	Deletion	17/0	Pindel
1	65564901	65566300	1400	Deletion	0	CNVnator
1	66142101	66144100	2000	Deletion	0.430256	CNVnator
1	66734301	66736200	1900	Deletion	0.40356	CNVnator
1	66878201	66881200	3000	Deletion	0.300806	CNVnator
1	67123844	67123973	130	Deletion	8/0	Pindel	CAATTCT
1	67129907	67130182	276	Deletion	12/1	Pindel
1	67254601	67259600	5000	Duplication	9.51926	CNVnator
1	67289913	67290016	104	Deletion	5/0	Pindel	GTCTCCTA
1	67422301	67425100	2800	Duplication	8.51324	CNVnator
1	68579756	68579963	208	Deletion	11/0	Pindel
1	69099849	69100208	360	Deletion	9/1	Pindel
1	69238766	69238923	158	Deletion	11/1	Pindel
1	69954301	69955700	1400	Duplication	20.715	CNVnator
1	70450521	70450660	140	Deletion	9/0	Pindel
1	71025101	71029900	4800	Deletion	0.851062	CNVnator
1	71210892	71211037	146	Deletion	6/0	Pindel	TTTAAAGCCACCATTCTGTATGAAAAGTGT
1	71248201	71250100	1900	Deletion	0.6334	CNVnator
1	71471537	71502113	30577	Deletion	8/17	Pindel
1	71485177	71517094	31918	Deletion	5/20	Pindel
1	71485643	71517399	31757	Deletion	8/11	Pindel
1	71485756	71517513	31758	Deletion	10/20	Pindel
1	71489905	71520401	30497	Deletion	12/19	Pindel
1	71497873	71529204	31332	Deletion	13/34	Pindel
1	71498356	71529655	31300	Deletion	12/17	Pindel
1	71506501	71509200	2700	Deletion	0.580642	CNVnator
1	71509501	71511800	2300	Duplication	4.19956	CNVnator
1	71525701	71529900	4200	Deletion	1.03028	CNVnator
1	71789582	71793685	4104	Deletion	5/13	Pindel	CAGTGAAAGAGCATGAGATGACCTCCCACTCCCTTCAAAAATCCTTCC
1	72064701	72072400	7700	Deletion	1.02929	CNVnator
1	72160070	72160280	211	Deletion	8/1	Pindel
1	72167101	72171100	4000	Deletion	0.184401	CNVnator
1	72173639	72173894	256	Deletion	5/1	Pindel
1	72275501	72276600	1100	Deletion	0.52718	CNVnator
1	72488835	72489076	242	Deletion	10/0	Pindel	TGT
1	73340601	73345900	5300	Deletion	1.2373	CNVnator
1	73549784	73550819	1036	Deletion	11/26	Pindel
1	73553394	73569009	15616	Deletion	8/16	Pindel
1	73585601	73589200	3600	Duplication	3.99666	CNVnator
1	73625701	73627900	2200	Deletion	0.30759	CNVnator
1	73712601	73715100	2500	Deletion	0.0882598	CNVnator
1	73716601	73718700	2100	Deletion	0.59565	CNVnator
1	73727101	73730000	2900	Deletion	0.269918	CNVnator
1	73749001	73754400	5400	Deletion	0.9168	CNVnator
1	73782701	73785300	2600	Deletion	0.133144	CNVnator
1	74016201	74024200	8000	Deletion	0.201222	CNVnator
1	74059401	74063100	3700	Deletion	0.492282	CNVnator
1	74641001	74643100	2100	Duplication	3.88036	CNVnator
1	74798701	74811200	12500	Duplication	4.12996	CNVnator
1	75062801	75070900	8100	Deletion	0.143478	CNVnator
1	75077473	75077669	197	Deletion	10/1	Pindel
1	75117401	75126000	8600	Deletion	0.418168	CNVnator
1	75155401	75159300	3900	Duplication	3.80884	CNVnator
1	75203401	75207600	4200	Duplication	4.12212	CNVnator
1	76335301	76337000	1700	Deletion	0.332834	CNVnator
1	77046513	77046689	177	Deletion	8/0	Pindel
1	77198473	77198662	190	Deletion	11/0	Pindel
1	77234385	77234863	479	Deletion	8/2	Pindel
1	77286261	77286951	691	Deletion	7/0	Pindel
1	77444401	77450500	6100	Deletion	0.00180872	CNVnator
1	77444419	77450485	6067	Deletion	9/0	Pindel
1	77582792	77612926	30135	Deletion	8/10	Pindel
1	77582952	77613113	30162	Deletion	8/1	Pindel	CTCTGGCAAAGATTCCTCCAGGCCTCCCTCCTT
1	77583022	77613151	30130	Deletion	7/2	Pindel
1	77587237	77618793	31557	Deletion	10/20	Pindel
1	77588755	77620390	31636	Deletion	6/13	Pindel
1	77590269	77621930	31662	Deletion	12/8	Pindel
1	77590738	77622400	31663	Deletion	5/3	Pindel
1	77596567	77617633	21067	Deletion	6/4	Pindel
1	77600557	77619112	18556	Deletion	9/20	Pindel
1	77601396	77619840	18445	Deletion	5/11	Pindel
1	77601494	77619938	18445	Deletion	7/10	Pindel
1	77601564	77620008	18445	Deletion	11/13	Pindel
1	77603301	77605100	1800	Deletion	0.631788	CNVnator
1	77649301	77650900	1600	Deletion	0.304472	CNVnator
1	77799725	77799942	218	Deletion	13/0	Pindel
1	77857301	77862600	5300	Deletion	1.43591	CNVnator
1	77949801	77952000	2200	Duplication	9.8189	CNVnator
1	78020521	78020698	178	Deletion	7/0	Pindel	TCCTTTAAAAATATATATATACTACTATG
1	78142301	78147800	5500	Deletion	1.32371	CNVnator
1	78209601	78213600	4000	Deletion	0.874952	CNVnator
1	78256401	78257800	1400	Deletion	0.1168	CNVnator
1	78418601	78419900	1300	Deletion	0.35829	CNVnator
1	78625501	78628600	3100	Deletion	0.79461	CNVnator
1	78639715	78639814	100	Deletion	12/0	Pindel	CAGAAG
1	78659746	78662264	2519	Deletion	5/15	Pindel
1	78790901	78792400	1500	Deletion	0.355336	CNVnator
1	78811981	78812259	279	Deletion	8/0	Pindel
1	79074201	79075500	1300	Deletion	0.0419852	CNVnator
1	79919563	79919953	391	Deletion	13/1	Pindel
1	80473887	80479555	5669	Deletion	11/0	Pindel
1	80868117	80868216	100	Deletion	5/2	Pindel
1	81654401	81661000	6600	Deletion	1.43337	CNVnator
1	81732701	81734000	1300	Deletion	0.202494	CNVnator
1	81870501	81873400	2900	Deletion	0.743666	CNVnator
1	82260301	82262100	1800	Deletion	0.613064	CNVnator
1	82562064	82562217	154	Deletion	11/0	Pindel	CTGCAGAAACTTATATG
1	82700701	82701700	1000	Deletion	0.302458	CNVnator
1	84251092	84251371	280	Deletion	5/0	Pindel	CCTTTGTAC
1	84429576	84429687	112	Deletion	8/4	Pindel
1	84761899	84762263	365	Deletion	7/0	Pindel
1	84912397	84912516	120	Deletion	7/0	Pindel
1	85096983	85097139	157	Deletion	11/1	Pindel
1	86063730	86064594	865	Deletion	13/0	Pindel	CC
1	86101601	86103300	1700	Deletion	0	CNVnator
1	87584702	87584807	106	Deletion	10/2	Pindel
1	88286039	88286142	104	Deletion	5/10	Pindel	TGGCCATAAGTTTAAGTTTCATTTAAAGACAAAAA
1	89626513	89626940	428	Deletion	6/2	Pindel
1	90741101	90742300	1200	Deletion	0.155776	CNVnator
1	90957801	90962900	5100	Deletion	0.818924	CNVnator
1	91050672	91050849	178	Deletion	10/1	Pindel
1	91268422	91268639	218	Deletion	9/0	Pindel
1	91400991	91401093	103	Deletion	7/0	Pindel	CC
1	91555201	91556800	1600	Deletion	0.227276	CNVnator
1	92107860	92108093	234	Deletion	8/1	Pindel
1	92110353	92113545	3193	Deletion	10/0	Pindel	AATTAAAATT
1	92110401	92113500	3100	Deletion	0	CNVnator
1	92335983	92336472	490	Deletion	9/0	Pindel
1	92849601	92850900	1300	Deletion	0	CNVnator
1	93003095	93005136	2042	Deletion	9/0	Pindel	T
1	93003101	93005200	2100	Deletion	0.0683008	CNVnator
1	93482523	93482836	314	Deletion	6/0	Pindel	CC
1	93792094	93793043	950	Deletion	7/0	Pindel
1	93792101	93793100	1000	Deletion	0.0864964	CNVnator
1	93936059	93936216	158	Deletion	13/0	Pindel
1	94199941	94200056	116	Deletion	8/1	Pindel	AA
1	94533201	94535700	2500	Deletion	0.625398	CNVnator
1	94933337	94933570	234	Deletion	7/2	Pindel	T
1	95236801	95238500	1700	Deletion	0.901398	CNVnator
1	96153893	96156924	3032	Deletion	16/0	Pindel
1	97325301	97329400	4100	Deletion	1.24262	CNVnator
1	97380701	97381800	1100	Deletion	0.0291862	CNVnator
1	97380730	97381842	1113	Deletion	7/0	Pindel	TTGTACATTGTTTTTTTTTTGCATAGTACAAACACT
1	98085392	98085558	167	Deletion	5/1	Pindel
1	98409705	98410305	601	Deletion	6/3	Pindel
1	98852699	98853997	1299	Deletion	10/0	Pindel
1	98852701	98854000	1300	Deletion	0	CNVnator
1	98854816	98854917	102	Deletion	5/0	Pindel	AGATGACTTCAGAGGAACAACAAACTTTAAAATCAGTTTTCCACAGTGAGTTT
1	98871399	98871555	157	Deletion	8/1	Pindel
1	99094828	99094934	107	Deletion	8/0	Pindel	GTTTGTTT
1	99349697	99350617	921	Deletion	10/1	Pindel
1	99550581	99551279	699	Deletion	9/0	Pindel
1	99707142	99707298	157	Deletion	18/1	Pindel
1	100013401	100018200	4800	Deletion	0.569714	CNVnator
1	100230434	100230800	367	Deletion	14/0	Pindel
1	100304601	100307900	3300	Deletion	0.572184	CNVnator
1	100354255	100354396	142	Deletion	27/32	Pindel	CGACCACGACTGAGAGGCGCGCCCGAT
1	100360355	100389889	29535	Deletion	8/165	Pindel
1	100365568	100368299	2732	Deletion	35/18	Pindel
1	100365568	100369489	3922	Deletion	5/18	Pindel
1	100366578	100394879	28302	Deletion	10/116	Pindel
1	100387104	100403193	16090	Deletion	15/468	Pindel
1	100387151	100399294	12144	Deletion	7/274	Pindel
1	100387373	100394107	6735	Deletion	9/940	Pindel
1	100402932	100403044	113	Deletion	11/1	Pindel
1	100625201	100626900	1700	Deletion	0.0565596	CNVnator
1	100625248	100626948	1701	Deletion	14/0	Pindel	CAGTATTAGGATGAACT
1	100656531	100656924	394	Deletion	12/0	Pindel
1	100916401	100920600	4200	Deletion	0.0348284	CNVnator
1	101013656	101014573	918	Deletion	9/1	Pindel
1	101056226	101056881	656	Deletion	6/0	Pindel
1	101150276	101150494	219	Deletion	9/1	Pindel
1	102583064	102583455	392	Deletion	15/1	Pindel
1	103215601	103217700	2100	Deletion	0.0356834	CNVnator
1	103215644	103217703	2060	Deletion	6/1	Pindel
1	103710072	103710280	209	Deletion	8/0	Pindel	C
1	103977339	103977643	305	Deletion	6/0	Pindel	C
1	104187849	104188663	815	Deletion	11/0	Pindel
1	104517801	104560600	42800	Deletion	0.0554874	CNVnator
1	105356513	105356880	368	Deletion	8/0	Pindel	CTCAACCTTTAGCCTACTGCTTTGTCAAGAG
1	105894877	105895719	843	Deletion	8/0	Pindel
1	106175801	106179700	3900	Deletion	0.751682	CNVnator
1	109514801	109519000	4200	Deletion	0.456612	CNVnator
1	109605201	109606500	1300	Deletion	0.364968	CNVnator
1	109613601	109615200	1600	Deletion	0.149342	CNVnator
1	109661701	109662900	1200	Deletion	0.148276	CNVnator
1	110378901	110380100	1200	Deletion	0.0105524	CNVnator
1	110695201	110703100	7900	Duplication	5.7515	CNVnator
1	110707601	110712900	5300	Duplication	6.78726	CNVnator
1	112522487	112522590	104	Deletion	6/0	Pindel
1	112669001	112672300	3300	Duplication	7.50288	CNVnator
1	112861799	112862029	231	Deletion	15/1	Pindel
1	112977201	112978700	1500	Deletion	0.155145	CNVnator
1	113129901	113134800	4900	Duplication	5.57994	CNVnator
1	113138701	113144300	5600	Duplication	7.22904	CNVnator
1	113491502	113497332	5831	Deletion	6/0	Pindel
1	113491501	113497400	5900	Deletion	0.0182864	CNVnator
1	115052401	115056300	3900	Duplication	14.4442	CNVnator
1	115090332	115090499	168	Deletion	8/0	Pindel	C
1	115282301	115286400	4100	Duplication	9.9699	CNVnator
1	116126193	116127272	1080	Deletion	6/0	Pindel	CAGAC
1	116126201	116127300	1100	Deletion	0.0391368	CNVnator
1	116327401	116329200	1800	Deletion	0.366032	CNVnator
1	116524301	116525500	1200	Deletion	0.565108	CNVnator
1	116611986	116612246	261	Deletion	6/1	Pindel	TGTCACC
1	116775901	116777600	1700	Deletion	0.629908	CNVnator
1	117102551	117102782	232	Deletion	10/0	Pindel
1	117214436	117214535	100	Deletion	10/0	Pindel
1	117801556	117801772	217	Deletion	6/0	Pindel	TTGTACTATGAAGATTTCTATGAAGATGTCATTAAAACAGGAAAAATTTTGTAGATTT
1	119011201	119012300	1100	Deletion	0.170682	CNVnator
1	119011387	119012306	920	Deletion	9/0	Pindel
1	119017901	119018900	1000	Deletion	0	CNVnator
1	119780301	119781800	1500	Deletion	0.0937856	CNVnator
1	119780313	119781656	1344	Deletion	8/0	Pindel
1	120312647	120339856	27210	Deletion	7/31	Pindel
1	120312982	120340229	27248	Deletion	7/15	Pindel	TGAATTTACGCACAAAATGTAAATAGCAATGGTAAACATCACAAAACAT
1	120320680	120343321	22642	Deletion	7/26	Pindel
1	120413876	120414079	204	Deletion	6/7	Pindel
1	121022201	121028800	6600	Duplication	7.20074	CNVnator
1	121032301	121037000	4700	Duplication	4.55052	CNVnator
1	122202601	122205300	2700	Duplication	5.98642	CNVnator
1	122764447	122764998	552	Deletion	6/1	Pindel	TAA
1	122807601	122809500	1900	Deletion	0.244388	CNVnator
1	122898001	122903900	5900	Duplication	3.12188	CNVnator
1	122916790	122917834	1045	Deletion	10/0	Pindel	AATCAT
1	123532267	123532666	400	Deletion	14/0	Pindel	CATAGTAACTCTTT
1	123702701	123704300	1600	Deletion	0.624172	CNVnator
1	123806917	123821538	14622	Deletion	11/23	Pindel
1	123807428	123822059	14632	Deletion	8/23	Pindel
1	123808201	123814200	6000	Duplication	9.36666	CNVnator
1	123814501	123818500	4000	Duplication	8.90174	CNVnator
1	123820489	123820605	117	Deletion	17/5	Pindel	TGTCCCCTGCTGCTGTTC
1	124161001	124163400	2400	Deletion	0.514318	CNVnator
1	124220687	124221015	329	Deletion	8/0	Pindel	CCA
1	124974469	124975654	1186	Deletion	6/0	Pindel	AAAT
1	124974501	124975600	1100	Deletion	0	CNVnator
1	125233253	125233884	632	Deletion	7/1	Pindel
1	125264401	125266000	1600	Deletion	0.369972	CNVnator
1	125464701	125466200	1500	Deletion	0.367886	CNVnator
1	126445930	126446054	125	Deletion	8/0	Pindel	AAACAAGAGGAATAATATGAGAAAAAA
1	126743901	126748200	4300	Deletion	1.18444	CNVnator
1	126877332	126877646	315	Deletion	8/0	Pindel
1	127234395	127235609	1215	Deletion	8/1	Pindel
1	127234401	127235600	1200	Deletion	0	CNVnator
1	127427301	127430000	2700	Deletion	0.374132	CNVnator
1	127530401	127531400	1000	Deletion	0.139665	CNVnator
1	127769501	127772000	2500	Deletion	0.50808	CNVnator
1	127927382	127928159	778	Deletion	12/0	Pindel	ACATC
1	130224445	130224562	118	Deletion	9/0	Pindel
1	130270965	130271102	138	Deletion	6/2	Pindel
1	130423701	130424800	1100	Deletion	0.029182	CNVnator
1	130423724	130424812	1089	Deletion	8/0	Pindel	TAACAGACA
1	131293856	131294046	191	Deletion	12/1	Pindel
1	131338642	131338897	256	Deletion	11/0	Pindel	TAACTTTT
1	132726721	132726978	258	Deletion	12/0	Pindel
1	132904501	132911100	6600	Deletion	1.2149	CNVnator
1	132912108	132912267	160	Deletion	14/3	Pindel
1	133020521	133020869	349	Deletion	6/0	Pindel
1	133208501	133218600	10100	Deletion	1.3151	CNVnator
1	133824146	133824281	136	Deletion	7/2	Pindel
1	133887201	133889400	2200	Deletion	1.12496	CNVnator
1	134442610	134443478	869	Deletion	10/0	Pindel
1	134898419	134913826	15408	Deletion	5/17	Pindel
1	135171701	135173200	1500	Deletion	0	CNVnator
1	135171707	135173247	1541	Deletion	11/0	Pindel
1	135559778	135559895	118	Deletion	9/2	Pindel
1	135635401	135638900	3500	Duplication	14.959	CNVnator
1	135639301	135640800	1500	Deletion	0.057862	CNVnator
1	135718146	135746996	28851	Deletion	8/113	Pindel
1	135730733	135731439	707	Deletion	7/79	Pindel
1	135769055	135769282	228	Deletion	19/19	Pindel
1	136750752	136750855	104	Deletion	11/1	Pindel
1	137392568	137392861	294	Deletion	7/1	Pindel
1	137613303	137613900	598	Deletion	12/0	Pindel
1	137650901	137653000	2100	Deletion	0.819316	CNVnator
1	137977666	137978813	1148	Deletion	6/1	Pindel	AATGCATCCAGCTAAAGAAATGCATCC
1	137977701	137978800	1100	Deletion	0	CNVnator
1	138222539	138222726	188	Deletion	7/7	Pindel
1	138778435	138778854	420	Deletion	13/0	Pindel
1	139008821	139008920	100	Deletion	7/0	Pindel	ATCTCCTTTTTTTTTTT
1	139143801	139145900	2100	Deletion	0.34465	CNVnator
1	139254301	139259300	5000	Duplication	3.9309	CNVnator
1	139285901	139287100	1200	Deletion	0.202378	CNVnator
1	139321582	139322575	994	Deletion	12/59	Pindel
1	139394718	139395432	715	Deletion	18/6	Pindel
1	139404401	139406900	2500	Duplication	3.7072	CNVnator
1	139419464	139420457	994	Deletion	5/0	Pindel
1	139926857	139932688	5832	Deletion	18/2	Pindel
1	139926901	139932700	5800	Deletion	0	CNVnator
1	139942998	139943556	559	Deletion	6/0	Pindel
1	140408401	140409700	1300	Deletion	0.032928	CNVnator
1	140434601	140437300	2700	Deletion	0.337738	CNVnator
1	140434616	140436595	1980	Deletion	7/0	Pindel
1	140754801	140756500	1700	Deletion	0.349048	CNVnator
1	141273841	141273940	100	Deletion	8/1	Pindel	TCTGATAATTGACTTTTTGAGGAACCAGAG
1	141940972	141945657	4686	Deletion	9/1	Pindel
1	142252582	142275995	23414	Deletion	10/4	Pindel
1	142269764	142270176	413	Deletion	5/0	Pindel
1	143157037	143157348	312	Deletion	7/1	Pindel
1	144727901	144730500	2600	Deletion	0	CNVnator
1	145006892	145007244	353	Deletion	12/0	Pindel
1	145327117	145327271	155	Deletion	10/1	Pindel	AT
1	145988001	145989000	1000	Deletion	0.0535004	CNVnator
1	146171080	146172084	1005	Deletion	8/1	Pindel	ATGCAATTCAGAATGTC
1	146171101	146172100	1000	Deletion	0.0107182	CNVnator
1	146584601	146586000	1400	Deletion	0.431788	CNVnator
1	146828301	146831400	3100	Deletion	1.34214	CNVnator
1	146839001	146843400	4400	Deletion	1.29509	CNVnator
1	148016301	148021800	5500	Deletion	1.41831	CNVnator
1	148104501	148108200	3700	Deletion	1.2136	CNVnator
1	148486801	148489400	2600	Deletion	0.94665	CNVnator
1	148557583	148558526	944	Deletion	7/3	Pindel
1	148564784	148568168	3385	Deletion	10/1	Pindel
1	148564801	148568400	3600	Deletion	0.24161	CNVnator
1	148787501	148789500	2000	Deletion	0.957974	CNVnator
1	148884589	148884692	104	Deletion	6/0	Pindel
1	148961980	148966338	4359	Deletion	8/1	Pindel
1	148962001	148966300	4300	Deletion	0.00896426	CNVnator
1	148981801	148983000	1200	Deletion	0.169537	CNVnator
1	149057901	149059200	1300	Deletion	0.278378	CNVnator
1	149082803	149084382	1580	Deletion	6/11	Pindel
1	149155301	149158000	2700	Deletion	0.59683	CNVnator
1	149163215	149165754	2540	Deletion	8/2	Pindel
1	149511901	149514300	2400	Deletion	1.14375	CNVnator
1	149882330	149882467	138	Deletion	9/0	Pindel
1	150736676	150736780	105	Deletion	9/3	Pindel
1	150744801	150750800	6000	Deletion	0.130853	CNVnator
1	150753601	150760800	7200	Deletion	0.312122	CNVnator
1	151103801	151107600	3800	Deletion	0.0666946	CNVnator
1	151114601	151118400	3800	Deletion	0.266912	CNVnator
1	151197501	151198800	1300	Deletion	0.53607	CNVnator
1	151242701	151245900	3200	Deletion	0.821058	CNVnator
1	151406707	151410045	3339	Deletion	14/0	Pindel
1	151494444	151496640	2197	Deletion	14/1	Pindel
1	151494501	151496600	2100	Deletion	0	CNVnator
1	151634885	151635497	613	Deletion	14/0	Pindel	CA
1	151752501	151757400	4900	Deletion	1.34773	CNVnator
1	151989286	151989392	107	Deletion	11/1	Pindel
1	152023101	152026400	3300	Duplication	3.64466	CNVnator
1	152397846	152398578	733	Deletion	13/1	Pindel
1	152529919	152530068	150	Deletion	7/5	Pindel
1	153347375	153348644	1270	Deletion	12/0	Pindel
1	153347401	153348600	1200	Deletion	0.00968348	CNVnator
1	153418218	153418473	256	Deletion	16/0	Pindel
1	153698501	153703200	4700	Deletion	0.101953	CNVnator
1	154029701	154031800	2100	Deletion	0.165986	CNVnator
1	154029952	154031817	1866	Deletion	9/0	Pindel
1	154500434	154500602	169	Deletion	12/1	Pindel
1	154552751	154553119	369	Deletion	6/1	Pindel
1	154562850	154563944	1095	Deletion	14/0	Pindel
1	154562901	154563900	1000	Deletion	0	CNVnator
1	155023083	155023229	147	Deletion	5/1	Pindel
1	155023084	155023229	146	Deletion	6/1	Pindel	CCTTGACCATCCTCTCCATTGTGTCAGATAATACTGAATTTTCTGC
1	155269747	155269860	114	Deletion	8/1	Pindel	G
1	155293268	155293493	226	Deletion	11/0	Pindel
1	155603783	155604678	896	Deletion	10/0	Pindel
1	155808366	155808597	232	Deletion	6/1	Pindel
1	155824423	155824620	198	Deletion	7/0	Pindel	AACATTCCAGGAAGATGGAGGGAGACTTCTCCAAGGTAAATTGAAGTCTGATAAAACAG
1	156337201	156340300	3100	Deletion	0.828686	CNVnator
1	156898301	156899300	1000	Deletion	0.224328	CNVnator
1	157098904	157099329	426	Deletion	9/0	Pindel
1	157412401	157414400	2000	Duplication	3.89856	CNVnator
1	157578084	157581566	3483	Deletion	5/0	Pindel	A
1	157578101	157581500	3400	Deletion	0	CNVnator
1	158033101	158035900	2800	Deletion	1.19136	CNVnator
1	159092112	159092610	499	Deletion	12/1	Pindel
1	159197301	159199200	1900	Deletion	0	CNVnator
1	159203736	159208359	4624	Deletion	7/1	Pindel
1	159292001	159297700	5700	Deletion	0.61912	CNVnator
1	159294346	159297737	3392	Deletion	10/0	Pindel
1	159308001	159310800	2800	Deletion	0.251988	CNVnator
1	159409701	159412800	3100	Deletion	0.088414	CNVnator
1	159410016	159412843	2828	Deletion	6/1	Pindel
1	159415001	159416100	1100	Deletion	0.0415914	CNVnator
1	159619101	159620100	1000	Deletion	0.0754832	CNVnator
1	159692414	159692704	291	Deletion	9/2	Pindel
1	160163801	160167800	4000	Deletion	1.32613	CNVnator
1	160438201	160440000	1800	Deletion	0.705984	CNVnator
1	160674301	160675500	1200	Deletion	0	CNVnator
1	160786778	160786896	119	Deletion	9/1	Pindel
1	161164652	161165124	473	Deletion	10/1	Pindel	CTA
1	161220220	161230230	10011	Deletion	10/2	Pindel
1	161281785	161282728	944	Deletion	11/1	Pindel
1	161377801	161379500	1700	Deletion	0.52282	CNVnator
1	161483001	161486200	3200	Deletion	0.9725	CNVnator
1	161744881	161748481	3601	Deletion	7/0	Pindel
1	161744901	161748500	3600	Deletion	0.00891674	CNVnator
1	162220288	162221177	890	Deletion	10/0	Pindel
1	162250653	162251293	641	Deletion	9/0	Pindel
1	162491692	162491845	154	Deletion	11/1	Pindel	ATTGCAA
1	162566792	162567709	918	Deletion	11/0	Pindel
1	162783801	162787200	3400	Deletion	1.105	CNVnator
1	163292101	163298900	6800	Deletion	0.480486	CNVnator
1	163497916	163517369	19454	Deletion	9/6	Pindel
1	163533601	163536100	2500	Deletion	0.596074	CNVnator
1	163549401	163552600	3200	Duplication	3.14242	CNVnator
1	163839903	163840846	944	Deletion	13/1	Pindel
1	163907001	163910400	3400	Deletion	0.264816	CNVnator
1	163907019	163910371	3353	Deletion	9/0	Pindel
1	164597392	164597678	287	Deletion	10/0	Pindel
1	164692413	164699715	7303	Deletion	7/16	Pindel
1	164693048	164699823	6776	Deletion	7/9	Pindel
1	164693082	164699857	6776	Deletion	5/5	Pindel	GCT
1	164693345	164700119	6775	Deletion	13/6	Pindel
1	165196727	165203782	7056	Deletion	6/14	Pindel
1	165643801	165644800	1000	Deletion	0	CNVnator
1	166916670	166916784	115	Deletion	8/0	Pindel	AAAAAGAT
1	167086591	167092759	6169	Deletion	7/22	Pindel
1	167436008	167436659	652	Deletion	8/0	Pindel
1	167463479	167463928	450	Deletion	6/1	Pindel
1	168295001	168296400	1400	Deletion	0.457902	CNVnator
1	169069646	169070627	982	Deletion	7/1	Pindel
1	169970169	169970381	213	Deletion	14/1	Pindel
1	170122420	170122571	152	Deletion	5/0	Pindel
1	171040950	171041448	499	Deletion	11/1	Pindel
1	171126292	171126421	130	Deletion	10/0	Pindel	GTCTTAACTC
1	171381989	171382753	765	Deletion	5/0	Pindel
1	171405998	171407626	1629	Deletion	11/0	Pindel
1	171406001	171407600	1600	Deletion	0	CNVnator
1	171486301	171490400	4100	Deletion	0.00273662	CNVnator
1	171502933	171503103	171	Deletion	14/0	Pindel	GATCAATCTTACATAT
1	171569701	171571200	1500	Deletion	0.0071751	CNVnator
1	172018276	172020631	2356	Deletion	7/0	Pindel	TAT
1	172018301	172020600	2300	Deletion	0	CNVnator
1	172161777	172163835	2059	Deletion	8/3	Pindel
1	172161801	172163800	2000	Deletion	0	CNVnator
1	173936799	173937117	319	Deletion	15/1	Pindel
1	174946458	174946703	246	Deletion	10/0	Pindel
1	175350101	175353600	3500	Deletion	1.0132	CNVnator
1	175354505	175354641	137	Deletion	10/2	Pindel
1	175830701	175833200	2500	Deletion	1.18277	CNVnator
1	176485331	176485696	366	Deletion	22/144	Pindel
1	176972119	176972918	800	Deletion	8/0	Pindel
1	177218842	177219065	224	Deletion	8/0	Pindel
1	177292409	177292516	108	Deletion	10/3	Pindel
1	177763401	177765100	1700	Deletion	0.0602556	CNVnator
1	178280455	178280736	282	Deletion	6/0	Pindel
1	178965102	178965215	114	Deletion	5/1	Pindel
1	178971674	178973232	1559	Deletion	11/0	Pindel
1	178971701	178973200	1500	Deletion	0	CNVnator
1	179772011	179772123	113	Deletion	5/0	Pindel	CAGCCAATGTGACATTGTTTATGCTAATGCTGAGGTAATCTTTTTACTAACACTGGTTCTCAA
1	179798801	179816400	17600	Duplication	4.17312	CNVnator
1	179877101	179879500	2400	Deletion	0.99265	CNVnator
1	180199875	180200149	275	Deletion	5/0	Pindel
1	180455916	180456029	114	Deletion	11/0	Pindel	ATGCTGCTGAAGGAGATATAATTCTGG
1	181208927	181209310	384	Deletion	6/1	Pindel
1	181566021	181566441	421	Deletion	11/0	Pindel	GAAAAAATGGAAAATAAGGGAACACTGAGAGCTGTGT
1	181736601	181747600	11000	Duplication	3.95458	CNVnator
1	182179027	182189131	10105	Deletion	47/104	Pindel
1	182946801	182948700	1900	Deletion	0.187312	CNVnator
1	183749116	183749315	200	Deletion	7/1	Pindel
1	184477244	184477455	212	Deletion	6/0	Pindel
1	184856325	184857086	762	Deletion	7/0	Pindel	TG
1	185899601	185902500	2900	Duplication	6.08218	CNVnator
1	185945115	185949127	4013	Deletion	5/21	Pindel
1	186073897	186074014	118	Deletion	8/2	Pindel
1	186195163	186195535	373	Deletion	6/2	Pindel
1	186292727	186293400	674	Deletion	6/0	Pindel	CCTCAGG
1	186435707	186439973	4267	Deletion	7/29	Pindel
1	186436365	186439337	2973	Deletion	8/55	Pindel
1	187984610	187984950	341	Deletion	9/1	Pindel
1	188209301	188213900	4600	Deletion	0.232402	CNVnator
1	188298688	188326009	27322	Deletion	14/11	Pindel
1	189470101	189471600	1500	Deletion	0.635866	CNVnator
1	189515901	189517900	2000	Deletion	0.530238	CNVnator
1	189810703	189810925	223	Deletion	8/1	Pindel
1	190482801	190486500	3700	Deletion	1.38341	CNVnator
1	190773168	190773935	768	Deletion	6/0	Pindel	GTCCTTTAAC
1	191227701	191232700	5000	Deletion	1.26875	CNVnator
1	191871293	191871502	210	Deletion	5/4	Pindel
1	192007701	192013800	6100	Deletion	0.226396	CNVnator
1	192027901	192037100	9200	Deletion	0.215072	CNVnator
1	192061301	192063500	2200	Deletion	0.562664	CNVnator
1	192065401	192067600	2200	Deletion	0.260162	CNVnator
1	192068701	192071000	2300	Deletion	0.487864	CNVnator
1	192110801	192114400	3600	Deletion	0.681138	CNVnator
1	192132001	192133300	1300	Deletion	0.524442	CNVnator
1	192220901	192223200	2300	Deletion	0.266066	CNVnator
1	192302413	192302517	105	Deletion	13/0	Pindel
1	192440553	192440878	326	Deletion	7/0	Pindel	C
1	193036701	193039900	3200	Deletion	1.31119	CNVnator
1	193050901	193052200	1300	Deletion	0.67249	CNVnator
1	193360501	193362400	1900	Deletion	0.273834	CNVnator
1	193741368	193741753	386	Deletion	5/0	Pindel
1	193796105	193796210	106	Deletion	9/2	Pindel
1	193899401	193903000	3600	Deletion	0.438618	CNVnator
1	193929040	193930868	1829	Deletion	5/6	Pindel
1	193975101	193984600	9500	Deletion	0.113338	CNVnator
1	194088301	194096100	7800	Deletion	0.5893	CNVnator
1	194340888	194344409	3522	Deletion	6/11	Pindel
1	194371585	194385114	13530	Deletion	6/16	Pindel
1	194556553	194556836	284	Deletion	5/20	Pindel
1	194713936	194714046	111	Deletion	5/7	Pindel
1	194800801	194804600	3800	Deletion	0.93432	CNVnator
1	194829301	194838000	8700	Deletion	0.85727	CNVnator
1	194915701	194924200	8500	Deletion	1.48426	CNVnator
1	194921867	194922021	155	Deletion	6/1	Pindel
1	195006123	195038032	31910	Deletion	5/18	Pindel
2	6101	13500	7400	Deletion	1.13938	CNVnator
2	349187	366722	17536	Deletion	5/7	Pindel
2	456324	473287	16964	Deletion	5/3	Pindel
2	456632	473594	16963	Deletion	7/19	Pindel
2	456698	473660	16963	Deletion	5/19	Pindel
2	503201	505000	1800	Deletion	0.377596	CNVnator
2	689395	689623	229	Deletion	6/12	Pindel
2	944161	963090	18930	Deletion	9/1	Pindel
2	1039457	1039778	322	Deletion	7/0	Pindel
2	1307280	1307497	218	Deletion	9/0	Pindel	T
2	1464470	1464870	401	Deletion	13/0	Pindel
2	1496801	1499900	3100	Deletion	1.3505	CNVnator
2	1861522	1864590	3069	Deletion	8/13	Pindel
2	1978401	1979800	1400	Deletion	0.102506	CNVnator
2	2235974	2236261	288	Deletion	18/0	Pindel
2	2493178	2493297	120	Deletion	9/2	Pindel
2	3031042	3031188	147	Deletion	7/0	Pindel
2	3294366	3294721	356	Deletion	11/1	Pindel
2	3390381	3391311	931	Deletion	10/0	Pindel
2	3399175	3399525	351	Deletion	6/1	Pindel
2	3593518	3594238	721	Deletion	9/0	Pindel
2	3867201	3874600	7400	Deletion	1.23273	CNVnator
2	4040752	4040859	108	Deletion	8/0	Pindel
2	4295301	4297000	1700	Deletion	0.0446728	CNVnator
2	4295331	4297000	1670	Deletion	14/0	Pindel	C
2	4314701	4317400	2700	Deletion	0.236776	CNVnator
2	4325801	4336700	10900	Deletion	0.36484	CNVnator
2	4359401	4361300	1900	Deletion	0.85557	CNVnator
2	4364401	4369300	4900	Deletion	0.187386	CNVnator
2	4476601	4478400	1800	Deletion	0.331732	CNVnator
2	5407401	5408800	1400	Deletion	0.708536	CNVnator
2	5615101	5616100	1000	Deletion	0.161999	CNVnator
2	5639721	5656130	16410	Deletion	12/20	Pindel
2	6131001	6132500	1500	Deletion	0.4035	CNVnator
2	6747519	6747817	299	Deletion	9/0	Pindel
2	6910441	6916628	6188	Deletion	7/2	Pindel
2	6910501	6916600	6100	Deletion	0.56998	CNVnator
2	7006686	7007197	512	Deletion	7/1	Pindel	AAAATAGGAAAA
2	7270201	7272100	1900	Deletion	0.72656	CNVnator
2	7565288	7566545	1258	Deletion	8/0	Pindel
2	7565301	7566500	1200	Deletion	0	CNVnator
2	7775224	7775551	328	Deletion	13/1	Pindel
2	7796472	7796888	417	Deletion	9/0	Pindel
2	8247901	8249000	1100	Deletion	0	CNVnator
2	10837804	10837931	128	Deletion	10/0	Pindel
2	11697801	11699400	1600	Deletion	0.962992	CNVnator
2	11729169	11734187	5019	Deletion	6/2	Pindel
2	11919965	11920070	106	Deletion	15/1	Pindel
2	12115501	12118300	2800	Deletion	1.16471	CNVnator
2	12882378	12883386	1009	Deletion	8/0	Pindel
2	12882401	12883400	1000	Deletion	0	CNVnator
2	13785511	13786428	918	Deletion	9/3	Pindel
2	15075126	15075645	520	Deletion	16/0	Pindel
2	15763201	15766900	3700	Duplication	4.04772	CNVnator
2	16445084	16445351	268	Deletion	7/0	Pindel
2	17487401	17488800	1400	Deletion	0	CNVnator
2	17533101	17541200	8100	Duplication	3.97146	CNVnator
2	18329971	18333172	3202	Deletion	5/0	Pindel
2	18330001	18333200	3200	Deletion	0.010036	CNVnator
2	18649001	18651700	2700	Deletion	0.954744	CNVnator
2	19581927	19582092	166	Deletion	5/0	Pindel	CTACAA
2	20035987	20036284	298	Deletion	11/1	Pindel
2	20043835	20044224	390	Deletion	11/0	Pindel
2	20142390	20143188	799	Deletion	15/1	Pindel
2	20278034	20278905	872	Deletion	13/1	Pindel
2	21034689	21035623	935	Deletion	6/1	Pindel
2	21240801	21245000	4200	Deletion	0.534972	CNVnator
2	21241138	21244499	3362	Deletion	6/0	Pindel
2	21483052	21483816	765	Deletion	8/0	Pindel
2	21519001	21524600	5600	Deletion	0.184589	CNVnator
2	21588326	21588454	129	Deletion	7/0	Pindel	TCAA
2	22365226	22365475	250	Deletion	13/1	Pindel
2	22620801	22624700	3900	Deletion	0.526638	CNVnator
2	22857201	22864400	7200	Deletion	0.067695	CNVnator
2	23316110	23316415	306	Deletion	8/1	Pindel	ATAGAGTGC
2	23393068	23393512	445	Deletion	7/0	Pindel
2	24225201	24226300	1100	Deletion	0	CNVnator
2	24525301	24543000	17700	Deletion	0.0261032	CNVnator
2	24569801	24585200	15400	Deletion	0.834244	CNVnator
2	25008609	25008865	257	Deletion	8/0	Pindel
2	25386905	25387256	352	Deletion	9/1	Pindel
2	25387489	25387624	136	Deletion	9/1	Pindel
2	25601501	25602600	1100	Deletion	0.0101075	CNVnator
2	25952001	25955300	3300	Deletion	1.07509	CNVnator
2	26741101	26742300	1200	Deletion	0.32582	CNVnator
2	27939201	27942500	3300	Deletion	0.0162324	CNVnator
2	29365479	29365679	201	Deletion	8/0	Pindel	AT
2	29388926	29389071	146	Deletion	15/0	Pindel	GCA
2	29766950	29767107	158	Deletion	7/0	Pindel	TAGTATATTTTAGTATAAACTAAAGTTACTAACTTTAGTATATTTTAGTATAAACT
2	31140085	31159154	19070	Deletion	7/55	Pindel
2	31251501	31253000	1500	Deletion	0.175487	CNVnator
2	32061025	32061129	105	Deletion	12/0	Pindel
2	32383101	32386600	3500	Deletion	0.970674	CNVnator
2	33669901	33671400	1500	Deletion	0.0821192	CNVnator
2	33741201	33744400	3200	Deletion	0.83742	CNVnator
2	34627901	34630500	2600	Deletion	1.14131	CNVnator
2	35578001	35580300	2300	Deletion	0.459538	CNVnator
2	35591098	35591205	108	Deletion	13/1	Pindel
2	36497701	36499400	1700	Deletion	1.03445	CNVnator
2	36628498	36628830	333	Deletion	12/0	Pindel
2	36820605	36825265	4661	Deletion	14/3	Pindel
2	36823201	36825300	2100	Deletion	0.166478	CNVnator
2	37332301	37335700	3400	Deletion	1.22288	CNVnator
2	37657230	37657973	744	Deletion	10/0	Pindel
2	38565758	38566181	424	Deletion	6/0	Pindel
2	39548967	39549315	349	Deletion	8/0	Pindel
2	40412027	40415632	3606	Deletion	10/18	Pindel
2	41115401	41118400	3000	Deletion	1.4325	CNVnator
2	41224509	41234824	10316	Deletion	5/18	Pindel
2	41225501	41233000	7500	Deletion	0.65205	CNVnator
2	41242601	41249500	6900	Deletion	0.326458	CNVnator
2	41924702	41925050	349	Deletion	6/0	Pindel
2	42042280	42042846	567	Deletion	12/0	Pindel
2	42542941	42552170	9230	Deletion	6/14	Pindel
2	42856330	42856522	193	Deletion	5/0	Pindel
2	43008351	43008488	138	Deletion	12/2	Pindel
2	44225777	44225947	171	Deletion	6/1	Pindel
2	45667134	45677823	10690	Deletion	8/7	Pindel
2	45667230	45677919	10690	Deletion	6/16	Pindel
2	46220702	46230965	10264	Deletion	5/0	Pindel
2	46220949	46231218	10270	Deletion	7/8	Pindel
2	46443032	46443160	129	Deletion	10/0	Pindel	C
2	46446643	46446837	195	Deletion	10/0	Pindel	TTGTA
2	46761201	46762800	1600	Deletion	0.27098	CNVnator
2	47187568	47187676	109	Deletion	8/0	Pindel
2	47559838	47577289	17452	Deletion	6/21	Pindel
2	48496730	48497098	369	Deletion	10/1	Pindel
2	49174446	49174981	536	Deletion	17/0	Pindel
2	49514780	49515101	322	Deletion	7/0	Pindel	ACTATCAAAGATCAGAAAGACAGTATTTTG
2	49685435	49700814	15380	Deletion	6/25	Pindel
2	49685487	49700874	15388	Deletion	5/45	Pindel
2	49685699	49701070	15372	Deletion	16/15	Pindel
2	49686558	49701227	14670	Deletion	18/49	Pindel
2	49690001	49694300	4300	Duplication	7.82316	CNVnator
2	49690488	49709276	18789	Deletion	12/54	Pindel
2	49690763	49715238	24476	Deletion	10/24	Pindel
2	49691375	49715849	24475	Deletion	13/19	Pindel
2	49691918	49709759	17842	Deletion	11/43	Pindel
2	49692115	49716579	24465	Deletion	8/33	Pindel
2	49692136	49698449	6314	Deletion	16/35	Pindel
2	49692231	49698544	6314	Deletion	11/126	Pindel
2	49692249	49698562	6314	Deletion	6/122	Pindel
2	49693332	49711172	17841	Deletion	6/30	Pindel
2	49693436	49711269	17834	Deletion	23/79	Pindel
2	49693524	49711357	17834	Deletion	6/69	Pindel
2	49693646	49711479	17834	Deletion	6/49	Pindel
2	49693676	49711509	17834	Deletion	17/26	Pindel
2	49696536	49715140	18605	Deletion	5/7	Pindel
2	49702146	49719847	17702	Deletion	6/50	Pindel
2	49703301	49712100	8800	Duplication	8.24396	CNVnator
2	49703332	49721033	17702	Deletion	7/3	Pindel
2	49703398	49721099	17702	Deletion	6/17	Pindel
2	49704534	49722251	17718	Deletion	6/12	Pindel
2	49704542	49722259	17718	Deletion	5/8	Pindel
2	49704607	49722321	17715	Deletion	6/47	Pindel
2	49704763	49722477	17715	Deletion	35/18	Pindel
2	49704979	49722693	17715	Deletion	7/71	Pindel
2	49705067	49722781	17715	Deletion	30/36	Pindel
2	49705797	49723493	17697	Deletion	16/39	Pindel
2	49709028	49714714	5687	Deletion	7/66	Pindel
2	49709592	49729448	19857	Deletion	6/12	Pindel
2	49714801	49721000	6200	Duplication	5.32734	CNVnator
2	49716178	49729409	13232	Deletion	20/23	Pindel
2	49725401	49727700	2300	Deletion	0.0412172	CNVnator
2	49811786	49812153	368	Deletion	9/1	Pindel	G
2	49875678	49876393	716	Deletion	13/1	Pindel
2	50365401	50366800	1400	Deletion	0.356212	CNVnator
2	51369801	51372100	2300	Deletion	0.697052	CNVnator
2	51584601	51586700	2100	Deletion	0.641494	CNVnator
2	52279675	52279813	139	Deletion	12/0	Pindel	TCACATCCAT
2	52625101	52628300	3200	Deletion	0.146182	CNVnator
2	52676068	52676427	360	Deletion	10/0	Pindel
2	52796201	52797900	1700	Duplication	4.47248	CNVnator
2	53139801	53141500	1700	Deletion	0.046693	CNVnator
2	53139829	53141462	1634	Deletion	5/1	Pindel	TTAT
2	53257001	53262100	5100	Deletion	0.146086	CNVnator
2	53289786	53290638	853	Deletion	6/0	Pindel	ATGATAGA
2	53306501	53310800	4300	Deletion	0.106935	CNVnator
2	53363101	53367900	4800	Duplication	3.67356	CNVnator
2	53418858	53435425	16568	Deletion	5/6	Pindel
2	53418911	53435478	16568	Deletion	6/1	Pindel
2	53492501	53494200	1700	Deletion	0.0316068	CNVnator
2	53492530	53494179	1650	Deletion	9/0	Pindel
2	53525601	53528000	2400	Deletion	0.54599	CNVnator
2	53605001	53607800	2800	Deletion	0.905426	CNVnator
2	53785201	53795300	10100	Duplication	3.95282	CNVnator
2	54155741	54156372	632	Deletion	9/0	Pindel
2	54212596	54214801	2206	Deletion	6/0	Pindel
2	54212601	54214800	2200	Deletion	0	CNVnator
2	54439301	54442100	2800	Deletion	0	CNVnator
2	54439304	54442091	2788	Deletion	7/1	Pindel
2	54598838	54599686	849	Deletion	9/0	Pindel
2	54931272	54940870	9599	Deletion	11/23	Pindel
2	55302101	55306200	4100	Deletion	1.22341	CNVnator
2	55413347	55413489	143	Deletion	6/0	Pindel
2	55457001	55458100	1100	Deletion	0.080582	CNVnator
2	55519660	55520340	681	Deletion	11/0	Pindel	ATATGGTATATGAGTTCTCATA
2	55611968	55612093	126	Deletion	12/0	Pindel
2	55707701	55709300	1600	Deletion	0.636226	CNVnator
2	55842201	55843300	1100	Deletion	0.84603	CNVnator
2	56195701	56198300	2600	Deletion	0.502484	CNVnator
2	56225601	56227800	2200	Deletion	0.703986	CNVnator
2	56229801	56232000	2200	Duplication	3.91162	CNVnator
2	56298501	56301500	3000	Duplication	4.95476	CNVnator
2	56302301	56305000	2700	Duplication	5.26002	CNVnator
2	56908409	56922623	14215	Deletion	7/7	Pindel
2	57559296	57559468	173	Deletion	9/0	Pindel	AATTAGTGAGAAATAA
2	57716216	57716947	732	Deletion	8/1	Pindel	GAAGAATTTATACA
2	57880846	57881287	442	Deletion	9/0	Pindel	GG
2	58047290	58047680	391	Deletion	10/4	Pindel
2	58377415	58377561	147	Deletion	8/0	Pindel	ATTATAGCTTA
2	58399753	58403131	3379	Deletion	6/1	Pindel
2	58430101	58431800	1700	Deletion	0.00649012	CNVnator
2	59490457	59490981	525	Deletion	8/3	Pindel	GGG
2	59628720	59628827	108	Deletion	14/49	Pindel
2	59962455	59962841	387	Deletion	8/0	Pindel
2	60406001	60407500	1500	Deletion	0.413334	CNVnator
2	60674214	60674957	744	Deletion	5/0	Pindel
2	61089953	61090064	112	Deletion	12/0	Pindel	TAAGTC
2	62626108	62626901	794	Deletion	13/1	Pindel
2	64183004	64183105	102	Deletion	6/0	Pindel	ATTAATAAATGTATAAATATAATAAATATTCAGCAT
2	64224115	64224570	456	Deletion	13/0	Pindel
2	64256113	64256334	222	Deletion	11/1	Pindel
2	64267944	64268285	342	Deletion	8/0	Pindel
2	64273262	64273413	152	Deletion	10/1	Pindel
2	64732201	64734000	1800	Deletion	0.841294	CNVnator
2	65047496	65050233	2738	Deletion	19/11	Pindel
2	65050201	65053000	2800	Duplication	3.73926	CNVnator
2	65050733	65052326	1594	Deletion	5/26	Pindel
2	65208901	65213700	4800	Deletion	1.11145	CNVnator
2	65604838	65604962	125	Deletion	15/0	Pindel
2	66977001	66980300	3300	Deletion	0.929252	CNVnator
2	67076001	67079000	3000	Deletion	0.848378	CNVnator
2	67265482	67265615	134	Deletion	7/0	Pindel	CTCA
2	67613880	67631025	17146	Deletion	8/0	Pindel	ATGGCA
2	67613901	67631000	17100	Deletion	0.00131625	CNVnator
2	67860343	67875722	15380	Deletion	5/7	Pindel
2	67860481	67875860	15380	Deletion	7/6	Pindel
2	67861143	67876522	15380	Deletion	6/15	Pindel
2	67861539	67876928	15390	Deletion	5/16	Pindel
2	69051493	69051705	213	Deletion	9/0	Pindel
2	69153601	69159500	5900	Deletion	0.00972752	CNVnator
2	69153636	69159466	5831	Deletion	7/4	Pindel
2	69597301	69605000	7700	Deletion	1.14233	CNVnator
2	70364401	70365500	1100	Deletion	0.264772	CNVnator
2	71419701	71421300	1600	Deletion	1.23618	CNVnator
2	72488440	72488973	534	Deletion	6/0	Pindel	GTAACA
2	72980801	72982000	1200	Deletion	0.624784	CNVnator
2	72988130	72988645	516	Deletion	10/1	Pindel
2	73055293	73055559	267	Deletion	8/0	Pindel
2	73165215	73165483	269	Deletion	12/0	Pindel	GCAA
2	73754493	73755087	595	Deletion	11/0	Pindel	TCATTATTT
2	73883984	73884975	992	Deletion	11/2	Pindel
2	73979120	73979635	516	Deletion	6/0	Pindel
2	74324311	74324915	605	Deletion	5/0	Pindel	AAAAGCA
2	74438601	74441300	2700	Deletion	0.506414	CNVnator
2	74625848	74625969	122	Deletion	7/0	Pindel	TTAATTATAA
2	75886201	75888600	2400	Deletion	0.169901	CNVnator
2	76303613	76304475	863	Deletion	8/9	Pindel	GATTTGG
2	76304001	76307800	3800	Duplication	5.79084	CNVnator
2	76581101	76583200	2100	Deletion	0.725032	CNVnator
2	76873601	76878000	4400	Deletion	1.23026	CNVnator
2	76918464	76918622	159	Deletion	9/1	Pindel	T
2	77007064	77007163	100	Deletion	7/0	Pindel	TTTTAATAAGTTTTAATGCAA
2	77174737	77176414	1678	Deletion	13/0	Pindel
2	77174801	77176400	1600	Deletion	0	CNVnator
2	77279401	77283200	3800	Deletion	1.37344	CNVnator
2	77288431	77288551	121	Deletion	14/0	Pindel
2	78479001	78480700	1700	Deletion	0.198602	CNVnator
2	79535201	79540600	5400	Duplication	4.9536	CNVnator
2	80240930	80241245	316	Deletion	14/1	Pindel
2	80306701	80308700	2000	Duplication	20.7392	CNVnator
2	80514412	80514554	143	Deletion	6/1	Pindel
2	80793501	80797400	3900	Duplication	9.08488	CNVnator
2	80794871	80795415	545	Deletion	5/32	Pindel
2	80795021	80795565	545	Deletion	6/62	Pindel
2	80901375	80901767	393	Deletion	10/1	Pindel
2	81458901	81460400	1500	Deletion	0.537886	CNVnator
2	81458935	81462333	3399	Deletion	11/1	Pindel
2	81473700	81473937	238	Deletion	11/1	Pindel
2	81637245	81643783	6539	Deletion	16/1	Pindel
2	81742601	81745600	3000	Duplication	7.01818	CNVnator
2	82255401	82256800	1400	Deletion	0.482648	CNVnator
2	82682201	82686700	4500	Deletion	1.3099	CNVnator
2	83516902	83517110	209	Deletion	9/2	Pindel
2	84058956	84059373	418	Deletion	9/0	Pindel	AGTGAAAGAAAAAGCTCAACC
2	84416788	84416944	157	Deletion	5/0	Pindel
2	85001439	85002299	861	Deletion	11/3	Pindel
2	85333633	85333745	113	Deletion	7/1	Pindel	CACACACAGGC
2	85382819	85382972	154	Deletion	6/0	Pindel
2	85405601	85406800	1200	Deletion	0.0535668	CNVnator
2	85830936	85831358	423	Deletion	5/0	Pindel	TTGCCCCT
2	86628201	86629400	1200	Deletion	0.137621	CNVnator
2	86773695	86775197	1503	Deletion	13/1	Pindel	G
2	86773701	86775200	1500	Deletion	0	CNVnator
2	86985843	86986167	325	Deletion	12/0	Pindel	G
2	87400596	87401513	918	Deletion	5/0	Pindel
2	87444234	87444461	228	Deletion	14/0	Pindel
2	87458323	87458444	122	Deletion	12/4	Pindel
2	87604281	87604515	235	Deletion	8/0	Pindel
2	87664450	87666593	2144	Deletion	9/0	Pindel
2	87664501	87666600	2100	Deletion	0	CNVnator
2	87974042	87980436	6395	Deletion	5/19	Pindel
2	88106190	88106688	499	Deletion	17/1	Pindel
2	88771531	88771888	358	Deletion	6/0	Pindel
2	89318673	89343910	25238	Deletion	5/9	Pindel
2	89950287	89950580	294	Deletion	9/2	Pindel
2	90283642	90283947	306	Deletion	9/0	Pindel	AT
2	90629870	90629989	120	Deletion	5/0	Pindel
2	92067875	92068391	517	Deletion	11/1	Pindel
2	92405282	92406115	834	Deletion	5/0	Pindel
2	92720431	92720555	125	Deletion	8/1	Pindel
2	92902330	92902739	410	Deletion	7/0	Pindel
2	93246501	93251600	5100	Deletion	0.661392	CNVnator
2	93270488	93270944	457	Deletion	6/0	Pindel	ATTTTTGATGATATTACTGTTTATTACTCTGGTGTTTTAGTTGTT
2	93747201	93750900	3700	Deletion	1.36751	CNVnator
2	94421901	94423300	1400	Deletion	0.417102	CNVnator
2	94703701	94712000	8300	Deletion	1.44441	CNVnator
2	94762015	94762264	250	Deletion	5/0	Pindel
2	94912301	94921300	9000	Deletion	0.621882	CNVnator
2	94915112	94921359	6248	Deletion	5/4	Pindel	CAGGGTCCTCCTTCCTCCCTTTCTTGTGAATGGGAATGATGTTTC
2	95050196	95050310	115	Deletion	5/3	Pindel
2	96255289	96273116	17828	Deletion	7/4	Pindel
2	96945401	96948000	2600	Deletion	0.265322	CNVnator
2	96955401	96959200	3800	Deletion	0.457192	CNVnator
2	97011301	97014300	3000	Deletion	0.640806	CNVnator
2	97049601	97051300	1700	Deletion	0.299646	CNVnator
2	97560242	97560491	250	Deletion	8/0	Pindel	TTCTCAGAAGA
2	98435001	98439400	4400	Deletion	1.10138	CNVnator
2	98775701	98779500	3800	Deletion	1.09478	CNVnator
2	98975501	98976900	1400	Deletion	0.507962	CNVnator
2	99017563	99018122	560	Deletion	13/0	Pindel
2	99076101	99078300	2200	Deletion	0.406372	CNVnator
2	99085716	99110654	24939	Deletion	8/15	Pindel
2	99181001	99182100	1100	Deletion	0.337576	CNVnator
2	99233801	99242600	8800	Deletion	1.26624	CNVnator
2	99693701	99696500	2800	Deletion	0.427402	CNVnator
2	100807998	100819682	11685	Deletion	8/10	Pindel
2	100808470	100820154	11685	Deletion	15/3	Pindel
2	101835412	101835523	112	Deletion	11/0	Pindel
2	101976676	101976832	157	Deletion	7/0	Pindel
2	102140336	102140470	135	Deletion	6/0	Pindel
2	102254419	102254652	234	Deletion	15/0	Pindel
2	102518507	102518790	284	Deletion	12/0	Pindel
2	102820268	102820453	186	Deletion	15/0	Pindel
2	104002831	104002937	107	Deletion	6/0	Pindel	AAA
2	104071382	104071730	349	Deletion	10/0	Pindel
2	104842998	104843915	918	Deletion	9/1	Pindel
2	104928401	104930200	1800	Deletion	0.533294	CNVnator
2	104929508	104930172	665	Deletion	5/1	Pindel
2	105446271	105446419	149	Deletion	10/0	Pindel
2	105668667	105668961	295	Deletion	11/0	Pindel
2	107587950	107588190	241	Deletion	8/1	Pindel	GAT
2	108109001	108110800	1800	Deletion	0.37838	CNVnator
2	108657881	108658021	141	Deletion	10/0	Pindel
2	109091301	109096300	5000	Deletion	1.29733	CNVnator
2	109651420	109665648	14229	Deletion	6/16	Pindel
2	109855534	109855812	279	Deletion	10/0	Pindel
2	110020401	110022900	2500	Deletion	0.39852	CNVnator
2	110117901	110122000	4100	Deletion	1.00371	CNVnator
2	110231501	110236900	5400	Deletion	0.854772	CNVnator
2	110262986	110263361	376	Deletion	8/0	Pindel
2	110317101	110319100	2000	Deletion	0.604032	CNVnator
2	110321601	110322800	1200	Deletion	0.265806	CNVnator
2	110325301	110326700	1400	Deletion	0.224312	CNVnator
2	110554901	110556900	2000	Deletion	0.408994	CNVnator
2	110619801	110621800	2000	Deletion	0.034863	CNVnator
2	110794889	110795056	168	Deletion	9/0	Pindel	TGACCTAAAATTAAATGCT
2	111053443	111054046	604	Deletion	11/0	Pindel	ATGTCATATGTTGTGGC
2	111267501	111270300	2800	Deletion	0.0115077	CNVnator
2	111683107	111683396	290	Deletion	8/0	Pindel
2	112321251	112321576	326	Deletion	13/0	Pindel
2	112666336	112666479	144	Deletion	13/2	Pindel
2	113072401	113073800	1400	Deletion	0.250116	CNVnator
2	113342934	113343035	102	Deletion	11/0	Pindel	G
2	113672301	113674600	2300	Deletion	0.47704	CNVnator
2	113700201	113702300	2100	Deletion	0.428718	CNVnator
2	113823901	113836400	12500	Duplication	3.91292	CNVnator
2	114970216	114970399	184	Deletion	9/0	Pindel
2	115102262	115102376	115	Deletion	7/0	Pindel	TGTACATTTGGTGTAC
2	115229505	115229635	131	Deletion	11/0	Pindel
2	115295999	115296463	465	Deletion	16/2	Pindel
2	115323081	115323308	228	Deletion	8/0	Pindel
2	116020601	116023100	2500	Deletion	0.736952	CNVnator
2	116473701	116475400	1700	Deletion	0.483806	CNVnator
2	116917401	116919300	1900	Deletion	0.39185	CNVnator
2	117162025	117162319	295	Deletion	16/1	Pindel	G
2	117213484	117213631	148	Deletion	10/1	Pindel
2	117405213	117405561	349	Deletion	11/0	Pindel
2	118229819	118229936	118	Deletion	5/0	Pindel
2	119484422	119484565	144	Deletion	8/1	Pindel
2	119599801	119603300	3500	Duplication	19.5663	CNVnator
2	120103101	120110100	7000	Deletion	1.41332	CNVnator
2	120376801	120379700	2900	Duplication	7.0664	CNVnator
2	120405201	120410300	5100	Deletion	0.0125968	CNVnator
2	120482701	120484100	1400	Deletion	0.522376	CNVnator
2	121623041	121623390	350	Deletion	7/0	Pindel
2	121631301	121635000	3700	Deletion	1.1476	CNVnator
2	121633589	121634269	681	Deletion	6/0	Pindel	TTTTATTATTATTTATTATTATTATTTTTCATTTTCATCTTC
2	121654567	121654866	300	Deletion	11/1	Pindel
2	121656501	121657500	1000	Deletion	0.107041	CNVnator
2	121707692	121708007	316	Deletion	7/0	Pindel
2	121748335	121748870	536	Deletion	9/1	Pindel
2	121829664	121830179	516	Deletion	7/0	Pindel
2	122090637	122090815	179	Deletion	10/1	Pindel
2	122570979	122571677	699	Deletion	7/2	Pindel
2	122766387	122767059	673	Deletion	8/1	Pindel
2	122778270	122778660	391	Deletion	8/0	Pindel	TTTTTTTAAGAA
2	122778301	122780000	1700	Deletion	0.481918	CNVnator
2	122858991	122860120	1130	Deletion	9/3	Pindel
2	122859001	122860100	1100	Deletion	0	CNVnator
2	123814855	123815206	352	Deletion	7/2	Pindel
2	123823001	123827000	4000	Deletion	1.37491	CNVnator
2	123946712	123947051	340	Deletion	10/0	Pindel	CC
2	124121364	124121571	208	Deletion	7/0	Pindel
2	124599748	124600098	351	Deletion	8/1	Pindel	GAA
2	126836555	126836834	280	Deletion	12/1	Pindel
2	127638101	127639600	1500	Deletion	0.198776	CNVnator
2	127701299	127704274	2976	Deletion	8/23	Pindel
2	127719001	127720500	1500	Deletion	0.520204	CNVnator
2	128454901	128470400	15500	Deletion	0.177729	CNVnator
2	128535401	128539700	4300	Deletion	0.573348	CNVnator
2	128626871	128627360	490	Deletion	5/0	Pindel
2	128635001	128638600	3600	Deletion	0.870498	CNVnator
2	129098501	129106400	7900	Duplication	6.2555	CNVnator
2	129107001	129129000	22000	Duplication	6.0581	CNVnator
2	129129701	129158400	28700	Duplication	5.72456	CNVnator
2	129159401	129174500	15100	Duplication	6.54748	CNVnator
2	129226401	129227800	1400	Deletion	0.271854	CNVnator
2	129353667	129353792	126	Deletion	7/1	Pindel	GTGCTGTTTCCTTTCAGTTTTACCATTAC
2	129355001	129356800	1800	Deletion	0.568824	CNVnator
2	129752301	129753300	1000	Deletion	0.15306	CNVnator
2	129812901	129815000	2100	Deletion	0.54943	CNVnator
2	129846901	129848400	1500	Deletion	0.552166	CNVnator
2	130091201	130092900	1700	Deletion	0.294496	CNVnator
2	130538701	130540200	1500	Deletion	0.775434	CNVnator
2	130726101	130734000	7900	Deletion	1.42402	CNVnator
2	130755801	130757900	2100	Deletion	0.60394	CNVnator
2	130865401	130866700	1300	Deletion	0.241742	CNVnator
2	131068601	131069900	1300	Deletion	0.192275	CNVnator
2	131071419	131071771	353	Deletion	5/0	Pindel
2	131201339	131201442	104	Deletion	6/1	Pindel	ATTT
2	131969301	131970300	1000	Deletion	0.0430506	CNVnator
2	132269744	132270702	959	Deletion	11/0	Pindel
2	132464201	132466500	2300	Deletion	0.814594	CNVnator
2	132521881	132522824	944	Deletion	6/1	Pindel
2	132616601	132618900	2300	Deletion	0.852296	CNVnator
2	133019001	133026600	7600	Deletion	0.896942	CNVnator
2	133282701	133286400	3700	Deletion	1.19364	CNVnator
2	133605361	133605993	633	Deletion	8/0	Pindel	AAAA
2	133730755	133730979	225	Deletion	14/0	Pindel
2	133883228	133905406	22179	Deletion	5/14	Pindel
2	133883858	133906036	22179	Deletion	7/17	Pindel
2	135812517	135812904	388	Deletion	8/1	Pindel
2	135849379	135849482	104	Deletion	6/2	Pindel
2	135858801	135862000	3200	Deletion	0.489064	CNVnator
2	136170301	136173800	3500	Deletion	0.840076	CNVnator
2	136316645	136317197	553	Deletion	7/2	Pindel
2	136508601	136510500	1900	Deletion	0.364294	CNVnator
2	136511101	136513300	2200	Deletion	0.225974	CNVnator
2	136538801	136539026	226	Deletion	7/0	Pindel	AGGCCAGGTAGGATGTGGCTCTGGGCAGCCTGGTCTGC
2	136561969	136562401	433	Deletion	9/1	Pindel
2	136778792	136779097	306	Deletion	12/1	Pindel
2	136836813	136843788	6976	Deletion	6/0	Pindel
2	136962287	136962911	625	Deletion	15/0	Pindel
2	137655155	137655273	119	Deletion	9/0	Pindel
2	137989357	137989577	221	Deletion	12/0	Pindel	CACCAAATTCCAAAT
2	138268634	138268966	333	Deletion	6/0	Pindel	CGCTCTCATTTCAATTTC
2	138545701	138549200	3500	Deletion	0.611198	CNVnator
2	138547176	138549190	2015	Deletion	7/0	Pindel
2	138573185	138573736	552	Deletion	13/1	Pindel
2	138590752	138591501	750	Deletion	6/0	Pindel
2	138826801	138828700	1900	Deletion	0.98795	CNVnator
2	139660203	139660519	317	Deletion	12/1	Pindel
2	139709201	139715000	5800	Deletion	1.34392	CNVnator
2	139978118	139985424	7307	Deletion	7/20	Pindel
2	140561447	140561675	229	Deletion	14/1	Pindel
2	142513088	142513478	391	Deletion	11/2	Pindel
2	143664196	143667260	3065	Deletion	5/0	Pindel
2	144147884	144148448	565	Deletion	17/1	Pindel
2	145027101	145028400	1300	Deletion	0	CNVnator
2	145027103	145028416	1314	Deletion	15/1	Pindel	G
2	145070313	145070450	138	Deletion	7/2	Pindel
2	145376887	145379991	3105	Deletion	7/0	Pindel
2	145881201	145882900	1700	Deletion	0.39962	CNVnator
2	146073251	146073393	143	Deletion	7/1	Pindel
2	146134766	146135273	508	Deletion	13/0	Pindel
2	146340443	146346273	5831	Deletion	8/1	Pindel
2	146340501	146346300	5800	Deletion	0.0148175	CNVnator
2	147130950	147131078	129	Deletion	9/0	Pindel
2	147542524	147542763	240	Deletion	7/1	Pindel
2	147695960	147696085	126	Deletion	5/0	Pindel
2	147931901	147934100	2200	Deletion	1.01846	CNVnator
2	148238501	148243800	5300	Deletion	1.06768	CNVnator
2	148429401	148431000	1600	Deletion	0.7944	CNVnator
2	148490294	148501103	10810	Deletion	5/51	Pindel
2	148490549	148494436	3888	Deletion	25/39	Pindel
2	148600001	148601200	1200	Deletion	0.354466	CNVnator
2	148619401	148621200	1800	Deletion	0.308576	CNVnator
2	148640801	148647900	7100	Deletion	0.097435	CNVnator
2	148680732	148689376	8645	Deletion	16/2	Pindel
2	148738901	148746500	7600	Deletion	0.334562	CNVnator
2	148746701	148748700	2000	Deletion	0.223266	CNVnator
2	148775801	148778000	2200	Deletion	0.909476	CNVnator
2	148789401	148794200	4800	Deletion	0.531244	CNVnator
2	148802101	148809800	7700	Deletion	0.0898946	CNVnator
3	11429	11566	138	Deletion	10/3	Pindel
3	12752	17521	4770	Deletion	10/2	Pindel
3	404681	404864	184	Deletion	5/0	Pindel	AAAAAAAAAAAATCCC
3	423005	426161	3157	Deletion	7/7	Pindel
3	1334501	1336100	1600	Deletion	0.765664	CNVnator
3	2371901	2373500	1600	Deletion	0.03529	CNVnator
3	2456501	2459700	3200	Deletion	0.317244	CNVnator
3	4090347	4090534	188	Deletion	9/0	Pindel
3	4290101	4291500	1400	Deletion	0.195159	CNVnator
3	4366586	4366912	327	Deletion	8/9	Pindel	CCCCACAGGTTCCG
3	5086001	5087700	1700	Deletion	0.333964	CNVnator
3	5604883	5605027	145	Deletion	20/201	Pindel
3	6013201	6017700	4500	Deletion	1.43672	CNVnator
3	6652804	6653054	251	Deletion	8/0	Pindel
3	7044701	7047000	2300	Deletion	0.471488	CNVnator
3	7478303	7478928	626	Deletion	12/1	Pindel
3	7676801	7685600	8800	Deletion	0.430168	CNVnator
3	7937426	7937578	153	Deletion	8/0	Pindel
3	8039286	8039607	322	Deletion	12/0	Pindel
3	9509782	9509895	114	Deletion	13/1	Pindel
3	9695101	9698100	3000	Deletion	0.965988	CNVnator
3	10217901	10219800	1900	Deletion	1.19043	CNVnator
3	10501401	10504500	3100	Deletion	1.34693	CNVnator
3	10781512	10781844	333	Deletion	19/0	Pindel
3	12455915	12456286	372	Deletion	9/0	Pindel
3	13500713	13500832	120	Deletion	7/1	Pindel
3	14020672	14020828	157	Deletion	8/1	Pindel	CAAAAGCAAAACTCAAGCAAAACAACAACAACAAAAAAGCAG
3	14552265	14552695	431	Deletion	9/0	Pindel
3	14704701	14705700	1000	Deletion	0.0112201	CNVnator
3	14704721	14705708	988	Deletion	6/0	Pindel
3	15132436	15132610	175	Deletion	6/0	Pindel	GATATCAGCTGAACCCCTCCCCATGAAGGCCCCAATAAACACATAGGATTTCAGGCGGGGAA
3	15132495	15132610	116	Deletion	8/0	Pindel
3	15741401	15743300	1900	Deletion	0.474026	CNVnator
3	16057997	16059196	1200	Deletion	7/2	Pindel
3	16080219	16080478	260	Deletion	10/0	Pindel
3	16767000	16767225	226	Deletion	8/0	Pindel	GTG
3	17438001	17443100	5100	Deletion	0.24708	CNVnator
3	17982860	17983102	243	Deletion	7/0	Pindel
3	18088296	18088741	446	Deletion	8/0	Pindel	TTTTGGAAGAATTTTATGTAATTTGTCTCT
3	18540342	18558160	17819	Deletion	8/6	Pindel
3	19571475	19571619	145	Deletion	12/0	Pindel
3	19875763	19876261	499	Deletion	13/0	Pindel
3	19924046	19924296	251	Deletion	15/1	Pindel	ATA
3	21026831	21027180	350	Deletion	5/2	Pindel
3	21503436	21503572	137	Deletion	6/0	Pindel	ATTTGAAGG
3	21586188	21586489	302	Deletion	15/0	Pindel
3	22200632	22201064	433	Deletion	14/1	Pindel
3	22503373	22504062	690	Deletion	11/0	Pindel
3	23440656	23441248	593	Deletion	11/0	Pindel
3	23622794	23623273	480	Deletion	7/4	Pindel	TCATCTTCTATAAGTTAATAGTGCTTTAAAACAATAC
3	24028987	24029214	228	Deletion	9/0	Pindel	CATC
3	24372937	24373334	398	Deletion	6/0	Pindel
3	24442638	24442985	348	Deletion	13/2	Pindel
3	25581429	25586333	4905	Deletion	11/0	Pindel
3	26757784	26757884	101	Deletion	8/0	Pindel	AAAGACTCGGATGCCATGAAGAAGAGTTTTATGAGCTTTGC
3	28676967	28677103	137	Deletion	6/0	Pindel	GTGATCAAGTGACAGCAATATATTTCTGAAAGCCCCCCAACAAAGCCCCCCTCCTG
3	30012001	30013900	1900	Deletion	0.992958	CNVnator
3	30032401	30034300	1900	Deletion	0.444432	CNVnator
3	30666901	30667900	1000	Deletion	0.0599052	CNVnator
3	30880101	30885900	5800	Deletion	0	CNVnator
3	30880104	30885934	5831	Deletion	16/0	Pindel
3	31822501	31831000	8500	Deletion	1.41852	CNVnator
3	32729503	32729784	282	Deletion	17/0	Pindel	TC
3	32801197	32801797	601	Deletion	8/1	Pindel
3	33716301	33718200	1900	Deletion	0.527574	CNVnator
3	33741927	33742198	272	Deletion	15/0	Pindel
3	34432601	34435700	3100	Deletion	0	CNVnator
3	34432607	34435750	3144	Deletion	11/0	Pindel
3	34510504	34510738	235	Deletion	16/0	Pindel
3	34670730	34671022	293	Deletion	11/0	Pindel	T
3	35122159	35123114	956	Deletion	9/0	Pindel	GTGATG
3	35509401	35514200	4800	Deletion	0.266284	CNVnator
3	35901444	35901637	194	Deletion	11/0	Pindel
3	36446708	36446874	167	Deletion	12/2	Pindel
3	36835501	36836700	1200	Deletion	0.34038	CNVnator
3	37085783	37086138	356	Deletion	12/0	Pindel
3	37375501	37377900	2400	Deletion	0.5626	CNVnator
3	38352301	38357400	5100	Deletion	0.0330236	CNVnator
3	38593301	38594300	1000	Deletion	0.0748922	CNVnator
3	38914969	38915156	188	Deletion	6/1	Pindel	AAGAAATGAAA
3	38996223	38996396	174	Deletion	11/0	Pindel
3	39332113	39332315	203	Deletion	6/0	Pindel
3	39637244	39637379	136	Deletion	11/1	Pindel
3	40451791	40451979	189	Deletion	9/0	Pindel
3	41072901	41074000	1100	Deletion	0.498036	CNVnator
3	41096801	41099900	3100	Duplication	20.6274	CNVnator
3	41102901	41110500	7600	Duplication	12.8691	CNVnator
3	41497727	41497846	120	Deletion	6/5	Pindel
3	41794273	41794445	173	Deletion	9/0	Pindel	CTCC
3	42156401	42158900	2500	Deletion	1.27003	CNVnator
3	42191396	42191550	155	Deletion	9/0	Pindel
3	42615444	42615550	107	Deletion	10/3	Pindel	TTATTTATTTTATTTAT
3	42853994	42855159	1166	Deletion	7/1	Pindel
3	42854001	42855100	1100	Deletion	0	CNVnator
3	46030069	46030620	552	Deletion	9/0	Pindel
3	46330401	46332200	1800	Deletion	0	CNVnator
3	47254801	47256500	1700	Deletion	0.795466	CNVnator
3	47385112	47385995	884	Deletion	12/1	Pindel	CT
3	47466231	47467063	833	Deletion	9/0	Pindel
3	48307425	48307580	156	Deletion	6/0	Pindel	TTATTAATTG
3	48569009	48569156	148	Deletion	10/1	Pindel
3	49399839	49399956	118	Deletion	5/1	Pindel
3	49436044	49436369	326	Deletion	7/0	Pindel	AA
3	49450767	49451583	817	Deletion	8/0	Pindel
3	50686036	50686476	441	Deletion	8/0	Pindel	GTG
3	50736851	50737186	336	Deletion	11/0	Pindel
3	51556902	51557118	217	Deletion	10/0	Pindel
3	53005948	53006530	583	Deletion	12/0	Pindel	TGAGGTCCTCTGGAAAG
3	53658101	53659900	1800	Deletion	0.00665988	CNVnator
3	53910743	53910943	201	Deletion	9/0	Pindel
3	54751601	54768800	17200	Duplication	3.99448	CNVnator
3	55831720	55835939	4220	Deletion	14/0	Pindel
3	55833001	55835900	2900	Deletion	0.221766	CNVnator
3	56477901	56480400	2500	Deletion	0.466162	CNVnator
3	56482901	56488000	5100	Deletion	0.175697	CNVnator
3	56488801	56577800	89000	Deletion	0.212968	CNVnator
3	56890301	56897600	7300	Deletion	1.36394	CNVnator
3	57759977	57760089	113	Deletion	8/1	Pindel
3	58122980	58123109	130	Deletion	7/2	Pindel
3	58471979	58472255	277	Deletion	11/0	Pindel	CATATAAGGAAAGTTCTTGAACT
3	58493519	58493891	373	Deletion	7/0	Pindel	TATATACTTCTGTATATACTT
3	59458557	59458950	394	Deletion	7/1	Pindel
3	59527656	59527847	192	Deletion	8/1	Pindel
3	59552053	59552359	307	Deletion	9/0	Pindel	TCTGTCATTATGTCTACATTCTGTCATTATGACTACACTGTCATA
3	59697526	59698040	515	Deletion	9/1	Pindel
3	60647301	60648900	1600	Deletion	0.681208	CNVnator
3	60741901	60744100	2200	Deletion	0.942596	CNVnator
3	60863101	60866900	3800	Deletion	1.28843	CNVnator
3	62146201	62148000	1800	Deletion	0.551234	CNVnator
3	62449701	62453400	3700	Duplication	13.9688	CNVnator
3	62475101	62478200	3100	Duplication	9.73584	CNVnator
3	62484698	62484802	105	Deletion	10/0	Pindel
3	63094497	63094617	121	Deletion	8/0	Pindel
3	63713701	63717600	3900	Deletion	1.34568	CNVnator
3	64022778	64028610	5833	Deletion	6/0	Pindel
3	64022801	64028600	5800	Deletion	0	CNVnator
3	64632447	64632691	245	Deletion	12/0	Pindel
3	65049194	65049810	617	Deletion	15/0	Pindel
3	65986419	65986591	173	Deletion	9/0	Pindel
3	66033121	66033225	105	Deletion	7/1	Pindel
3	66451021	66451165	145	Deletion	6/0	Pindel	TAGAAGTTGTCTCGGTGAGAAGGAAAAAAGAACAGAAAAGAAGAAGAAG
3	66910601	66914700	4100	Deletion	0.71122	CNVnator
3	66941801	66944900	3100	Deletion	0.6436	CNVnator
3	67589101	67590100	1000	Deletion	0	CNVnator
3	67702067	67702446	380	Deletion	10/0	Pindel	AA
3	68388301	68392400	4100	Deletion	1.08208	CNVnator
3	69245061	69245986	926	Deletion	5/0	Pindel	TTTTAGACT
3	69637372	69637928	557	Deletion	8/1	Pindel	CA
3	70239384	70245214	5831	Deletion	9/1	Pindel
3	70239401	70245200	5800	Deletion	0	CNVnator
3	70524384	70524530	147	Deletion	13/0	Pindel
3	70535600	70535814	215	Deletion	8/1	Pindel
3	70691986	70693050	1065	Deletion	8/0	Pindel	AAAAACTAAATCC
3	70692001	70693100	1100	Deletion	0.059177	CNVnator
3	71157601	71159500	1900	Deletion	0.529576	CNVnator
3	71221531	71221656	126	Deletion	5/1	Pindel
3	71725395	71729228	3834	Deletion	11/1	Pindel
3	71725401	71729200	3800	Deletion	0	CNVnator
3	71995309	71996092	784	Deletion	8/0	Pindel	A
3	72089501	72091400	1900	Duplication	5.36456	CNVnator
3	72424704	72425049	346	Deletion	10/0	Pindel
3	72573657	72574328	672	Deletion	10/0	Pindel
3	72956876	72957705	830	Deletion	9/0	Pindel
3	74407200	74408748	1549	Deletion	12/2	Pindel
3	74407201	74408700	1500	Deletion	0	CNVnator
3	74859683	74860182	500	Deletion	7/1	Pindel
3	75001990	75002130	141	Deletion	8/0	Pindel
3	75196482	75196614	133	Deletion	9/2	Pindel
3	75996832	75997034	203	Deletion	14/2	Pindel
3	76320410	76320865	456	Deletion	13/0	Pindel
3	77300870	77301040	171	Deletion	5/1	Pindel
3	77390041	77390573	533	Deletion	7/1	Pindel
3	77965325	77965523	199	Deletion	9/1	Pindel
3	78009120	78009634	515	Deletion	7/1	Pindel	CAGTAT
3	78101294	78102017	724	Deletion	9/0	Pindel
3	78183390	78183511	122	Deletion	10/0	Pindel
3	78658450	78659050	601	Deletion	12/1	Pindel
3	78724078	78724929	852	Deletion	7/0	Pindel
3	79054231	79054346	116	Deletion	5/3	Pindel
3	79668080	79668471	392	Deletion	15/2	Pindel
3	79672552	79672678	127	Deletion	7/0	Pindel
3	80210301	80213200	2900	Deletion	0.873226	CNVnator
3	80509501	80511500	2000	Deletion	0.0267502	CNVnator
3	80509523	80511533	2011	Deletion	10/0	Pindel
3	80912101	80913300	1200	Deletion	0.186555	CNVnator
3	81487988	81488219	232	Deletion	12/0	Pindel	AATTGGGATTATTTA
3	81600529	81600705	177	Deletion	8/1	Pindel	TG
3	81630215	81630380	166	Deletion	11/0	Pindel
3	82098763	82099315	553	Deletion	11/0	Pindel
3	82187478	82187664	187	Deletion	9/0	Pindel
3	83213801	83214619	819	Deletion	10/0	Pindel
3	83266510	83267427	918	Deletion	11/1	Pindel
3	83268594	83268818	225	Deletion	9/1	Pindel
3	83411601	83412600	1000	Deletion	0.0393726	CNVnator
3	83411605	83412562	958	Deletion	6/1	Pindel
3	83415063	83415592	530	Deletion	13/1	Pindel
3	83459133	83459796	664	Deletion	15/0	Pindel
3	83848852	83849795	944	Deletion	18/1	Pindel
3	84117200	84117698	499	Deletion	10/1	Pindel
3	84574496	84574626	131	Deletion	11/0	Pindel
3	84889401	84892700	3300	Deletion	0.0673804	CNVnator
3	85228501	85231700	3200	Deletion	1.34875	CNVnator
3	85337055	85337395	341	Deletion	12/0	Pindel
3	85804760	85805002	243	Deletion	7/0	Pindel
3	86056105	86056245	141	Deletion	7/0	Pindel	TAGC
3	86433483	86434161	679	Deletion	15/0	Pindel
3	87709865	87710194	330	Deletion	8/0	Pindel	AAGACATGGAATGGGCCACTGTCTGCACCTCACATCAAGGAAAGGTTGTCAC
3	87803070	87813674	10605	Deletion	6/2	Pindel
3	87803391	87813996	10606	Deletion	15/1	Pindel
3	87805429	87829734	24306	Deletion	5/16	Pindel
3	87805891	87817647	11757	Deletion	8/1	Pindel
3	87886156	87886260	105	Deletion	8/0	Pindel
3	87942420	87942739	320	Deletion	7/0	Pindel
3	87976861	87976984	124	Deletion	11/0	Pindel	ACT
3	89257032	89257464	433	Deletion	8/0	Pindel	GCTACTAGGTTGTGACCTACATGCTTCAAAGAAAGATTAGCAAAACTATTAGCAA
3	89257089	89257464	376	Deletion	5/0	Pindel	TAGCAA
3	89377431	89382146	4716	Deletion	20/1	Pindel
3	89402134	89402262	129	Deletion	5/0	Pindel
3	89508580	89509128	549	Deletion	7/0	Pindel
3	89927676	89927892	217	Deletion	9/0	Pindel	TGTG
3	90171701	90173600	1900	Deletion	0.0734034	CNVnator
3	90171742	90173584	1843	Deletion	10/1	Pindel
3	90177314	90178198	885	Deletion	9/1	Pindel
3	90893345	90893470	126	Deletion	14/0	Pindel
3	90960729	90960848	120	Deletion	11/1	Pindel
3	91073201	91074300	1100	Deletion	0.0401208	CNVnator
3	91858802	91858915	114	Deletion	7/0	Pindel
3	92224001	92228300	4300	Deletion	0.0548244	CNVnator
3	92224186	92228349	4164	Deletion	10/0	Pindel
3	92776307	92776540	234	Deletion	8/0	Pindel
3	93985920	93986312	393	Deletion	13/1	Pindel	C
3	94980029	94980483	455	Deletion	13/0	Pindel
3	95534401	95541300	6900	Deletion	0.112267	CNVnator
3	95625501	95626500	1000	Deletion	0	CNVnator
3	96455471	96455587	117	Deletion	14/1	Pindel
3	96855084	96855265	182	Deletion	9/3	Pindel	TACAGCTGCTCCATTATTTCCAGCAAAAC
3	96878439	96878555	117	Deletion	5/0	Pindel
3	97855293	97856016	724	Deletion	14/0	Pindel
3	97868001	97868940	940	Deletion	8/0	Pindel	C
3	98098764	98099010	247	Deletion	10/1	Pindel
3	98578101	98578238	138	Deletion	7/1	Pindel
3	98688301	98689500	1200	Deletion	0.0667196	CNVnator
3	98776001	98780700	4700	Deletion	1.32844	CNVnator
3	98840701	98844700	4000	Deletion	0.483546	CNVnator
3	99564601	99568100	3500	Duplication	9.55248	CNVnator
3	99568101	99569200	1100	Deletion	0.0503526	CNVnator
3	100064168	100064775	608	Deletion	7/1	Pindel
3	100699701	100705900	6200	Deletion	1.46365	CNVnator
3	100911454	100911711	258	Deletion	10/1	Pindel
3	101092399	101092672	274	Deletion	11/1	Pindel
3	101157991	101158254	264	Deletion	8/0	Pindel	TT
3	101397901	101402800	4900	Duplication	6.57736	CNVnator
3	101404701	101406700	2000	Duplication	5.89376	CNVnator
3	101407401	101411500	4100	Duplication	5.72438	CNVnator
3	101410295	101410395	101	Deletion	16/9	Pindel
3	101779187	101779443	257	Deletion	10/0	Pindel
3	101849096	101849443	348	Deletion	14/0	Pindel
3	102235418	102235916	499	Deletion	12/3	Pindel
3	102258800	102259447	648	Deletion	11/0	Pindel
3	102362389	102362502	114	Deletion	8/0	Pindel
3	103329161	103329380	220	Deletion	12/1	Pindel
3	103779117	103779429	313	Deletion	7/0	Pindel
3	104398208	104405721	7514	Deletion	6/15	Pindel
3	104398288	104405802	7515	Deletion	5/5	Pindel
3	104530098	104530329	232	Deletion	9/3	Pindel
3	104640501	104642900	2400	Deletion	0.384482	CNVnator
3	104645001	104646900	1900	Deletion	0.527408	CNVnator
3	104833501	104835300	1800	Deletion	0.65105	CNVnator
3	105102501	105104500	2000	Deletion	0.628636	CNVnator
3	105278801	105282700	3900	Deletion	1.06726	CNVnator
3	105515901	105517600	1700	Deletion	0.674418	CNVnator
3	106381688	106381815	128	Deletion	7/0	Pindel
3	106515684	106516020	337	Deletion	9/0	Pindel
3	106949301	106955700	6400	Deletion	1.05649	CNVnator
3	107804158	107805385	1228	Deletion	8/1	Pindel
3	107804201	107805400	1200	Deletion	0	CNVnator
3	107932101	107944800	12700	Deletion	1.34173	CNVnator
3	108045640	108046015	376	Deletion	6/0	Pindel
3	108090880	108091262	383	Deletion	8/4	Pindel
3	108091759	108091976	218	Deletion	8/6	Pindel	ATTCACGTTCTGTGGTGAGTGAGAACCTGAAAGCTCCCATTATGC
3	108256761	108256882	122	Deletion	10/0	Pindel
3	108743788	108743943	156	Deletion	15/2	Pindel
3	108956968	108957129	162	Deletion	7/0	Pindel
3	109264358	109265031	674	Deletion	8/1	Pindel
4	4771	6336	1566	Deletion	6/0	Pindel	A
4	23001	26900	3900	Duplication	7.47972	CNVnator
4	1812101	1817500	5400	Deletion	1.07689	CNVnator
4	2072801	2092400	19600	Deletion	0.0277562	CNVnator
4	2215992	2216526	535	Deletion	5/0	Pindel
4	3084855	3085182	328	Deletion	9/0	Pindel	AA
4	3187877	3188296	420	Deletion	12/0	Pindel
4	4387807	4388027	221	Deletion	5/0	Pindel	AGTATCTACTTGTTCTGCCACTCACAGAAGATTAATTCTAATGTGGTAG
4	6229661	6229786	126	Deletion	14/1	Pindel	TAAAA
4	7371196	7371308	113	Deletion	7/0	Pindel	CTCAT
4	7595367	7596267	901	Deletion	9/0	Pindel
4	7766001	7769900	3900	Deletion	1.3669	CNVnator
4	7910334	7911160	827	Deletion	6/0	Pindel	C
4	8463761	8464196	436	Deletion	9/0	Pindel
4	9352276	9352393	118	Deletion	9/0	Pindel
4	9738461	9738718	258	Deletion	8/3	Pindel
4	10040901	10042600	1700	Deletion	1.27927	CNVnator
4	10732352	10732455	104	Deletion	10/2	Pindel	AGTGAGTATATACGGAG
4	10973667	10975403	1737	Deletion	6/6	Pindel
4	11065501	11068700	3200	Deletion	0.711672	CNVnator
4	11343401	11345400	2000	Deletion	0.756258	CNVnator
4	11921591	11922188	598	Deletion	11/0	Pindel	TGTATGATGTACTGAT
4	12465142	12465277	136	Deletion	10/0	Pindel	ATTACCCTAAAAACTTGCCTAA
4	12748824	12748952	129	Deletion	12/1	Pindel
4	12836152	12836260	109	Deletion	14/0	Pindel
4	15231301	15241000	9700	Duplication	4.00654	CNVnator
4	15260497	15260823	327	Deletion	7/0	Pindel	T
4	16257247	16257605	359	Deletion	14/0	Pindel
4	16968644	16968749	106	Deletion	6/1	Pindel
4	17108701	17110200	1500	Deletion	0.0628018	CNVnator
4	17297702	17297801	100	Deletion	7/0	Pindel	CGGCCCCGCTCCTCCCACGTAGGCGGT
4	18033401	18036600	3200	Deletion	0.72164	CNVnator
4	18737601	18738700	1100	Deletion	0.253012	CNVnator
4	18840201	18845100	4900	Deletion	0.392442	CNVnator
4	18998401	19001300	2900	Duplication	4.08572	CNVnator
4	21018201	21019500	1300	Deletion	0.118409	CNVnator
4	21277469	21278209	741	Deletion	6/0	Pindel	GACCAAAAATGGAG
4	21948052	21948602	551	Deletion	13/0	Pindel
4	23008301	23011900	3600	Deletion	1.47196	CNVnator
4	23336701	23338200	1500	Deletion	0.51562	CNVnator
4	23518601	23520900	2300	Deletion	0.637402	CNVnator
4	24168904	24176291	7388	Deletion	5/6	Pindel
4	25158372	25159152	781	Deletion	13/1	Pindel
4	25245743	25245850	108	Deletion	8/2	Pindel
4	25961076	25961558	483	Deletion	6/2	Pindel
4	26531343	26531733	391	Deletion	13/2	Pindel
4	27158601	27160300	1700	Deletion	0.680758	CNVnator
4	27270157	27270655	499	Deletion	13/2	Pindel
4	27335332	27335478	147	Deletion	6/0	Pindel
4	27414573	27426709	12137	Deletion	11/0	Pindel
4	27881601	27887100	5500	Deletion	1.45245	CNVnator
4	27909926	27910297	372	Deletion	5/2	Pindel
4	28144980	28145461	482	Deletion	14/0	Pindel	ACGGATTGAACTTGAAA
4	30092201	30097100	4900	Duplication	5.62372	CNVnator
4	32362210	32362319	110	Deletion	7/0	Pindel	CCAAACA
4	33205410	33205517	108	Deletion	14/0	Pindel
4	33739204	33739398	195	Deletion	8/0	Pindel
4	33817221	33817553	333	Deletion	5/0	Pindel
4	34008507	34008801	295	Deletion	6/0	Pindel	CAGTTCTAGAGTGTATGCATTTTCTTATACTCCCCCCCCCTCCCAAAA
4	34177263	34177460	198	Deletion	9/0	Pindel	TCCATT
4	34859804	34859907	104	Deletion	11/0	Pindel	AAAG
4	34865471	34865745	275	Deletion	13/0	Pindel	ATAGT
4	34955385	34955583	199	Deletion	11/0	Pindel
4	35048831	35049172	342	Deletion	6/0	Pindel
4	35923894	35924403	510	Deletion	14/1	Pindel
4	36595001	36597600	2600	Deletion	0.905092	CNVnator
4	36654201	36656000	1800	Deletion	0.27244	CNVnator
4	36802001	36809200	7200	Deletion	0.50671	CNVnator
4	36816701	36819600	2900	Deletion	0.389172	CNVnator
4	36824920	36825728	809	Deletion	11/0	Pindel
4	36838101	36839800	1700	Deletion	0.129959	CNVnator
4	36870301	36871600	1300	Deletion	0.503772	CNVnator
4	38582967	38583155	189	Deletion	16/0	Pindel
4	38639601	38644700	5100	Deletion	0.0280108	CNVnator
4	38805916	38806663	748	Deletion	17/0	Pindel
4	40121379	40121515	137	Deletion	6/2	Pindel
4	40668828	40670115	1288	Deletion	10/0	Pindel
4	40915105	40915268	164	Deletion	12/0	Pindel
4	41553924	41554049	126	Deletion	7/1	Pindel	TC
4	41701698	41701875	178	Deletion	10/1	Pindel
4	42066799	42067716	918	Deletion	9/0	Pindel
4	42473401	42475800	2400	Deletion	0.132697	CNVnator
4	43319323	43319504	182	Deletion	7/0	Pindel	GGGAAAAAACA
4	43345333	43345526	194	Deletion	8/0	Pindel	AACAGTTCAATTGAAGGAGTAATTTGTAGAGG
4	43435845	43436266	422	Deletion	9/0	Pindel
4	43489201	43491000	1800	Deletion	0.409006	CNVnator
4	43540583	43540695	113	Deletion	17/2	Pindel
4	44375955	44376116	162	Deletion	8/0	Pindel
4	45522059	45522182	124	Deletion	8/0	Pindel
4	45819601	45821300	1700	Deletion	0.643084	CNVnator
4	46118109	46118412	304	Deletion	6/0	Pindel
4	46793569	46794210	642	Deletion	7/0	Pindel
4	46845304	46845498	195	Deletion	8/0	Pindel
4	46900353	46900642	290	Deletion	12/1	Pindel
4	46905539	46905773	235	Deletion	6/0	Pindel	CC
4	47003644	47004175	532	Deletion	19/0	Pindel
4	47923201	47924600	1400	Deletion	0	CNVnator
4	47923219	47924593	1375	Deletion	15/0	Pindel
4	48178972	48179576	605	Deletion	7/0	Pindel
4	48389481	48389611	131	Deletion	6/2	Pindel
4	49098135	49098818	684	Deletion	12/0	Pindel
4	49148728	49148852	125	Deletion	7/12	Pindel	ATAATGAACACAGAATAAGTGATGTACGTTATCACCTCACTTAAAGGA
4	49298801	49300500	1700	Deletion	0.0147896	CNVnator
4	49360792	49362268	1477	Deletion	6/1	Pindel
4	49360801	49362200	1400	Deletion	0	CNVnator
4	49524696	49524908	213	Deletion	7/0	Pindel	A
4	51152126	51152583	458	Deletion	10/2	Pindel
4	51486781	51486895	115	Deletion	11/0	Pindel
4	53377838	53377946	109	Deletion	14/0	Pindel
4	53651366	53651493	128	Deletion	7/0	Pindel
4	53830252	53831118	867	Deletion	9/0	Pindel
4	53887559	53889691	2133	Deletion	5/0	Pindel
4	53887601	53889700	2100	Deletion	0	CNVnator
4	55636826	55637221	396	Deletion	10/0	Pindel	AATTTTACCATGTAAAATTTTACCATGTAAAATTTTACCATGTAAAACA
4	55983977	55984517	541	Deletion	10/0	Pindel
4	56196580	56196781	202	Deletion	10/1	Pindel	GTATATATATATAGC
4	56199601	56203200	3600	Deletion	0.219702	CNVnator
4	56908810	56908934	125	Deletion	7/0	Pindel	AAGGTAATTACTATGATGCTTTTCAGAACTGACAGGCTCTCTTGCCTAACCTCCCAGT
4	57256601	57259300	2700	Deletion	1.3702	CNVnator
4	59077771	59078726	956	Deletion	13/0	Pindel
4	59241214	59241334	121	Deletion	6/1	Pindel
4	59582301	59586200	3900	Duplication	3.18096	CNVnator
4	59740501	59743300	2800	Deletion	0.581674	CNVnator
4	60240401	60241800	1400	Deletion	0.212626	CNVnator
4	60901699	60902837	1139	Deletion	8/1	Pindel	TCAGGA
4	60901701	60902800	1100	Deletion	0	CNVnator
4	60913049	60913886	838	Deletion	6/0	Pindel
4	61877822	61877944	123	Deletion	6/0	Pindel	AATATTAACAATAATA
4	62043296	62044204	909	Deletion	11/0	Pindel	GTTT
4	62400992	62401173	182	Deletion	15/0	Pindel	TCAAAACCATG
4	63307690	63307991	302	Deletion	7/0	Pindel	AATCAACTGTCTACCACTAGTAAGGCTGAGACATCATTTATTAGCAAGCCAT
4	63434147	63434399	253	Deletion	11/1	Pindel
4	63739901	63741300	1400	Deletion	0.0391932	CNVnator
4	64301518	64302083	566	Deletion	9/1	Pindel	GCTGTTAGTCTAGTTAGTTAGTGTTAGTTAGTGTTAGCAAAT
4	64322301	64324200	1900	Deletion	0.349148	CNVnator
4	64370852	64371308	457	Deletion	8/0	Pindel	TCCCAGTAAATGC
4	64449750	64450189	440	Deletion	15/1	Pindel
4	64559997	64560571	575	Deletion	6/0	Pindel	AAATTCAGAGCCCAAAGTTTCAGAA
4	64582798	64583105	308	Deletion	7/0	Pindel
4	64831748	64832528	781	Deletion	10/1	Pindel
4	65583682	65583878	197	Deletion	5/0	Pindel	TCAGATCTTGTTCAGCACCGTGTCACGAGCTTACGGTTTGACTTGTAGTTTATCTTTGG
4	65603698	65603908	211	Deletion	5/0	Pindel
4	66830156	66831498	1343	Deletion	13/1	Pindel
4	66830201	66831500	1300	Deletion	0	CNVnator
4	67368510	67368650	141	Deletion	8/0	Pindel	AATCCACCAAAAC
4	67401450	67401551	102	Deletion	8/0	Pindel
4	67466359	67466608	250	Deletion	9/0	Pindel
4	67639287	67639420	134	Deletion	9/2	Pindel
4	67674453	67674558	106	Deletion	9/2	Pindel
4	68315838	68315964	127	Deletion	7/1	Pindel
4	68567161	68567634	474	Deletion	9/1	Pindel
4	68671238	68671460	223	Deletion	8/0	Pindel
4	68903401	68905900	2500	Deletion	0.752894	CNVnator
4	68906601	68909500	2900	Deletion	0.706026	CNVnator
4	68984801	68988800	4000	Deletion	0.637344	CNVnator
4	69367201	69370500	3300	Deletion	0.677262	CNVnator
4	69680171	69681024	854	Deletion	8/1	Pindel
4	70367057	70367536	480	Deletion	5/0	Pindel	C
4	71462583	71463747	1165	Deletion	8/1	Pindel	CCAGCT
4	71462601	71463700	1100	Deletion	0	CNVnator
4	71512257	71513173	917	Deletion	12/1	Pindel
4	71596253	71597170	918	Deletion	13/1	Pindel
4	71676301	71678100	1800	Deletion	0.193753	CNVnator
4	72003287	72003447	161	Deletion	9/0	Pindel
4	72209101	72211700	2600	Deletion	0.250808	CNVnator
4	72336390	72336849	460	Deletion	11/1	Pindel
4	72695579	72695702	124	Deletion	10/1	Pindel
4	72831122	72831257	136	Deletion	8/0	Pindel
4	73296701	73297800	1100	Deletion	0.0220656	CNVnator
4	74830514	74830648	135	Deletion	15/0	Pindel
4	75016801	75018400	1600	Deletion	0.408886	CNVnator
4	75271175	75272008	834	Deletion	5/0	Pindel
4	75436501	75438200	1700	Deletion	0.35608	CNVnator
4	75440501	75443000	2500	Deletion	0.809528	CNVnator
4	75543301	75544900	1600	Deletion	0.398312	CNVnator
4	75559401	75561800	2400	Deletion	0.66906	CNVnator
4	76415001	76415204	204	Deletion	9/0	Pindel	TAACACCAA
4	76594128	76602410	8283	Deletion	10/0	Pindel
4	77762230	77762349	120	Deletion	6/3	Pindel
4	77780808	77781415	608	Deletion	8/1	Pindel
4	78209282	78209645	364	Deletion	8/0	Pindel
4	78828501	78830300	1800	Deletion	0.585512	CNVnator
4	78993178	78994615	1438	Deletion	9/0	Pindel
4	78993201	78994600	1400	Deletion	0	CNVnator
4	78997982	78998118	137	Deletion	10/1	Pindel
4	79334321	79334876	556	Deletion	9/0	Pindel
4	80520726	80521150	425	Deletion	8/1	Pindel
4	80825020	80825923	904	Deletion	18/0	Pindel
4	80951049	80951408	360	Deletion	7/0	Pindel
4	81705128	81705227	100	Deletion	5/1	Pindel
4	82137074	82137305	232	Deletion	5/1	Pindel
4	82973501	82979200	5700	Deletion	1.39901	CNVnator
4	83303167	83303275	109	Deletion	9/0	Pindel
4	83936757	83937183	427	Deletion	7/0	Pindel
4	84030801	84033200	2400	Deletion	0.671	CNVnator
4	84613334	84613470	137	Deletion	13/0	Pindel	CTA
4	85080401	85082900	2500	Deletion	0.664792	CNVnator
4	85301840	85319313	17474	Deletion	6/0	Pindel
4	85394992	85424953	29962	Deletion	5/9	Pindel
4	85400325	85429773	29449	Deletion	6/16	Pindel
4	85436701	85438300	1600	Deletion	0.425696	CNVnator
4	86047360	86047734	375	Deletion	7/0	Pindel
4	86093107	86093491	385	Deletion	11/0	Pindel
4	87654918	87655164	247	Deletion	7/1	Pindel
4	88346901	88348600	1700	Deletion	0.702818	CNVnator
4	89489165	89489300	136	Deletion	13/0	Pindel
4	89527215	89545669	18455	Deletion	5/8	Pindel
4	89983608	89983817	210	Deletion	8/0	Pindel
5	1	14200	14200	Deletion	0.0293718	CNVnator
5	136701	139400	2700	Deletion	0.753186	CNVnator
5	141201	143400	2200	Deletion	0.571182	CNVnator
5	199501	203000	3500	Deletion	0.642228	CNVnator
5	207001	208600	1600	Deletion	0.583934	CNVnator
5	218157	230696	12540	Deletion	10/6	Pindel
5	218342	230881	12540	Deletion	17/6	Pindel
5	297971	298081	111	Deletion	6/0	Pindel
5	486463	488905	2443	Deletion	10/39	Pindel
5	534001	540400	6400	Deletion	0.445884	CNVnator
5	577901	583100	5200	Deletion	0.125099	CNVnator
5	828501	830200	1700	Deletion	0.381784	CNVnator
5	1004901	1006400	1500	Deletion	0.542228	CNVnator
5	1060586	1061747	1162	Deletion	8/1	Pindel
5	2039501	2043300	3800	Deletion	1.28436	CNVnator
5	2101001	2103200	2200	Deletion	0.664664	CNVnator
5	2163201	2164600	1400	Deletion	0.424352	CNVnator
5	2583101	2586900	3800	Duplication	3.9551	CNVnator
5	2812601	2815600	3000	Deletion	1.13365	CNVnator
5	3163001	3164700	1700	Deletion	0.427886	CNVnator
5	3184301	3186700	2400	Deletion	0.393702	CNVnator
5	3547701	3553100	5400	Deletion	1.15139	CNVnator
5	3970365	3971282	918	Deletion	6/1	Pindel
5	4555701	4558000	2300	Duplication	2.53864	CNVnator
5	4684668	4684827	160	Deletion	10/0	Pindel
5	4733753	4737143	3391	Deletion	12/1	Pindel
5	4733801	4737400	3600	Deletion	0.208182	CNVnator
5	4829461	4829953	493	Deletion	8/0	Pindel
5	5228901	5230200	1300	Deletion	0.590154	CNVnator
5	5775019	5793296	18278	Deletion	28/195	Pindel
5	5775341	5793588	18248	Deletion	7/247	Pindel
5	5785674	5787042	1369	Deletion	13/382	Pindel
5	5785949	5790881	4933	Deletion	18/118	Pindel
5	6897401	6900700	3300	Deletion	1.10161	CNVnator
5	6987190	6987388	199	Deletion	11/0	Pindel
5	7178901	7183200	4300	Deletion	1.38193	CNVnator
5	7551716	7552493	778	Deletion	5/0	Pindel
5	8253450	8253559	110	Deletion	7/0	Pindel	CTTAGTTTTTTGAATTAGTTAGTATTATGCTTATCTAAAAA
5	9755460	9756275	816	Deletion	11/1	Pindel
5	10248497	10248637	141	Deletion	8/0	Pindel	CTA
5	11388401	11392800	4400	Deletion	0.0147943	CNVnator
5	11544537	11544714	178	Deletion	7/0	Pindel
5	12499595	12500688	1094	Deletion	13/0	Pindel	TTTATTTA
5	12499601	12500700	1100	Deletion	0	CNVnator
5	12590501	12596200	5700	Deletion	1.23813	CNVnator
5	13409978	13412505	2528	Deletion	5/20	Pindel
5	13411996	13412821	826	Deletion	7/7	Pindel
5	13686913	13687062	150	Deletion	8/2	Pindel
5	13706001	13710100	4100	Deletion	1.08981	CNVnator
5	14221902	14222200	299	Deletion	5/0	Pindel	CT
5	14310101	14313300	3200	Duplication	9.13306	CNVnator
5	14313044	14336256	23213	Deletion	29/34	Pindel
5	14452493	14455832	3340	Deletion	10/20	Pindel
5	14850553	14858992	8440	Deletion	5/15	Pindel
5	15126487	15126633	147	Deletion	10/0	Pindel
5	15684615	15685113	499	Deletion	9/2	Pindel
5	16165593	16177558	11966	Deletion	5/12	Pindel
5	16165685	16171675	5991	Deletion	6/19	Pindel
5	16168919	16200953	32035	Deletion	20/29	Pindel
5	16171362	16203367	32006	Deletion	6/24	Pindel
5	16172136	16178102	5967	Deletion	13/13	Pindel
5	16175792	16201796	26005	Deletion	8/67	Pindel
5	16177502	16203531	26030	Deletion	6/13	Pindel
5	16183238	16203349	20112	Deletion	8/31	Pindel
5	16202601	16205300	2700	Duplication	4.78906	CNVnator
5	16237601	16238700	1100	Deletion	0.152582	CNVnator
5	16329501	16333300	3800	Deletion	1.00626	CNVnator
5	16589301	16592500	3200	Deletion	1.3808	CNVnator
5	17024801	17029500	4700	Deletion	1.46765	CNVnator
5	17319706	17319805	100	Deletion	11/0	Pindel	GAACATTTAAAAACA
5	17573201	17574800	1600	Deletion	0.802476	CNVnator
5	18161376	18166211	4836	Deletion	11/12	Pindel
5	18164799	18167429	2631	Deletion	22/5	Pindel
5	18165102	18167732	2631	Deletion	6/2	Pindel
5	18934331	18934836	506	Deletion	11/1	Pindel
5	19179301	19180300	1000	Deletion	0.070774	CNVnator
5	19625001	19709900	84900	Deletion	0.000252546	CNVnator
5	19962601	19965700	3100	Deletion	0.0137851	CNVnator
5	19962635	19965718	3084	Deletion	8/0	Pindel	TT
5	20259025	20259717	693	Deletion	7/1	Pindel
5	20574501	20575800	1300	Deletion	0.476728	CNVnator
5	20654386	20654743	358	Deletion	13/2	Pindel
5	20937707	20938081	375	Deletion	7/0	Pindel	AA
5	21605301	21607500	2200	Deletion	0.925396	CNVnator
5	21667659	21667790	132	Deletion	8/1	Pindel	GCAACAGGCTGTTGTA
5	22102701	22103700	1000	Deletion	0.0644014	CNVnator
5	23511645	23512471	827	Deletion	6/0	Pindel	TTCACTGTGG
5	23624677	23624829	153	Deletion	7/1	Pindel
5	23868927	23869183	257	Deletion	16/1	Pindel
5	24743419	24743739	321	Deletion	9/0	Pindel
5	25294627	25295007	381	Deletion	9/2	Pindel
5	26018452	26018596	145	Deletion	12/1	Pindel
5	26360701	26361800	1100	Deletion	0.372602	CNVnator
5	26376601	26378200	1600	Deletion	0.00703482	CNVnator
5	26376602	26378250	1649	Deletion	6/0	Pindel
5	26430601	26432600	2000	Deletion	0.47447	CNVnator
5	28164501	28166100	1600	Deletion	0.353524	CNVnator
5	28578641	28579594	954	Deletion	8/1	Pindel
5	29595019	29595118	100	Deletion	7/0	Pindel	AGATACATGCTGGTTATCAGA
5	29994710	29994820	111	Deletion	14/1	Pindel
5	32120463	32120685	223	Deletion	9/2	Pindel
5	32497310	32497488	179	Deletion	12/0	Pindel	G
5	32619060	32619232	173	Deletion	10/2	Pindel	ACTC
5	33371301	33373200	1900	Deletion	0	CNVnator
5	33371303	33373199	1897	Deletion	9/0	Pindel	CTGT
5	33948901	33949900	1000	Deletion	0.118912	CNVnator
5	34108430	34108797	368	Deletion	9/0	Pindel	TTCA
5	36587301	36591000	3700	Duplication	2.63492	CNVnator
5	37640685	37640832	148	Deletion	6/0	Pindel
5	39163912	39164186	275	Deletion	15/0	Pindel
5	39174538	39186396	11859	Deletion	7/32	Pindel
5	39898801	39900600	1800	Deletion	1.15984	CNVnator
5	39963291	39963413	123	Deletion	7/1	Pindel
5	40080509	40080747	239	Deletion	6/0	Pindel
5	40897448	40897798	351	Deletion	15/4	Pindel
5	41115088	41115347	260	Deletion	6/0	Pindel
5	41120489	41120618	130	Deletion	12/1	Pindel
5	42107567	42107788	222	Deletion	11/2	Pindel	TA
5	42216165	42216271	107	Deletion	10/1	Pindel
5	43974506	43974631	126	Deletion	5/0	Pindel
5	44117453	44117589	137	Deletion	7/0	Pindel
5	44227901	44230800	2900	Deletion	0.508492	CNVnator
5	44267595	44268413	819	Deletion	11/0	Pindel
5	44809367	44809609	243	Deletion	8/3	Pindel
5	45829582	45829771	190	Deletion	11/1	Pindel
5	46058301	46065500	7200	Deletion	0.0149174	CNVnator
5	46190571	46196755	6185	Deletion	15/1	Pindel
5	46190601	46196800	6200	Deletion	0.861886	CNVnator
5	47976701	47984300	7600	Deletion	0.132312	CNVnator
5	47991210	47991631	422	Deletion	12/1	Pindel
5	48245667	48245847	181	Deletion	11/0	Pindel
5	48909851	48910371	521	Deletion	9/0	Pindel
5	49788597	49788725	129	Deletion	9/0	Pindel
5	50118101	50119900	1800	Deletion	0.50766	CNVnator
5	50479630	50479733	104	Deletion	8/9	Pindel	TCATAATCACCAAATCAGTATCAAATCTGACAAGGCTCACATTTTATAAC
5	50515532	50532771	17240	Deletion	8/19	Pindel
5	52274601	52279500	4900	Deletion	1.47593	CNVnator
5	52375024	52375159	136	Deletion	6/4	Pindel
5	52933957	52934094	138	Deletion	7/0	Pindel
5	53517504	53518423	920	Deletion	8/1	Pindel
5	53689801	53693900	4100	Duplication	4.39822	CNVnator
5	53788191	53796713	8523	Deletion	14/1	Pindel
5	54094707	54095023	317	Deletion	12/0	Pindel
5	54339001	54342400	3400	Deletion	0.937374	CNVnator
5	54829401	54832600	3200	Duplication	17.1572	CNVnator
5	55174513	55184520	10008	Deletion	6/3	Pindel
5	55177512	55187776	10265	Deletion	10/20	Pindel
5	55179362	55189299	9938	Deletion	5/24	Pindel
5	55182979	55194233	11255	Deletion	11/15	Pindel	GATTCATCTGCCCCAGAC
5	55312206	55312319	114	Deletion	13/0	Pindel
5	56157141	56157807	667	Deletion	6/1	Pindel	TG
5	56373677	56374395	719	Deletion	6/0	Pindel
5	56525950	56526737	788	Deletion	5/14	Pindel
5	56531001	56532100	1100	Deletion	0	CNVnator
5	56735177	56744081	8905	Deletion	6/19	Pindel
5	56997115	56997238	124	Deletion	7/0	Pindel	GG
5	57077630	57078227	598	Deletion	10/0	Pindel
5	57652861	57657250	4390	Deletion	9/3	Pindel
5	57665584	57665832	249	Deletion	7/0	Pindel
5	58375501	58376700	1200	Deletion	0.23885	CNVnator
5	59152801	59154300	1500	Deletion	0	CNVnator
5	59152811	59154299	1489	Deletion	9/0	Pindel
5	59306514	59306887	374	Deletion	13/0	Pindel	TAATAGTACTGATATTTTA
5	59543001	59546000	3000	Deletion	1.17394	CNVnator
6	406732	407140	409	Deletion	9/0	Pindel
6	479863	479964	102	Deletion	14/0	Pindel
6	663001	666700	3700	Deletion	0.866204	CNVnator
6	1052101	1055000	2900	Deletion	0.35669	CNVnator
6	1164001	1166300	2300	Deletion	0.300884	CNVnator
6	1462292	1462519	228	Deletion	8/2	Pindel
6	1797410	1797627	218	Deletion	11/0	Pindel
6	2035487	2035624	138	Deletion	10/0	Pindel
6	2131692	2131813	122	Deletion	6/0	Pindel
6	2247215	2247459	245	Deletion	9/0	Pindel	ATTTCTCA
6	2376989	2377114	126	Deletion	7/5	Pindel
6	3186001	3187600	1600	Duplication	10.631	CNVnator
6	3195901	3198000	2100	Duplication	11.3469	CNVnator
6	3234501	3235500	1000	Deletion	0.246824	CNVnator
6	3276643	3277423	781	Deletion	12/1	Pindel
6	4058863	4058974	112	Deletion	10/1	Pindel
6	4076680	4076830	151	Deletion	7/0	Pindel
6	4234919	4235185	267	Deletion	9/0	Pindel
6	4549191	4549540	350	Deletion	13/0	Pindel
6	4829167	4829429	263	Deletion	7/0	Pindel
6	5254148	5257333	3186	Deletion	9/0	Pindel
6	5254201	5257400	3200	Deletion	0.0450336	CNVnator
6	5482301	5490400	8100	Duplication	7.34654	CNVnator
6	5541479	5553935	12457	Deletion	9/0	Pindel
6	5541501	5554000	12500	Deletion	0.0102341	CNVnator
6	6358445	6358558	114	Deletion	9/3	Pindel
6	6489001	6491500	2500	Deletion	0.663846	CNVnator
6	6554114	6554274	161	Deletion	6/1	Pindel
6	6603301	6604300	1000	Deletion	0.135277	CNVnator
6	6603303	6604263	961	Deletion	11/1	Pindel
6	8170201	8171400	1200	Deletion	0.330688	CNVnator
6	8396749	8397069	321	Deletion	13/0	Pindel
6	8921692	8921873	182	Deletion	10/3	Pindel	GAAAGGATAACCA
6	8966548	8966888	341	Deletion	8/0	Pindel
6	9150741	9151382	642	Deletion	7/0	Pindel	TTATCT
6	9863901	9868600	4700	Duplication	8.42744	CNVnator
6	10153601	10154900	1300	Deletion	0.00863088	CNVnator
6	10523001	10524700	1700	Deletion	0.080396	CNVnator
6	10662105	10685641	23537	Deletion	6/14	Pindel	ACGCTAAGGCGTCCATGTACTGTTCTGCT
6	10662146	10685641	23496	Deletion	8/8	Pindel
6	10662256	10685752	23497	Deletion	11/46	Pindel
6	10662275	10685771	23497	Deletion	7/58	Pindel
6	10663601	10666000	2400	Duplication	10.5637	CNVnator
6	10685643	10710005	24363	Deletion	14/17	Pindel
6	10711001	10712500	1500	Deletion	0.235406	CNVnator
6	10714101	10716700	2600	Deletion	0.764688	CNVnator
6	10834894	10835998	1105	Deletion	16/1	Pindel
6	10834901	10836000	1100	Deletion	0	CNVnator
6	10917101	10918500	1400	Deletion	0.188074	CNVnator
6	10984573	10984774	202	Deletion	11/0	Pindel
6	11594893	11622703	27811	Deletion	6/17	Pindel
6	11596201	11600900	4700	Duplication	3.94936	CNVnator
6	11600775	11601925	1151	Deletion	5/22	Pindel
6	11602308	11606269	3962	Deletion	11/18	Pindel
6	11603042	11623798	20757	Deletion	5/16	Pindel
6	11609101	11611800	2700	Duplication	3.80014	CNVnator
6	11615685	11637204	21520	Deletion	5/15	Pindel
6	11616099	11637623	21525	Deletion	6/13	Pindel
6	12520328	12520706	379	Deletion	17/1	Pindel
6	13744501	13745500	1000	Deletion	0	CNVnator
6	13782729	13782829	101	Deletion	9/1	Pindel	GATTCTTCCTCAATTTCAAAATGGAACATAGGTAAAA
6	14353033	14353152	120	Deletion	9/5	Pindel
6	14587301	14588500	1200	Deletion	0	CNVnator
6	14587307	14588484	1178	Deletion	8/3	Pindel
6	14838818	14838929	112	Deletion	9/0	Pindel
6	16664636	16665090	455	Deletion	13/0	Pindel	TGTATTAGCCTCATACTCT
6	18574779	18574905	127	Deletion	12/1	Pindel	CGG
6	18704972	18705204	233	Deletion	9/0	Pindel
6	18719248	18749928	30681	Deletion	17/9	Pindel
6	18720072	18750743	30672	Deletion	5/13	Pindel
6	19006301	19011800	5500	Duplication	4.2706	CNVnator
6	19419401	19420400	1000	Deletion	0.215384	CNVnator
6	19452301	19454500	2200	Deletion	0.668572	CNVnator
6	19467590	19479058	11469	Deletion	7/14	Pindel
6	19470301	19475800	5500	Deletion	0.539894	CNVnator
6	19563101	19564500	1400	Deletion	0.213196	CNVnator
6	20071401	20072500	1100	Deletion	0.150251	CNVnator
6	20113901	20116300	2400	Deletion	0.628288	CNVnator
6	20812683	20814621	1939	Deletion	12/0	Pindel
6	20812701	20814600	1900	Deletion	0	CNVnator
6	21057183	21057287	105	Deletion	6/0	Pindel	CGGCGAGCACCTACCTGGACCTCCGAGAGCTGCAGGGC
6	22060101	22064300	4200	Duplication	2.83006	CNVnator
6	23462876	23462975	100	Deletion	8/0	Pindel
6	23966501	23971700	5200	Deletion	1.32093	CNVnator
6	24111048	24111361	314	Deletion	10/1	Pindel
6	24392101	24395000	2900	Deletion	1.26719	CNVnator
6	24939201	24940200	1000	Deletion	0.58931	CNVnator
6	25227243	25227556	314	Deletion	11/0	Pindel
6	25753105	25753247	143	Deletion	10/0	Pindel	GATCAT
6	25912037	25912555	519	Deletion	10/1	Pindel
6	26589101	26592700	3600	Deletion	0.233302	CNVnator
6	26916901	26919800	2900	Deletion	1.13755	CNVnator
6	27663456	27669286	5831	Deletion	17/1	Pindel
6	27663501	27669300	5800	Deletion	0	CNVnator
6	28342801	28344800	2000	Deletion	1.27281	CNVnator
6	28814701	28823500	8800	Deletion	1.15548	CNVnator
6	29046090	29046356	267	Deletion	12/1	Pindel
6	29609304	29609509	206	Deletion	9/1	Pindel	TTCATC
6	30162023	30162520	498	Deletion	9/1	Pindel
6	30670001	30672300	2300	Deletion	0.685412	CNVnator
6	30674959	30675146	188	Deletion	13/0	Pindel
6	30969241	30969351	111	Deletion	12/0	Pindel
6	31015001	31018600	3600	Deletion	0.590472	CNVnator
6	32183599	32183907	309	Deletion	11/1	Pindel
6	32326301	32329000	2700	Deletion	0.602978	CNVnator
6	32485101	32486400	1300	Deletion	0.378594	CNVnator
6	32487401	32489600	2200	Deletion	0.140309	CNVnator
6	33521530	33521760	231	Deletion	7/0	Pindel
6	33981664	33982608	945	Deletion	19/0	Pindel
6	34276101	34278100	2000	Deletion	1.09213	CNVnator
6	34340545	34340971	427	Deletion	14/4	Pindel
6	34650066	34650834	769	Deletion	11/0	Pindel
7	83201	85800	2600	Duplication	2.74684	CNVnator
7	556072	556507	436	Deletion	10/0	Pindel
7	585609	585719	111	Deletion	5/0	Pindel	AAGAAGTGTGACGTGGC
7	1931172	1931500	329	Deletion	10/0	Pindel
7	2068317	2068720	404	Deletion	8/4	Pindel
7	3515647	3515746	100	Deletion	10/0	Pindel	G
7	3657991	3658090	100	Deletion	10/0	Pindel
7	4063576	4063940	365	Deletion	8/0	Pindel
7	4082431	4082676	246	Deletion	6/0	Pindel
7	4527501	4529800	2300	Duplication	5.73404	CNVnator
7	4652326	4652675	350	Deletion	12/1	Pindel
7	4812141	4812284	144	Deletion	7/0	Pindel
7	4839787	4840068	282	Deletion	8/0	Pindel
7	5605320	5605684	365	Deletion	10/0	Pindel	T
7	6839101	6842500	3400	Duplication	4.21786	CNVnator
7	7001901	7008800	6900	Deletion	0	CNVnator
7	7001905	7008788	6884	Deletion	9/1	Pindel
7	7328570	7328706	137	Deletion	13/0	Pindel	AAT
7	8136201	8138300	2100	Deletion	0.12909	CNVnator
7	8694701	8697200	2500	Deletion	1.27874	CNVnator
7	9655588	9655925	338	Deletion	8/0	Pindel
7	10205001	10207700	2700	Duplication	5.83444	CNVnator
7	10245535	10245753	219	Deletion	7/0	Pindel
7	10713184	10713293	110	Deletion	5/0	Pindel	AAA
7	12550288	12550627	340	Deletion	9/0	Pindel
7	13079368	13079890	523	Deletion	8/0	Pindel
7	13088201	13089300	1100	Deletion	0.302368	CNVnator
7	14569674	14569805	132	Deletion	9/1	Pindel
7	14643509	14643776	268	Deletion	6/1	Pindel
7	15762701	15765300	2600	Deletion	0.864206	CNVnator
7	15772401	15783600	11200	Deletion	1.32826	CNVnator
7	16277615	16277730	116	Deletion	7/0	Pindel
7	16709593	16719190	9598	Deletion	7/22	Pindel
7	16908501	16909900	1400	Deletion	0.393868	CNVnator
[truncated: 1,384 more rows]

## Sheet: RES2
Chromosome	Start (bp)	End (bp)	Size (bp)	Type	Copy number	Detected by	Note
1	272386	277184	4799	Deletion	6/16	Pindel
1	421496	421595	100	Deletion	11/1	Pindel	CCCCGCGCCGCG
1	480221	495702	15482	Deletion	5/3	Pindel
1	730401	730747	347	Deletion	5/0	Pindel
1	858001	860900	2900	Deletion	0.817476	CNVnator
1	929201	931200	2000	Deletion	0.719164	CNVnator
1	1013001	1014800	1800	Deletion	0.325074	CNVnator
1	1066801	1069200	2400	Deletion	0.969514	CNVnator
1	1690424	1706927	16504	Deletion	9/21	Pindel
1	1690697	1707186	16490	Deletion	7/8	Pindel
1	1706661	1706871	211	Deletion	11/1	Pindel
1	1784451	1784765	315	Deletion	7/0	Pindel	AGAACT
1	1827701	1832400	4700	Duplication	14.8826	CNVnator
1	1832601	1835100	2500	Duplication	17.1225	CNVnator
1	1834201	1850349	16149	Deletion	21/165	Pindel
1	1834202	1850350	16149	Deletion	15/165	Pindel
1	1834507	1850656	16150	Deletion	27/114	Pindel
1	1868201	1870400	2200	Duplication	6.18536	CNVnator
1	1967501	1972900	5400	Duplication	12.0745	CNVnator
1	2198901	2200500	1600	Deletion	0.234196	CNVnator
1	2735994	2744460	8467	Deletion	10/71	Pindel
1	2736049	2744515	8467	Deletion	11/79	Pindel
1	2736175	2744641	8467	Deletion	10/64	Pindel
1	2736357	2744823	8467	Deletion	7/72	Pindel
1	2736400	2744866	8467	Deletion	5/51	Pindel
1	2740001	2753200	13200	Duplication	10.1462	CNVnator
1	2740607	2749848	9242	Deletion	11/117	Pindel
1	2740625	2749866	9242	Deletion	5/91	Pindel
1	2740700	2749941	9242	Deletion	5/121	Pindel
1	2740731	2749972	9242	Deletion	11/129	Pindel
1	2741194	2750441	9248	Deletion	12/122	Pindel
1	2741410	2750657	9248	Deletion	6/155	Pindel
1	2743953	2753182	9230	Deletion	6/106	Pindel
1	3133301	3135800	2500	Deletion	0.924936	CNVnator
1	3454501	3457200	2700	Deletion	1.29216	CNVnator
1	3488801	3490300	1500	Deletion	0.601852	CNVnator
1	3655201	3656800	1600	Deletion	0.390626	CNVnator
1	3659340	3659499	160	Deletion	9/2	Pindel	A
1	4002854	4005003	2150	Deletion	7/18	Pindel
1	4028201	4031400	3200	Deletion	0.477856	CNVnator
1	6111501	6114500	3000	Deletion	0.444148	CNVnator
1	6202201	6203500	1300	Deletion	0.432328	CNVnator
1	6431301	6432400	1100	Deletion	0.118754	CNVnator
1	6487201	6489100	1900	Deletion	0.876586	CNVnator
1	6935701	6939300	3600	Deletion	1.1092	CNVnator
1	7211101	7228900	17800	Duplication	5.9852	CNVnator
1	7260301	7261900	1600	Deletion	0.261302	CNVnator
1	7603784	7604178	395	Deletion	9/0	Pindel
1	7861001	7862900	1900	Deletion	0.217438	CNVnator
1	8912318	8912482	165	Deletion	11/0	Pindel
1	10041501	10046300	4800	Deletion	0.830906	CNVnator
1	10072064	10072183	120	Deletion	6/0	Pindel
1	10269901	10271400	1500	Deletion	0.54589	CNVnator
1	10315204	10315482	279	Deletion	5/0	Pindel
1	10352373	10352521	149	Deletion	7/13	Pindel
1	11049401	11051500	2100	Deletion	0.0562046	CNVnator
1	11129231	11129757	527	Deletion	11/0	Pindel
1	11373901	11375300	1400	Deletion	0.183187	CNVnator
1	11374844	11375270	427	Deletion	7/0	Pindel
1	11691284	11691623	340	Deletion	7/1	Pindel
1	12088709	12089265	557	Deletion	10/1	Pindel
1	12330782	12331441	660	Deletion	10/0	Pindel
1	12333309	12333590	282	Deletion	8/0	Pindel
1	12451201	12453500	2300	Deletion	0.706468	CNVnator
1	13236541	13237136	596	Deletion	6/2	Pindel
1	13823557	13823684	128	Deletion	6/1	Pindel	GAGGGCCTCTTCCCCGCCGGTTCTGACGGAA
1	14845801	14848900	3100	Deletion	0.34618	CNVnator
1	14953901	14958100	4200	Deletion	0.733438	CNVnator
1	15123501	15131200	7700	Deletion	0.0823054	CNVnator
1	16331101	16333200	2100	Deletion	0.971128	CNVnator
1	16416456	16417926	1471	Deletion	14/1	Pindel
1	16416501	16417900	1400	Deletion	0	CNVnator
1	17666388	17666606	219	Deletion	7/0	Pindel	TTTA
1	17675960	17676231	272	Deletion	14/0	Pindel
1	18420301	18422500	2200	Deletion	0.602662	CNVnator
1	18719001	18721600	2600	Deletion	0.860002	CNVnator
1	18727901	18730600	2700	Deletion	0.666892	CNVnator
1	18812705	18814734	2030	Deletion	5/19	Pindel
1	19010040	19010203	164	Deletion	10/1	Pindel
1	19913601	19914600	1000	Deletion	0.207112	CNVnator
1	20063445	20066140	2696	Deletion	14/0	Pindel
1	20063501	20066100	2600	Deletion	0	CNVnator
1	21287101	21289400	2300	Deletion	0.38165	CNVnator
1	21288468	21289436	969	Deletion	5/0	Pindel
1	21372801	21374500	1700	Deletion	0.453124	CNVnator
1	22227256	22227433	178	Deletion	14/0	Pindel
1	22259682	22259865	184	Deletion	8/0	Pindel	TATGCTGGA
1	22557525	22557933	409	Deletion	11/0	Pindel	ACA
1	24371201	24601700	230500	Deletion	0.0168819	CNVnator
1	24607301	24628500	21200	Deletion	0.03397	CNVnator
1	24782501	24799900	17400	Deletion	0.0415982	CNVnator
1	25037601	25069500	31900	Deletion	0.251328	CNVnator
1	25661398	25661638	241	Deletion	11/0	Pindel
1	25956724	25956970	247	Deletion	6/0	Pindel	CTATAGAGCCAATGGAAGAGTGAAAGAAGACGGTGATAT
1	26256201	26258800	2600	Deletion	0.171358	CNVnator
1	26412266	26412623	358	Deletion	14/1	Pindel
1	26881092	26881252	161	Deletion	10/0	Pindel
1	27931201	27931490	290	Deletion	15/0	Pindel
1	28155179	28158270	3092	Deletion	11/0	Pindel	GGAGAGGAAATGGAAATGGAGAGGA
1	28155201	28158300	3100	Deletion	0.0125282	CNVnator
1	28198601	28200900	2300	Deletion	0.643228	CNVnator
1	28246975	28247090	116	Deletion	17/0	Pindel
1	29927701	29930300	2600	Deletion	1.49695	CNVnator
1	30016271	30016408	138	Deletion	11/2	Pindel
1	30502401	30503800	1400	Deletion	0.663966	CNVnator
1	31613531	31613661	131	Deletion	8/1	Pindel	A
1	31618153	31618259	107	Deletion	8/0	Pindel
1	31893501	31899300	5800	Deletion	0.00219718	CNVnator
1	31912238	31912710	473	Deletion	11/3	Pindel
1	32027106	32027546	441	Deletion	10/2	Pindel
1	32224098	32224755	658	Deletion	13/1	Pindel
1	32225938	32226289	352	Deletion	11/1	Pindel
1	32230776	32231271	496	Deletion	8/2	Pindel
1	32349101	32351200	2100	Deletion	0.218072	CNVnator
1	32407001	32408500	1500	Deletion	0.805066	CNVnator
1	32526874	32527083	210	Deletion	14/1	Pindel
1	32918562	32918748	187	Deletion	12/1	Pindel	TGAAAT
1	33725301	33727300	2000	Deletion	1.11877	CNVnator
1	34070142	34070305	164	Deletion	13/1	Pindel
1	34546184	34546371	188	Deletion	14/0	Pindel	G
1	35515952	35516513	562	Deletion	10/5	Pindel
1	36391201	36392800	1600	Deletion	0.76951	CNVnator
1	36616845	36617176	332	Deletion	7/0	Pindel
1	36651032	36651373	342	Deletion	10/2	Pindel
1	36774852	36775514	663	Deletion	9/0	Pindel	TTGTTA
1	38276092	38276242	151	Deletion	6/0	Pindel
1	39452832	39453050	219	Deletion	7/0	Pindel	GT
1	39619325	39619465	141	Deletion	7/1	Pindel
1	39923798	39923908	111	Deletion	12/0	Pindel	AGAATGTAAACGCATGTATAGGT
1	40523253	40523613	361	Deletion	13/0	Pindel
1	40557940	40558224	285	Deletion	11/0	Pindel
1	41023001	41027600	4600	Deletion	0.00223932	CNVnator
1	41023015	41027615	4601	Deletion	8/0	Pindel
1	41342343	41342552	210	Deletion	17/0	Pindel	GTTTAAT
1	41645206	41646124	919	Deletion	16/1	Pindel
1	42410397	42410550	154	Deletion	9/1	Pindel
1	42954671	42955177	507	Deletion	11/0	Pindel
1	43019744	43019988	245	Deletion	12/1	Pindel
1	43624290	43624421	132	Deletion	8/0	Pindel
1	44004501	44006100	1600	Deletion	0.247728	CNVnator
1	44238759	44238957	199	Deletion	7/0	Pindel
1	45290024	45290175	152	Deletion	12/0	Pindel
1	45649301	45650900	1600	Deletion	0.175911	CNVnator
1	45667469	45667697	229	Deletion	11/1	Pindel
1	46457888	46466964	9077	Deletion	9/22	Pindel
1	47387383	47388260	878	Deletion	13/0	Pindel
1	47931901	47933800	1900	Deletion	0.231182	CNVnator
1	48671047	48671295	249	Deletion	11/0	Pindel	GG
1	48949601	48951400	1800	Deletion	0	CNVnator
1	49178201	49180100	1900	Deletion	0.887916	CNVnator
1	50267601	50269300	1700	Deletion	0.788548	CNVnator
1	50594001	50595200	1200	Deletion	0.77096	CNVnator
1	50834701	50836300	1600	Deletion	0.181278	CNVnator
1	51123901	51128500	4600	Deletion	0.0613358	CNVnator
1	51386382	51403980	17599	Deletion	7/19	Pindel
1	51496901	51500500	3600	Deletion	1.24042	CNVnator
1	51544801	51547800	3000	Deletion	0.725416	CNVnator
1	52350201	52351200	1000	Deletion	0.0542728	CNVnator
1	54110127	54110289	163	Deletion	12/2	Pindel
1	54846080	54846427	348	Deletion	13/0	Pindel
1	54848927	54849228	302	Deletion	6/1	Pindel	TATGATATGATATGATATGATATGATATCCCA
1	54894373	54899170	4798	Deletion	9/25	Pindel
1	54894541	54899339	4799	Deletion	7/30	Pindel
1	54894625	54899423	4799	Deletion	6/35	Pindel
1	54897470	54900178	2709	Deletion	8/45	Pindel
1	54897706	54900415	2710	Deletion	11/18	Pindel
1	54898901	54902500	3600	Duplication	5.32964	CNVnator
1	55745003	55745178	176	Deletion	11/0	Pindel
1	56078619	56078784	166	Deletion	9/0	Pindel
1	56640886	56641129	244	Deletion	8/0	Pindel
1	57927678	57927953	276	Deletion	11/1	Pindel	TTGAATTCTTTTTTC
1	58729001	58732700	3700	Duplication	2.58734	CNVnator
1	58799096	58799267	172	Deletion	10/0	Pindel	AC
1	59098469	59104582	6114	Deletion	8/25	Pindel
1	59330701	59333000	2300	Duplication	18.9463	CNVnator
1	59939278	59939382	105	Deletion	9/0	Pindel
1	59997440	59997550	111	Deletion	8/0	Pindel	TGT
1	60001838	60008767	6930	Deletion	13/5	Pindel
1	60311201	60316300	5100	Deletion	1.45351	CNVnator
1	60329477	60329747	271	Deletion	9/0	Pindel
1	60399795	60400761	967	Deletion	10/1	Pindel
1	60399801	60400800	1000	Deletion	0.0675184	CNVnator
1	60701001	60701150	150	Deletion	11/1	Pindel
1	60728604	60728821	218	Deletion	9/0	Pindel	CAATGATTATTTATTATG
1	60788701	60789700	1000	Deletion	0.0535946	CNVnator
1	60788729	60789646	918	Deletion	6/1	Pindel
1	60863099	60863218	120	Deletion	8/0	Pindel
1	61416303	61416715	413	Deletion	16/0	Pindel
1	62278622	62290729	12108	Deletion	10/0	Pindel
1	62279801	62282300	2500	Duplication	3.39624	CNVnator
1	62286501	62289500	3000	Duplication	3.97874	CNVnator
1	62606601	62608600	2000	Duplication	5.34558	CNVnator
1	62654401	62658800	4400	Duplication	3.73882	CNVnator
1	63259601	63263900	4300	Deletion	1.4127	CNVnator
1	63395782	63396001	220	Deletion	11/1	Pindel
1	63779757	63780116	360	Deletion	13/0	Pindel
1	64195945	64196403	459	Deletion	8/0	Pindel
1	64617639	64617762	124	Deletion	13/0	Pindel	CAA
1	65047829	65048617	789	Deletion	8/2	Pindel
1	65367890	65368064	175	Deletion	6/0	Pindel
1	65523601	65523789	189	Deletion	16/0	Pindel
1	65564901	65566300	1400	Deletion	0	CNVnator
1	65564902	65566305	1404	Deletion	5/0	Pindel
1	66142701	66144100	1400	Deletion	0	CNVnator
1	66877701	66881200	3500	Deletion	0.543878	CNVnator
1	67123844	67123973	130	Deletion	15/0	Pindel	CAATTCT
1	67129907	67130182	276	Deletion	8/0	Pindel
1	67254501	67257500	3000	Duplication	12.3465	CNVnator
1	67289913	67290016	104	Deletion	5/1	Pindel	GTCTCCTA
1	67422301	67425100	2800	Duplication	7.95888	CNVnator
1	68579756	68579963	208	Deletion	11/1	Pindel
1	68615801	68619800	4000	Deletion	1.31698	CNVnator
1	69099849	69100208	360	Deletion	11/0	Pindel
1	69238766	69238923	158	Deletion	9/2	Pindel
1	69954201	69955700	1500	Duplication	19.097	CNVnator
1	69984301	69985700	1400	Duplication	18.0957	CNVnator
1	70450521	70450660	140	Deletion	8/0	Pindel
1	71027901	71029800	1900	Deletion	0.307042	CNVnator
1	71471537	71502113	30577	Deletion	5/7	Pindel
1	71485177	71517094	31918	Deletion	5/13	Pindel
1	71485643	71517399	31757	Deletion	5/14	Pindel
1	71485756	71517513	31758	Deletion	9/17	Pindel
1	71489905	71520401	30497	Deletion	11/26	Pindel
1	71490901	71493000	2100	Deletion	0.82969	CNVnator
1	71494101	71526703	32603	Deletion	6/19	Pindel
1	71494166	71526768	32603	Deletion	8/17	Pindel
1	71497873	71529204	31332	Deletion	8/29	Pindel
1	71498356	71529655	31300	Deletion	7/20	Pindel
1	71506301	71507900	1600	Deletion	0.165816	CNVnator
1	71509601	71511700	2100	Duplication	3.5746	CNVnator
1	72070001	72072400	2400	Deletion	0.523754	CNVnator
1	72160070	72160280	211	Deletion	8/0	Pindel
1	72165701	72171100	5400	Deletion	0.570814	CNVnator
1	72173639	72173894	256	Deletion	13/1	Pindel
1	72214501	72225500	11000	Deletion	0.36034	CNVnator
1	72260345	72287198	26854	Deletion	6/10	Pindel
1	72266001	72278600	12600	Deletion	1.45238	CNVnator
1	72488835	72489076	242	Deletion	15/1	Pindel	TGT
1	73549784	73550819	1036	Deletion	10/16	Pindel
1	73550801	73553200	2400	Duplication	3.97778	CNVnator
1	73553394	73569009	15616	Deletion	8/20	Pindel
1	73553398	73569009	15612	Deletion	6/20	Pindel
1	73585501	73589500	4000	Duplication	3.71406	CNVnator
1	73626201	73628200	2000	Deletion	0.200556	CNVnator
1	73712601	73718100	5500	Deletion	0.689242	CNVnator
1	73727001	73729700	2700	Deletion	0.145908	CNVnator
1	73752501	73754500	2000	Deletion	0.252318	CNVnator
1	73782701	73785300	2600	Deletion	0.0971524	CNVnator
1	74016201	74024400	8200	Deletion	0.252708	CNVnator
1	74059401	74064700	5300	Deletion	0.548118	CNVnator
1	74293277	74306806	13530	Deletion	6/20	Pindel
1	74798701	74811300	12600	Duplication	3.94222	CNVnator
1	74876201	74877600	1400	Deletion	0.980044	CNVnator
1	75062801	75070900	8100	Deletion	0.157985	CNVnator
1	75077473	75077669	197	Deletion	9/1	Pindel
1	75118001	75126100	8100	Deletion	0.382358	CNVnator
1	75155401	75159500	4100	Duplication	3.79166	CNVnator
1	75203401	75210900	7500	Duplication	3.57738	CNVnator
1	75456701	75458200	1500	Deletion	0.530056	CNVnator
1	76296201	76298000	1800	Deletion	0.574844	CNVnator
1	76335301	76337000	1700	Deletion	0.525288	CNVnator
1	76799401	76800900	1500	Deletion	0.583696	CNVnator
1	77046513	77046689	177	Deletion	8/0	Pindel
1	77106405	77106734	330	Deletion	14/1	Pindel
1	77286261	77286951	691	Deletion	8/1	Pindel
1	77444401	77450500	6100	Deletion	0.0033476	CNVnator
1	77444419	77450485	6067	Deletion	10/0	Pindel
1	77583022	77613151	30130	Deletion	8/15	Pindel
1	77587237	77618793	31557	Deletion	12/13	Pindel
1	77590269	77621930	31662	Deletion	7/5	Pindel
1	77590925	77622627	31703	Deletion	6/20	Pindel	AGATCGAAACGGCAGGAAAAAAGTTTGTGGACGGT
1	77596567	77617633	21067	Deletion	7/4	Pindel
1	77600557	77619112	18556	Deletion	9/28	Pindel
1	77601253	77619697	18445	Deletion	10/2	Pindel
1	77601396	77619840	18445	Deletion	7/17	Pindel
1	77601494	77619938	18445	Deletion	7/18	Pindel
1	77601564	77620008	18445	Deletion	11/13	Pindel
1	77649301	77650900	1600	Deletion	0.350614	CNVnator
1	77711101	77712200	1100	Deletion	0.252616	CNVnator
1	77716101	77719700	3600	Duplication	3.82486	CNVnator
1	77799725	77799942	218	Deletion	13/0	Pindel
1	77949801	77952000	2200	Duplication	9.60374	CNVnator
1	78122201	78123300	1100	Deletion	0.27713	CNVnator
1	78209101	78212100	3000	Deletion	0.667664	CNVnator
1	78256101	78257800	1700	Deletion	0.45379	CNVnator
1	78418501	78419700	1200	Deletion	0.376044	CNVnator
1	78639715	78639814	100	Deletion	6/0	Pindel	CAGAAG
1	78791201	78792600	1400	Deletion	0.322346	CNVnator
1	78811981	78812259	279	Deletion	10/0	Pindel
1	78915301	78920100	4800	Deletion	0.970244	CNVnator
1	78921701	78924100	2400	Deletion	0.62146	CNVnator
1	79073901	79075500	1600	Deletion	0.342476	CNVnator
1	79539101	79546100	7000	Deletion	1.30967	CNVnator
1	79919563	79919953	391	Deletion	13/0	Pindel
1	80473887	80479555	5669	Deletion	12/4	Pindel
1	80868117	80868216	100	Deletion	10/2	Pindel
1	81732701	81734100	1400	Deletion	0.362124	CNVnator
1	81871001	81873500	2500	Deletion	0.76382	CNVnator
1	82562064	82562217	154	Deletion	5/0	Pindel	CTGCAGAAACTTATATG
1	83600828	83601283	456	Deletion	6/0	Pindel	CTT
1	84251092	84251371	280	Deletion	7/0	Pindel	CCTTTGTAC
1	84761899	84762263	365	Deletion	7/1	Pindel
1	84912397	84912516	120	Deletion	12/2	Pindel
1	84988569	84989101	533	Deletion	6/0	Pindel
1	85096983	85097139	157	Deletion	6/1	Pindel
1	85893890	85894005	116	Deletion	9/2	Pindel	TGCTCTGCGCCTCAGGGAGCGCCGCGTCCCCCACTGGTGCCGGGAGCGTTGCAGCCGT
1	86063730	86064594	865	Deletion	11/0	Pindel	CC
1	86101601	86103300	1700	Deletion	0	CNVnator
1	86362401	86363900	1500	Deletion	0.831538	CNVnator
1	87403313	87403556	244	Deletion	6/3	Pindel
1	87584702	87584807	106	Deletion	9/2	Pindel
1	88286039	88286142	104	Deletion	6/10	Pindel	TGGCCATAAGTTTAAGTTTCATTTAAAGACAAAAA
1	89315825	89315939	115	Deletion	6/0	Pindel
1	90005001	90008100	3100	Deletion	1.22135	CNVnator
1	90740901	90742600	1700	Deletion	0.396092	CNVnator
1	90957101	90961400	4300	Deletion	0.988176	CNVnator
1	91050672	91050849	178	Deletion	12/1	Pindel
1	91268422	91268639	218	Deletion	11/0	Pindel
1	91551101	91552100	1000	Deletion	0.298622	CNVnator
1	91555201	91556900	1700	Deletion	0.29168	CNVnator
1	92107860	92108093	234	Deletion	9/0	Pindel
1	92110353	92113545	3193	Deletion	14/0	Pindel	AATTAAAATT
1	92110401	92113500	3100	Deletion	0	CNVnator
1	92335983	92336472	490	Deletion	7/0	Pindel
1	92849601	92850900	1300	Deletion	0.00755786	CNVnator
1	93003095	93005136	2042	Deletion	11/0	Pindel	T
1	93003101	93005100	2000	Deletion	0	CNVnator
1	93482523	93482836	314	Deletion	9/0	Pindel	CC
1	93792094	93793043	950	Deletion	11/0	Pindel
1	93936059	93936216	158	Deletion	6/0	Pindel
1	94199941	94200056	116	Deletion	12/0	Pindel	AA
1	94280348	94280793	446	Deletion	6/3	Pindel	ACAATAATAATG
1	94533701	94535900	2200	Deletion	0.538698	CNVnator
1	96153893	96156924	3032	Deletion	13/1	Pindel
1	96154901	96156900	2000	Deletion	0.702478	CNVnator
1	97338838	97339036	199	Deletion	10/1	Pindel
1	97380701	97381800	1100	Deletion	0.0176739	CNVnator
1	97939460	97939930	471	Deletion	13/0	Pindel	A
1	98409705	98410305	601	Deletion	8/0	Pindel
1	98852699	98853997	1299	Deletion	8/1	Pindel
1	98852701	98854000	1300	Deletion	0	CNVnator
1	98871399	98871555	157	Deletion	12/1	Pindel
1	99045594	99045825	232	Deletion	6/0	Pindel	TCATGACCCCAT
1	99319401	99319546	146	Deletion	7/0	Pindel	TAAGCCTA
1	99349697	99350617	921	Deletion	13/1	Pindel
1	99550581	99551279	699	Deletion	11/0	Pindel
1	99707142	99707298	157	Deletion	5/1	Pindel
1	100013001	100019900	6900	Deletion	1.11731	CNVnator
1	100230434	100230800	367	Deletion	11/2	Pindel
1	100306401	100308100	1700	Deletion	0.738492	CNVnator
1	100354273	100354396	124	Deletion	176/28	Pindel	AGGCGCGCCCGAT
1	100360355	100389889	29535	Deletion	9/347	Pindel
1	100365568	100368299	2732	Deletion	107/42	Pindel
1	100365568	100369489	3922	Deletion	5/42	Pindel
1	100366578	100394879	28302	Deletion	6/133	Pindel
1	100387104	100403193	16090	Deletion	12/505	Pindel
1	100387151	100399294	12144	Deletion	6/289	Pindel
1	100387373	100394107	6735	Deletion	10/1118	Pindel
1	100402932	100403044	113	Deletion	14/3	Pindel
1	100625248	100626948	1701	Deletion	9/0	Pindel	CAGTATTAGGATGAACT
1	100625301	100626900	1600	Deletion	0	CNVnator
1	100656531	100656924	394	Deletion	13/0	Pindel
1	100916301	100920500	4200	Deletion	0.0204472	CNVnator
1	101013656	101014573	918	Deletion	11/4	Pindel
1	101056226	101056881	656	Deletion	8/0	Pindel
1	101150276	101150494	219	Deletion	11/1	Pindel
1	101155828	101156115	288	Deletion	8/1	Pindel	CTCCCTGCAGTA
1	102583064	102583455	392	Deletion	14/1	Pindel
1	103215644	103217703	2060	Deletion	12/0	Pindel
1	103215701	103217700	2000	Deletion	0	CNVnator
1	103710072	103710280	209	Deletion	13/0	Pindel	C
1	103977339	103977643	305	Deletion	10/1	Pindel	C
1	104126877	104127108	232	Deletion	13/1	Pindel	C
1	104187849	104188663	815	Deletion	9/2	Pindel
1	104517801	104560400	42600	Deletion	0.0441114	CNVnator
1	105894877	105895719	843	Deletion	8/0	Pindel
1	107955601	107957400	1800	Deletion	0.0283616	CNVnator
1	109515201	109519000	3800	Deletion	0.454732	CNVnator
1	109613501	109615400	1900	Deletion	0.438754	CNVnator
1	109822601	109824100	1500	Deletion	0.47905	CNVnator
1	110378901	110380100	1200	Deletion	0	CNVnator
1	110697201	110705700	8500	Duplication	6.64976	CNVnator
1	110707501	110712900	5400	Duplication	6.87734	CNVnator
1	110986335	110986943	609	Deletion	8/2	Pindel
1	112458306	112458608	303	Deletion	5/1	Pindel
1	112522487	112522590	104	Deletion	6/0	Pindel
1	112669001	112672000	3000	Duplication	8.8288	CNVnator
1	112861799	112862029	231	Deletion	13/0	Pindel
1	112977401	112978700	1300	Deletion	0	CNVnator
1	113129901	113134600	4700	Duplication	5.76726	CNVnator
1	113138701	113144300	5600	Duplication	6.78414	CNVnator
1	113491501	113497300	5800	Deletion	0	CNVnator
1	113491502	113497332	5831	Deletion	6/2	Pindel
1	115052401	115056300	3900	Duplication	15.7627	CNVnator
1	115282301	115286800	4500	Duplication	10.3727	CNVnator
1	116126193	116127272	1080	Deletion	16/0	Pindel	CAGAC
1	116126201	116127300	1100	Deletion	0.0968268	CNVnator
1	116327501	116329300	1800	Deletion	0.34479	CNVnator
1	116545931	116546080	150	Deletion	7/3	Pindel
1	117102551	117102782	232	Deletion	9/0	Pindel
1	117214436	117214535	100	Deletion	7/0	Pindel
1	117375938	117378299	2362	Deletion	7/17	Pindel
1	119011387	119012306	920	Deletion	14/1	Pindel
1	119017840	119018911	1072	Deletion	8/0	Pindel	AGGAAATGGCTATTTCCATATTTCCAAATCAGCCATTCC
1	119017901	119018900	1000	Deletion	0	CNVnator
1	119780301	119781800	1500	Deletion	0.105573	CNVnator
1	119780313	119781656	1344	Deletion	6/1	Pindel
1	120312647	120339856	27210	Deletion	7/33	Pindel
1	120320680	120343321	22642	Deletion	6/23	Pindel
1	120413876	120414079	204	Deletion	19/6	Pindel
1	121026101	121028800	2700	Duplication	10.4192	CNVnator
1	121034201	121036600	2400	Duplication	5.63374	CNVnator
1	121395301	121399200	3900	Deletion	1.15535	CNVnator
1	122456401	122458500	2100	Duplication	21.4286	CNVnator
1	122764447	122764998	552	Deletion	7/1	Pindel	TAA
1	122807401	122809000	1600	Deletion	0.225676	CNVnator
1	122900101	122903900	3800	Duplication	3.48848	CNVnator
1	122916790	122917834	1045	Deletion	8/2	Pindel	AATCAT
1	122916801	122917800	1000	Deletion	0.0123408	CNVnator
1	123532267	123532666	400	Deletion	9/0	Pindel	CATAGTAACTCTTT
1	123702701	123704300	1600	Deletion	0.662616	CNVnator
1	123807428	123822059	14632	Deletion	6/38	Pindel
1	123808201	123814200	6000	Duplication	10.068	CNVnator
1	123814601	123818500	3900	Duplication	9.345	CNVnator
1	123820489	123820605	117	Deletion	17/6	Pindel	TGTCCCCTGCTGCTGTTC
1	123966201	123971400	5200	Deletion	1.38856	CNVnator
1	124161001	124163100	2100	Deletion	0.483934	CNVnator
1	124220687	124221015	329	Deletion	16/0	Pindel	CCA
1	124282747	124283083	337	Deletion	6/0	Pindel	GGCCTGGGTTGAAAAGGATCACAGTGATCACTGAGTTTCAGTG
1	124456001	124457100	1100	Deletion	0.188839	CNVnator
1	124697164	124697442	279	Deletion	14/0	Pindel
1	124974469	124975654	1186	Deletion	11/0	Pindel	AAAT
1	124974501	124975600	1100	Deletion	0	CNVnator
1	125233253	125233884	632	Deletion	6/1	Pindel
1	125264401	125266000	1600	Deletion	0.25971	CNVnator
1	125464701	125466100	1400	Deletion	0.35012	CNVnator
1	126121201	126124500	3300	Deletion	1.07237	CNVnator
1	126208932	126209118	187	Deletion	11/0	Pindel	TATGCAGCAGCA
1	126445930	126446054	125	Deletion	16/0	Pindel	AAACAAGAGGAATAATATGAGAAAAAA
1	126877332	126877646	315	Deletion	5/0	Pindel
1	126877332	126877707	376	Deletion	8/21	Pindel	AAATATATGAGAACATACTACTTGCCAAGTTGCAATTTCATTGTAATTCCCTTGGAGAAC
1	127234395	127235609	1215	Deletion	7/0	Pindel
1	127234401	127235600	1200	Deletion	0	CNVnator
1	127427601	127429800	2200	Deletion	0.319042	CNVnator
1	127767601	127772000	4400	Deletion	1.13322	CNVnator
1	127927382	127928159	778	Deletion	8/1	Pindel	ACATC
1	130224445	130224562	118	Deletion	8/0	Pindel
1	130270965	130271102	138	Deletion	7/1	Pindel
1	130423701	130424800	1100	Deletion	0.0357666	CNVnator
1	130423724	130424812	1089	Deletion	8/0	Pindel	TAACAGACA
1	130550401	130551500	1100	Deletion	0	CNVnator
1	131293856	131294046	191	Deletion	8/2	Pindel
1	131338642	131338897	256	Deletion	14/0	Pindel	TAACTTTT
1	131537931	131538062	132	Deletion	6/0	Pindel	GAGTGGTTAAAAAAAAGAAAAAGCACCCATGTGGTGCACAGGACGGTCTCGCTATTTG
1	132726721	132726978	258	Deletion	8/0	Pindel
1	132742564	132742747	184	Deletion	8/0	Pindel	CC
1	132912108	132912267	160	Deletion	7/3	Pindel
1	133020521	133020869	349	Deletion	7/1	Pindel
1	133824146	133824281	136	Deletion	12/2	Pindel
1	134308201	134309800	1600	Deletion	0.762374	CNVnator
1	134327937	134328066	130	Deletion	5/1	Pindel	GGCCGCCCCCTGCCCCCGCCCTCGGGCCGTGCCCCGCTGGGGCGGCCCCGCG
1	134442610	134443478	869	Deletion	10/0	Pindel
1	135171701	135173200	1500	Deletion	0	CNVnator
1	135171707	135173247	1541	Deletion	11/1	Pindel
1	135559778	135559895	118	Deletion	10/2	Pindel
1	135635101	135639000	3900	Duplication	13.9666	CNVnator
1	135639301	135640700	1400	Deletion	0	CNVnator
1	135718146	135746996	28851	Deletion	8/102	Pindel
1	135766201	135767500	1300	Deletion	1.34763	CNVnator
1	135769055	135769282	228	Deletion	28/24	Pindel
1	136750752	136750855	104	Deletion	15/0	Pindel
1	137392568	137392861	294	Deletion	8/2	Pindel
1	137613303	137613900	598	Deletion	7/0	Pindel
1	137977666	137978813	1148	Deletion	13/0	Pindel	AATGCATCCAGCTAAAGAAATGCATCC
1	137977701	137978800	1100	Deletion	0	CNVnator
1	138222539	138222726	188	Deletion	12/7	Pindel
1	138778435	138778854	420	Deletion	7/0	Pindel
1	139143901	139145800	1900	Deletion	0.366474	CNVnator
1	139254301	139259400	5100	Duplication	3.99992	CNVnator
1	139262535	139292170	29636	Deletion	6/19	Pindel
1	139285901	139287100	1200	Deletion	0.29325	CNVnator
1	139321582	139322575	994	Deletion	16/65	Pindel
1	139394718	139395432	715	Deletion	9/10	Pindel
1	139396801	139399600	2800	Duplication	4.12286	CNVnator
1	139404501	139406800	2300	Duplication	4.55422	CNVnator
1	139410201	139412700	2500	Deletion	0.7336	CNVnator
1	139538779	139539468	690	Deletion	16/0	Pindel
1	139926857	139932688	5832	Deletion	19/2	Pindel
1	139926901	139932700	5800	Deletion	0	CNVnator
1	139942998	139943556	559	Deletion	8/0	Pindel
1	140408501	140409800	1300	Deletion	0.0520986	CNVnator
1	140434601	140437700	3100	Deletion	0.546334	CNVnator
1	140434616	140436595	1980	Deletion	9/0	Pindel
1	140754701	140756400	1700	Deletion	0.362084	CNVnator
1	141273841	141273940	100	Deletion	12/0	Pindel	TCTGATAATTGACTTTTTGAGGAACCAGAG
1	141940972	141945657	4686	Deletion	7/1	Pindel
1	142252582	142275995	23414	Deletion	5/10	Pindel
1	142269764	142270176	413	Deletion	13/0	Pindel
1	142794801	142795692	892	Deletion	8/1	Pindel
1	142930490	142960545	30056	Deletion	5/8	Pindel
1	144727901	144730500	2600	Deletion	0	CNVnator
1	145006892	145007244	353	Deletion	5/0	Pindel
1	145249566	145249743	178	Deletion	8/0	Pindel
1	146171080	146172084	1005	Deletion	7/0	Pindel	ATGCAATTCAGAATGTC
1	146171101	146172100	1000	Deletion	0.00978624	CNVnator
1	148557583	148558526	944	Deletion	13/2	Pindel
1	148564701	148568200	3500	Deletion	0.215062	CNVnator
1	148564784	148568168	3385	Deletion	7/1	Pindel
1	148884589	148884692	104	Deletion	6/1	Pindel
1	148890201	148896300	6100	Duplication	2.51338	CNVnator
1	148961980	148966338	4359	Deletion	9/1	Pindel
1	148962001	148966300	4300	Deletion	0	CNVnator
1	148981401	148982800	1400	Deletion	0.203978	CNVnator
1	149082803	149084382	1580	Deletion	12/17	Pindel
1	149163215	149165754	2540	Deletion	18/3	Pindel
1	149882330	149882467	138	Deletion	7/1	Pindel
1	150736676	150736780	105	Deletion	9/1	Pindel
1	150745601	150751200	5600	Deletion	0.159965	CNVnator
1	150754401	150760800	6400	Deletion	0.198267	CNVnator
1	151102901	151107600	4700	Deletion	0.37432	CNVnator
1	151114901	151118400	3500	Deletion	0.246172	CNVnator
1	151225723	151225869	147	Deletion	10/0	Pindel	AAATT
1	151243501	151245900	2400	Deletion	0.609214	CNVnator
1	151406707	151410045	3339	Deletion	9/1	Pindel
1	151494444	151496640	2197	Deletion	15/2	Pindel
1	151494501	151496600	2100	Deletion	0	CNVnator
1	151634885	151635497	613	Deletion	11/0	Pindel	CA
1	151989286	151989392	107	Deletion	6/1	Pindel
1	152023301	152026300	3000	Duplication	4.19124	CNVnator
1	152397846	152398578	733	Deletion	10/1	Pindel
1	153347375	153348644	1270	Deletion	12/0	Pindel
1	153347401	153348600	1200	Deletion	0	CNVnator
1	153418218	153418473	256	Deletion	6/1	Pindel
1	153698101	153703600	5500	Deletion	0.161274	CNVnator
1	153948701	153950400	1700	Deletion	0.425322	CNVnator
1	154029952	154031817	1866	Deletion	10/1	Pindel
1	154030001	154031800	1800	Deletion	0	CNVnator
1	154500434	154500602	169	Deletion	5/0	Pindel
1	154552751	154553119	369	Deletion	9/0	Pindel
1	154562850	154563944	1095	Deletion	9/0	Pindel
1	154562901	154563900	1000	Deletion	0	CNVnator
1	155023083	155023229	147	Deletion	7/1	Pindel
1	155023084	155023229	146	Deletion	6/0	Pindel	CCTTGACCATCCTCTCCATTGTGTCAGATAATACTGAATTTTCTGC
1	155269747	155269860	114	Deletion	9/0	Pindel	G
1	155293268	155293493	226	Deletion	16/0	Pindel
1	155603783	155604678	896	Deletion	6/0	Pindel
1	155808366	155808597	232	Deletion	8/0	Pindel
1	155952838	155952956	119	Deletion	7/0	Pindel	ATCTTACCACATGAGTTTTCACTAAATCAATTTAGTTTT
1	156337201	156338800	1600	Deletion	0.331608	CNVnator
1	156518640	156518767	128	Deletion	6/0	Pindel	GAGAG
1	156529300	156529589	290	Deletion	5/2	Pindel
1	157250501	157252400	1900	Deletion	0.67412	CNVnator
1	157362757	157365847	3091	Deletion	5/11	Pindel
1	157577401	157581600	4200	Deletion	0.258512	CNVnator
1	157578084	157581566	3483	Deletion	10/0	Pindel	A
1	159092112	159092610	499	Deletion	10/1	Pindel
1	159197274	159199182	1909	Deletion	6/0	Pindel
1	159197301	159199200	1900	Deletion	0	CNVnator
1	159203736	159208359	4624	Deletion	10/1	Pindel
1	159203801	159205300	1500	Deletion	0.344066	CNVnator
1	159294346	159297737	3392	Deletion	14/0	Pindel
1	159294401	159297700	3300	Deletion	0.147129	CNVnator
1	159308401	159311000	2600	Deletion	0.26017	CNVnator
1	159409901	159412900	3000	Deletion	0.081035	CNVnator
1	159410016	159412843	2828	Deletion	6/0	Pindel
1	159414801	159416300	1500	Deletion	0.352602	CNVnator
1	159440610	159457746	17137	Deletion	5/16	Pindel
1	159619149	159620066	918	Deletion	10/1	Pindel
1	159692414	159692704	291	Deletion	7/0	Pindel
1	160405757	160406411	655	Deletion	5/2	Pindel	ACAGAATTCTGTC
1	160438501	160440000	1500	Deletion	0.809376	CNVnator
1	160498104	160498841	738	Deletion	7/0	Pindel	T
1	160580501	160582600	2100	Duplication	3.91568	CNVnator
1	160674301	160675500	1200	Deletion	0	CNVnator
1	160786778	160786896	119	Deletion	15/1	Pindel
1	161164652	161165124	473	Deletion	16/0	Pindel	CTA
1	161220220	161230230	10011	Deletion	12/1	Pindel
1	161242081	161242233	153	Deletion	7/0	Pindel	AATATTTACTATAAAATGTGGTAAAGTACTTTCCCTTT
1	161281785	161282728	944	Deletion	13/2	Pindel
1	161744881	161748481	3601	Deletion	10/1	Pindel
1	161744901	161748500	3600	Deletion	0.00546434	CNVnator
1	162220288	162221177	890	Deletion	11/0	Pindel
1	162250653	162251293	641	Deletion	11/1	Pindel
1	162491692	162491845	154	Deletion	9/0	Pindel	ATTGCAA
1	162566792	162567709	918	Deletion	11/1	Pindel
1	163234501	163235900	1400	Deletion	0.49143	CNVnator
1	163292001	163297200	5200	Deletion	0.255886	CNVnator
1	163497916	163517369	19454	Deletion	12/4	Pindel
1	163839903	163840846	944	Deletion	9/3	Pindel
1	163907001	163910400	3400	Deletion	0.240788	CNVnator
1	163907019	163910371	3353	Deletion	9/0	Pindel
1	163955901	163957500	1600	Deletion	0.839836	CNVnator
1	164361001	164362700	1700	Deletion	0.978174	CNVnator
1	164597392	164597678	287	Deletion	16/0	Pindel
1	164692413	164699715	7303	Deletion	12/14	Pindel
1	164693048	164699823	6776	Deletion	8/15	Pindel
1	165196945	165203997	7053	Deletion	5/11	Pindel
1	165643801	165644900	1100	Deletion	0.0654264	CNVnator
1	166916670	166916784	115	Deletion	7/0	Pindel	AAAAAGAT
1	167086591	167092759	6169	Deletion	8/22	Pindel
1	167436008	167436659	652	Deletion	13/0	Pindel
1	167463479	167463928	450	Deletion	11/1	Pindel
1	169069646	169070627	982	Deletion	8/1	Pindel
1	169970169	169970381	213	Deletion	7/0	Pindel
1	170122420	170122571	152	Deletion	7/1	Pindel
1	171040950	171041448	499	Deletion	7/1	Pindel
1	171126292	171126421	130	Deletion	8/0	Pindel	GTCTTAACTC
1	171381989	171382753	765	Deletion	6/0	Pindel
1	171405998	171407626	1629	Deletion	9/0	Pindel
1	171406001	171407600	1600	Deletion	0	CNVnator
1	171412301	171414700	2400	Deletion	1.2876	CNVnator
1	171486299	171490377	4079	Deletion	13/0	Pindel
1	171486301	171490400	4100	Deletion	0.012725	CNVnator
1	171502933	171503103	171	Deletion	14/0	Pindel	GATCAATCTTACATAT
1	171569701	171571200	1500	Deletion	0	CNVnator
1	171775735	171775834	100	Deletion	5/0	Pindel	CGGTGCGGTGCGGCCGGAGGAGGGGAGCGACCGCCTC
1	172018276	172020631	2356	Deletion	9/0	Pindel	TAT
1	172018301	172020600	2300	Deletion	0	CNVnator
1	172161777	172163835	2059	Deletion	6/0	Pindel
1	172161801	172163800	2000	Deletion	0	CNVnator
1	173400645	173400749	105	Deletion	6/0	Pindel	AACCAAGTGTGTGTGTGCTCTGTTAGCCCTAGATCTAGAATGGAAGGATCTGTCAGAGTAAGTTGCATTG
1	173936799	173937117	319	Deletion	14/0	Pindel
1	174946458	174946703	246	Deletion	12/0	Pindel
1	175348401	175353700	5300	Deletion	1.1597	CNVnator
1	175354505	175354641	137	Deletion	12/1	Pindel
1	175906805	175907522	718	Deletion	5/1	Pindel
1	176485331	176485696	366	Deletion	18/162	Pindel
1	176485339	176486072	734	Deletion	8/227	Pindel
1	176972119	176972918	800	Deletion	15/0	Pindel
1	177218842	177219065	224	Deletion	15/1	Pindel
1	177292409	177292516	108	Deletion	9/0	Pindel
1	177449044	177449180	137	Deletion	13/2	Pindel
1	177763401	177765000	1600	Deletion	0	CNVnator
1	178280455	178280736	282	Deletion	8/0	Pindel
1	178965102	178965215	114	Deletion	11/0	Pindel
1	178971674	178973232	1559	Deletion	10/1	Pindel
1	178971701	178973300	1600	Deletion	0.0881934	CNVnator
1	179772011	179772123	113	Deletion	6/0	Pindel	CAGCCAATGTGACATTGTTTATGCTAATGCTGAGGTAATCTTTTTACTAACACTGGTTCTCAA
1	179799001	179816400	17400	Duplication	4.05446	CNVnator
1	179945115	179945311	197	Deletion	6/0	Pindel
1	180199875	180200149	275	Deletion	14/0	Pindel
1	180455916	180456029	114	Deletion	9/0	Pindel	ATGCTGCTGAAGGAGATATAATTCTGG
1	181036991	181037209	219	Deletion	7/0	Pindel	TA
1	181208927	181209310	384	Deletion	13/0	Pindel
1	181566021	181566441	421	Deletion	10/1	Pindel	GAAAAAATGGAAAATAAGGGAACACTGAGAGCTGTGT
1	181736201	181747600	11400	Duplication	3.9704	CNVnator
1	182179027	182189131	10105	Deletion	55/111	Pindel
1	182946901	182948900	2000	Deletion	0.192525	CNVnator
1	183684127	183685033	907	Deletion	7/1	Pindel	ATCTGGAGTGCTTTGCTTATTTT
1	183814601	183816800	2200	Deletion	0.969856	CNVnator
1	184734666	184734945	280	Deletion	9/0	Pindel
1	185899101	185902400	3300	Duplication	5.88334	CNVnator
1	186073897	186074014	118	Deletion	11/2	Pindel
1	186147569	186148126	558	Deletion	7/0	Pindel	TTGTATGTACATAGGAGTCATAACTGATAAATCATGG
1	186292727	186293400	674	Deletion	11/0	Pindel	CCTCAGG
1	186435135	186435998	864	Deletion	7/53	Pindel
1	186435707	186439973	4267	Deletion	9/33	Pindel
1	186468601	186472400	3800	Deletion	1.39776	CNVnator
1	186775185	186775686	502	Deletion	9/0	Pindel
1	187984610	187984950	341	Deletion	7/0	Pindel
1	188057298	188069165	11868	Deletion	5/19	Pindel
1	188057501	188069367	11867	Deletion	5/15	Pindel
1	188209401	188213800	4400	Deletion	0.171066	CNVnator
1	188275801	188277100	1300	Deletion	0.381106	CNVnator
1	188298688	188326009	27322	Deletion	12/16	Pindel
1	188368301	188372200	3900	Deletion	1.10761	CNVnator
1	188445001	188446800	1800	Deletion	0.741226	CNVnator
1	188519901	188521200	1300	Deletion	0.42411	CNVnator
1	188927901	188929400	1500	Deletion	0.688698	CNVnator
1	189515801	189517900	2100	Deletion	0.573436	CNVnator
1	189810703	189810925	223	Deletion	12/0	Pindel
1	190773168	190773935	768	Deletion	10/0	Pindel	GTCCTTTAAC
1	192007601	192013800	6200	Deletion	0.2046	CNVnator
1	192028001	192035700	7700	Deletion	0.111752	CNVnator
1	192061701	192063400	1700	Deletion	0.39729	CNVnator
1	192065901	192067500	1600	Deletion	0.0404648	CNVnator
1	192111601	192114400	2800	Deletion	0.38038	CNVnator
1	192132201	192133300	1100	Deletion	0.269232	CNVnator
1	192168501	192170500	2000	Deletion	0.551078	CNVnator
1	192220901	192223300	2400	Deletion	0.280566	CNVnator
1	192302413	192302517	105	Deletion	11/1	Pindel
1	193069501	193071000	1500	Deletion	0.814782	CNVnator
1	193360801	193363700	2900	Deletion	0.545964	CNVnator
1	193643101	193647700	4600	Deletion	1.07663	CNVnator
1	193788230	193788395	166	Deletion	5/0	Pindel
1	193796105	193796210	106	Deletion	14/1	Pindel
1	193800387	193800727	341	Deletion	5/2	Pindel
1	193899801	193902700	2900	Deletion	0.33286	CNVnator
1	193929040	193930868	1829	Deletion	7/3	Pindel
1	193975101	193983700	8600	Deletion	0.0394008	CNVnator
1	194088301	194096000	7700	Deletion	0.610948	CNVnator
1	194340888	194344409	3522	Deletion	5/15	Pindel
1	194341050	194344571	3522	Deletion	7/19	Pindel
1	194371585	194385114	13530	Deletion	7/19	Pindel
1	194556553	194556836	284	Deletion	9/18	Pindel
1	194779301	194781600	2300	Deletion	0.80572	CNVnator
1	194801301	194802700	1400	Deletion	0.47338	CNVnator
1	194829701	194838300	8600	Deletion	0.858958	CNVnator
1	194918801	194922500	3700	Deletion	1.21509	CNVnator
1	195006123	195038032	31910	Deletion	5/16	Pindel
2	8801	10800	2000	Deletion	0.371172	CNVnator
2	261407	261528	122	Deletion	7/3	Pindel
2	349187	366722	17536	Deletion	5/8	Pindel
2	456324	473287	16964	Deletion	6/4	Pindel
2	456632	473594	16963	Deletion	6/17	Pindel
2	800324	800991	668	Deletion	7/16	Pindel
2	944161	963090	18930	Deletion	10/3	Pindel
2	1039457	1039778	322	Deletion	13/0	Pindel
2	1307280	1307497	218	Deletion	10/0	Pindel	T
2	1464470	1464870	401	Deletion	11/1	Pindel
2	1861522	1864590	3069	Deletion	6/15	Pindel
2	1864024	1864590	567	Deletion	5/0	Pindel
2	2205817	2231048	25232	Deletion	7/17	Pindel
2	2235974	2236261	288	Deletion	11/1	Pindel
2	2493178	2493297	120	Deletion	15/4	Pindel
2	3031042	3031188	147	Deletion	11/0	Pindel
2	3294366	3294721	356	Deletion	12/0	Pindel
2	3390381	3391311	931	Deletion	13/0	Pindel
2	3399175	3399525	351	Deletion	17/5	Pindel
2	3477508	3477647	140	Deletion	8/2	Pindel
2	3593518	3594238	721	Deletion	6/3	Pindel
2	3873001	3879200	6200	Deletion	1.24599	CNVnator
2	4040752	4040859	108	Deletion	5/3	Pindel
2	4295301	4297000	1700	Deletion	0.0589628	CNVnator
2	4295331	4297000	1670	Deletion	12/0	Pindel	C
2	4314901	4317800	2900	Deletion	0.225308	CNVnator
2	4326201	4336600	10400	Deletion	0.31637	CNVnator
2	4364601	4370200	5600	Deletion	0.19908	CNVnator
2	4476901	4478300	1400	Deletion	0.28213	CNVnator
2	6747519	6747817	299	Deletion	9/0	Pindel
2	6910441	6916628	6188	Deletion	11/2	Pindel
2	6910501	6914200	3700	Deletion	0.33283	CNVnator
2	7006686	7007197	512	Deletion	8/0	Pindel	AAAATAGGAAAA
2	7411301	7414300	3000	Deletion	1.32506	CNVnator
2	7565288	7566545	1258	Deletion	11/1	Pindel
2	7565301	7566500	1200	Deletion	0	CNVnator
2	7775224	7775551	328	Deletion	8/1	Pindel
2	7796472	7796888	417	Deletion	9/0	Pindel
2	8247901	8249000	1100	Deletion	0.00894164	CNVnator
2	10837804	10837931	128	Deletion	11/1	Pindel
2	11729169	11734187	5019	Deletion	13/1	Pindel
2	11919965	11920070	106	Deletion	13/1	Pindel
2	12122643	12122762	120	Deletion	5/6	Pindel
2	12690749	12690901	153	Deletion	8/0	Pindel	CTTAAGTTTGTTAATTTTATTAGCATTTGGCTTTTTTTTT
2	12882378	12883386	1009	Deletion	11/0	Pindel
2	12882401	12883400	1000	Deletion	0	CNVnator
2	13785511	13786428	918	Deletion	19/2	Pindel
2	15075126	15075645	520	Deletion	14/0	Pindel
2	15763001	15766400	3400	Duplication	4.21822	CNVnator
2	16445084	16445351	268	Deletion	7/1	Pindel
2	16749648	16749872	225	Deletion	6/1	Pindel
2	17487401	17488800	1400	Deletion	0	CNVnator
2	17533201	17541100	7900	Duplication	3.95536	CNVnator
2	18329971	18333172	3202	Deletion	9/1	Pindel
2	18330001	18333200	3200	Deletion	0.00921114	CNVnator
2	18650001	18651700	1700	Deletion	0.631056	CNVnator
2	19581927	19582092	166	Deletion	12/0	Pindel	CTACAA
2	20035987	20036284	298	Deletion	13/1	Pindel
2	20043835	20044224	390	Deletion	6/2	Pindel
2	20142390	20143188	799	Deletion	15/0	Pindel
2	20278034	20278905	872	Deletion	9/0	Pindel
2	21034689	21035623	935	Deletion	9/2	Pindel
2	21240601	21244600	4000	Deletion	0.407824	CNVnator
2	21241138	21244499	3362	Deletion	5/1	Pindel
2	21483052	21483816	765	Deletion	11/0	Pindel
2	21518801	21524500	5700	Deletion	0.319526	CNVnator
2	21588326	21588454	129	Deletion	9/0	Pindel	TCAA
2	22365226	22365475	250	Deletion	7/0	Pindel
2	22617101	22625100	8000	Deletion	1.13275	CNVnator
2	22857401	22864400	7000	Deletion	0.039839	CNVnator
2	23316110	23316415	306	Deletion	8/1	Pindel	ATAGAGTGC
2	24525401	24543200	17800	Deletion	0.0208766	CNVnator
2	24569901	24573600	3700	Deletion	0.858408	CNVnator
2	24577401	24585200	7800	Deletion	0.996434	CNVnator
2	25008609	25008865	257	Deletion	6/0	Pindel
2	25053066	25053471	406	Deletion	7/5	Pindel	CAGTTGTCCCATCCCTGGAAAAAGAGGG
2	25386905	25387256	352	Deletion	12/3	Pindel
2	25387489	25387624	136	Deletion	7/1	Pindel
2	25601501	25602600	1100	Deletion	0.0357854	CNVnator
2	25952201	25955300	3100	Deletion	1.23165	CNVnator
2	27939201	27942800	3600	Deletion	0.245426	CNVnator
2	27939227	27942487	3261	Deletion	13/0	Pindel	AGAACAAGA
2	29365479	29365679	201	Deletion	15/0	Pindel	AT
2	29388926	29389071	146	Deletion	10/1	Pindel	GCA
2	32061025	32061129	105	Deletion	8/1	Pindel
2	33669601	33671200	1600	Deletion	0.313426	CNVnator
2	33760947	33761048	102	Deletion	9/1	Pindel
2	33956724	33956866	143	Deletion	5/1	Pindel
2	34627301	34630500	3200	Deletion	1.26461	CNVnator
2	34801074	34801415	342	Deletion	6/3	Pindel
2	34806901	34809000	2100	Deletion	1.15621	CNVnator
2	35578401	35580300	1900	Deletion	0.33076	CNVnator
2	35591098	35591205	108	Deletion	9/1	Pindel
2	36628498	36628830	333	Deletion	12/0	Pindel
2	36820605	36825265	4661	Deletion	12/2	Pindel
2	36822901	36825200	2300	Deletion	0.145341	CNVnator
2	37657230	37657973	744	Deletion	8/1	Pindel
2	39548967	39549315	349	Deletion	13/0	Pindel
2	41225601	41234900	9300	Deletion	0.817668	CNVnator
2	41226735	41230507	3773	Deletion	5/6	Pindel
2	41233053	41249311	16259	Deletion	6/9	Pindel
2	41233564	41249791	16228	Deletion	6/8	Pindel
2	41242601	41249600	7000	Deletion	0.346068	CNVnator
2	41313101	41314500	1400	Deletion	0.423218	CNVnator
2	41924702	41925050	349	Deletion	6/0	Pindel
2	42042280	42042846	567	Deletion	9/3	Pindel
2	42371001	42373100	2100	Deletion	0.755886	CNVnator
2	42542941	42552170	9230	Deletion	7/9	Pindel
2	42856330	42856522	193	Deletion	15/0	Pindel
2	43008351	43008488	138	Deletion	7/3	Pindel
2	43451938	43452807	870	Deletion	8/1	Pindel
2	44225777	44225947	171	Deletion	13/1	Pindel
2	45666833	45677507	10675	Deletion	8/26	Pindel
2	45667230	45677919	10690	Deletion	14/15	Pindel
2	46220221	46230494	10274	Deletion	5/1	Pindel
2	46220702	46230965	10264	Deletion	11/2	Pindel
2	46220949	46231218	10270	Deletion	6/6	Pindel
2	46443032	46443160	129	Deletion	8/0	Pindel	C
2	46446643	46446837	195	Deletion	10/0	Pindel	TTGTA
2	46761501	46762800	1300	Deletion	0.0541958	CNVnator
2	46761511	46762746	1236	Deletion	13/0	Pindel	GGCTTAGAC
2	47187568	47187676	109	Deletion	10/0	Pindel
2	47932766	47932888	123	Deletion	10/0	Pindel	TTGTAGAATGC
2	48496730	48497098	369	Deletion	12/2	Pindel
2	49174446	49174981	536	Deletion	8/0	Pindel
2	49685435	49700814	15380	Deletion	6/26	Pindel
2	49685699	49701070	15372	Deletion	12/15	Pindel
2	49686558	49701227	14670	Deletion	16/46	Pindel
2	49690001	49694300	4300	Duplication	9.0568	CNVnator
2	49690488	49709276	18789	Deletion	18/55	Pindel
2	49690675	49715150	24476	Deletion	9/15	Pindel
2	49690685	49715159	24475	Deletion	12/17	Pindel
2	49690763	49715238	24476	Deletion	9/25	Pindel
2	49690783	49715258	24476	Deletion	9/27	Pindel
2	49691375	49715849	24475	Deletion	10/20	Pindel
2	49691918	49709759	17842	Deletion	10/45	Pindel
2	49692115	49716579	24465	Deletion	10/64	Pindel
2	49692136	49698449	6314	Deletion	20/70	Pindel
2	49692249	49698562	6314	Deletion	16/138	Pindel
2	49692249	49716713	24465	Deletion	6/138	Pindel
2	49693332	49711172	17841	Deletion	5/41	Pindel
2	49693436	49711269	17834	Deletion	43/97	Pindel
2	49693524	49711357	17834	Deletion	6/59	Pindel
2	49693646	49711479	17834	Deletion	9/84	Pindel
2	49693676	49711509	17834	Deletion	23/41	Pindel
2	49696182	49728004	31823	Deletion	5/27	Pindel
2	49696536	49715140	18605	Deletion	8/10	Pindel
2	49701901	49712100	10200	Duplication	8.11322	CNVnator
2	49702146	49719847	17702	Deletion	10/43	Pindel
2	49703398	49721099	17702	Deletion	8/21	Pindel
2	49704511	49722212	17702	Deletion	6/28	Pindel
2	49704534	49722251	17718	Deletion	7/18	Pindel
2	49704542	49722258	17717	Deletion	5/13	Pindel
2	49704542	49722259	17718	Deletion	5/13	Pindel
2	49704607	49722321	17715	Deletion	8/51	Pindel
2	49704763	49722477	17715	Deletion	33/30	Pindel
2	49704979	49722693	17715	Deletion	9/73	Pindel
2	49705067	49722781	17715	Deletion	37/29	Pindel
2	49705797	49723493	17697	Deletion	17/57	Pindel
2	49709028	49714714	5687	Deletion	5/58	Pindel
2	49709592	49729448	19857	Deletion	7/12	Pindel
2	49711792	49724526	12735	Deletion	5/78	Pindel
2	49714733	49727950	13218	Deletion	6/15	Pindel
2	49716178	49729409	13232	Deletion	16/30	Pindel
2	49725401	49727700	2300	Deletion	0.0484066	CNVnator
2	49735801	49748500	12700	Duplication	2.50554	CNVnator
2	49749201	49754900	5700	Duplication	2.6469	CNVnator
2	49811786	49812153	368	Deletion	7/0	Pindel	G
2	49875678	49876393	716	Deletion	12/1	Pindel
2	51369201	51372100	2900	Deletion	0.936764	CNVnator
2	52494901	52498700	3800	Duplication	2.54486	CNVnator
2	52624901	52628300	3400	Deletion	0.267246	CNVnator
2	52676068	52676427	360	Deletion	8/1	Pindel
2	52796101	52798100	2000	Duplication	4.01264	CNVnator
2	53139801	53141500	1700	Deletion	0.0598232	CNVnator
2	53139829	53141462	1634	Deletion	10/1	Pindel	TTAT
2	53257001	53262100	5100	Deletion	0.211168	CNVnator
2	53289786	53290638	853	Deletion	11/1	Pindel	ATGATAGA
2	53306901	53311100	4200	Deletion	0.141695	CNVnator
2	53333159	53356538	23380	Deletion	12/19	Pindel
2	53363101	53368000	4900	Duplication	4.04232	CNVnator
2	53418911	53435478	16568	Deletion	5/1	Pindel
2	53492501	53494200	1700	Deletion	0.0525122	CNVnator
2	53492530	53494179	1650	Deletion	8/1	Pindel
2	53525301	53528000	2700	Deletion	0.576744	CNVnator
2	53785201	53794900	9700	Duplication	4.19132	CNVnator
2	54155741	54156372	632	Deletion	11/0	Pindel
2	54212596	54214801	2206	Deletion	8/0	Pindel
2	54212601	54214800	2200	Deletion	0	CNVnator
2	54439301	54442100	2800	Deletion	0	CNVnator
2	54439304	54442091	2788	Deletion	7/1	Pindel
2	54598838	54599686	849	Deletion	12/0	Pindel
2	54931272	54940870	9599	Deletion	10/22	Pindel
2	55457001	55458100	1100	Deletion	0.0540672	CNVnator
2	55519660	55520340	681	Deletion	11/1	Pindel	ATATGGTATATGAGTTCTCATA
2	55611968	55612093	126	Deletion	20/1	Pindel
2	55707801	55709300	1500	Deletion	0.74703	CNVnator
2	56195501	56197000	1500	Deletion	0.583032	CNVnator
2	56225301	56227800	2500	Deletion	0.712966	CNVnator
2	56229801	56231900	2100	Duplication	4.34588	CNVnator
2	56298501	56301500	3000	Duplication	5.24134	CNVnator
2	56302201	56305000	2800	Duplication	5.35956	CNVnator
2	57559296	57559468	173	Deletion	9/0	Pindel	AATTAGTGAGAAATAA
2	58047290	58047680	391	Deletion	10/0	Pindel
2	58078624	58079103	480	Deletion	8/0	Pindel
2	58377415	58377561	147	Deletion	11/0	Pindel	ATTATAGCTTA
2	58430101	58431800	1700	Deletion	0.0171793	CNVnator
2	58430120	58431806	1687	Deletion	11/3	Pindel	CAATAAAAACAGCAACA
2	59490457	59490981	525	Deletion	12/0	Pindel	GGG
2	59626301	59628000	1700	Duplication	19.7402	CNVnator
2	59628720	59628827	108	Deletion	6/53	Pindel
2	59962455	59962841	387	Deletion	10/1	Pindel
2	60674214	60674957	744	Deletion	7/0	Pindel
2	61089953	61090064	112	Deletion	9/1	Pindel	TAAGTC
2	62608701	62611600	2900	Duplication	2.78872	CNVnator
2	62626108	62626901	794	Deletion	8/0	Pindel
2	63490777	63491547	771	Deletion	8/0	Pindel	ATCTTGTAA
2	63755156	63755344	189	Deletion	9/0	Pindel
2	64183004	64183105	102	Deletion	6/0	Pindel	ATTAATAAATGTATAAATATAATAAATATTCAGCAT
2	64224115	64224570	456	Deletion	9/0	Pindel
2	64256113	64256334	222	Deletion	13/2	Pindel
2	64267944	64268285	342	Deletion	10/0	Pindel
2	64273262	64273413	152	Deletion	8/3	Pindel
2	64732001	64734200	2200	Deletion	1.1083	CNVnator
2	65047496	65050233	2738	Deletion	14/9	Pindel
2	65050001	65052700	2700	Duplication	4.2107	CNVnator
2	65604838	65604962	125	Deletion	7/0	Pindel
2	66250801	66252500	1700	Deletion	0.460438	CNVnator
2	67613880	67631025	17146	Deletion	7/0	Pindel	ATGGCA
2	67613901	67631000	17100	Deletion	0.000610204	CNVnator
2	67861143	67876522	15380	Deletion	5/13	Pindel
2	67861267	67876650	15384	Deletion	5/17	Pindel
2	69051493	69051705	213	Deletion	14/0	Pindel
2	69080227	69106377	26151	Deletion	8/17	Pindel
2	69153601	69159500	5900	Deletion	0.0181195	CNVnator
2	69153636	69159466	5831	Deletion	10/3	Pindel
2	69597701	69601200	3500	Deletion	1.05935	CNVnator
2	70292789	70292888	100	Deletion	15/1	Pindel	ATTG
2	71794901	71795900	1000	Deletion	0.0836762	CNVnator
2	71794973	71795890	918	Deletion	8/0	Pindel
2	72488440	72488973	534	Deletion	6/0	Pindel	GTAACA
2	72988130	72988645	516	Deletion	15/0	Pindel
2	73055293	73055559	267	Deletion	8/1	Pindel
2	73165215	73165483	269	Deletion	11/0	Pindel	GCAA
2	73754493	73755087	595	Deletion	10/0	Pindel	TCATTATTT
2	73979120	73979635	516	Deletion	10/1	Pindel
2	74324311	74324915	605	Deletion	9/0	Pindel	AAAAGCA
2	74438601	74440500	1900	Deletion	0.220782	CNVnator
2	74625848	74625969	122	Deletion	10/0	Pindel	TTAATTATAA
2	74978528	74979460	933	Deletion	19/0	Pindel
2	75886101	75888600	2500	Deletion	0.283416	CNVnator
2	75919557	75920443	887	Deletion	11/1	Pindel	GTTCCATGAACACAT
2	75951313	75951532	220	Deletion	8/0	Pindel	GCAGCAGTAAGAAGCTGCATCTCAATACCTAA
2	76032401	76034500	2100	Deletion	0.935756	CNVnator
2	76303613	76304475	863	Deletion	13/23	Pindel	GATTTGG
2	76303901	76307400	3500	Duplication	6.93612	CNVnator
2	76918464	76918622	159	Deletion	7/0	Pindel	T
2	77007064	77007163	100	Deletion	8/0	Pindel	TTTTAATAAGTTTTAATGCAA
2	77174701	77176400	1700	Deletion	0.0346592	CNVnator
2	77174737	77176414	1678	Deletion	7/0	Pindel
2	77288431	77288551	121	Deletion	5/2	Pindel
2	77443201	77445200	2000	Deletion	0.872196	CNVnator
2	78252301	78254100	1800	Deletion	0.603304	CNVnator
2	78460401	78461400	1000	Deletion	0.12775	CNVnator
2	78479001	78481000	2000	Deletion	0.343566	CNVnator
2	79190901	79191900	1000	Deletion	0.232972	CNVnator
2	79535201	79540700	5500	Duplication	5.47714	CNVnator
2	80240930	80241245	316	Deletion	16/1	Pindel
2	80306601	80308700	2100	Duplication	18.8655	CNVnator
2	80514412	80514554	143	Deletion	13/2	Pindel
2	80793501	80797400	3900	Duplication	9.1228	CNVnator
2	80794871	80795415	545	Deletion	6/44	Pindel
2	80794906	80795450	545	Deletion	6/33	Pindel
2	80901375	80901767	393	Deletion	9/1	Pindel
2	81458935	81462333	3399	Deletion	16/1	Pindel
2	81473700	81473937	238	Deletion	12/0	Pindel
2	81637245	81643783	6539	Deletion	14/3	Pindel
2	82255401	82256500	1100	Deletion	0.443014	CNVnator
2	83516902	83517110	209	Deletion	6/0	Pindel
2	85333633	85333745	113	Deletion	7/0	Pindel	CACACACAGGC
2	85405601	85406800	1200	Deletion	0.057132	CNVnator
2	85405632	85406797	1166	Deletion	18/0	Pindel
2	85830936	85831358	423	Deletion	5/0	Pindel	TTGCCCCT
2	86616201	86622500	6300	Deletion	1.31905	CNVnator
2	86773695	86775197	1503	Deletion	9/0	Pindel	G
2	86773701	86775200	1500	Deletion	0	CNVnator
2	86985843	86986167	325	Deletion	11/0	Pindel	G
2	87095362	87095581	220	Deletion	10/1	Pindel
2	87400596	87401513	918	Deletion	11/1	Pindel
2	87444234	87444461	228	Deletion	21/0	Pindel
2	87458323	87458444	122	Deletion	12/0	Pindel
2	87604281	87604515	235	Deletion	15/0	Pindel
2	87664450	87666593	2144	Deletion	13/1	Pindel
2	87664501	87666600	2100	Deletion	0	CNVnator
2	87974042	87980436	6395	Deletion	9/31	Pindel
2	88106190	88106688	499	Deletion	15/3	Pindel
2	88493913	88494032	120	Deletion	6/0	Pindel
2	88771531	88771888	358	Deletion	18/0	Pindel
2	89950287	89950580	294	Deletion	7/0	Pindel
2	90629870	90629989	120	Deletion	10/0	Pindel
2	92067875	92068391	517	Deletion	12/1	Pindel
2	92405282	92406115	834	Deletion	10/2	Pindel
2	92720431	92720555	125	Deletion	6/0	Pindel
2	92743419	92743557	139	Deletion	7/1	Pindel	ACCTC
2	92902330	92902739	410	Deletion	9/2	Pindel
2	93246201	93251600	5400	Deletion	0.776774	CNVnator
2	93270488	93270944	457	Deletion	7/0	Pindel	ATTTTTGATGATATTACTGTTTATTACTCTGGTGTTTTAGTTGTT
2	93446801	93450600	3800	Deletion	1.45223	CNVnator
2	94051801	94053000	1200	Deletion	0.33667	CNVnator
2	94642668	94642873	206	Deletion	7/1	Pindel
2	94708201	94714000	5800	Deletion	1.38211	CNVnator
2	94762015	94762264	250	Deletion	8/1	Pindel
2	94821680	94821916	237	Deletion	13/0	Pindel	AACAAAAT
2	94822621	94822722	102	Deletion	7/1	Pindel	TAACATGGCAGCCGTTGTGAGTAGTCCCGTGCTTCAGTCTACACTTCAA
2	94915112	94921359	6248	Deletion	5/9	Pindel	CAGGGTCCTCCTTCCTCCCTTTCTTGTGAATGGGAATGATGTTTC
2	94916501	94922200	5700	Deletion	0.408884	CNVnator
2	95992801	95994400	1600	Deletion	0.37043	CNVnator
2	96253507	96271315	17809	Deletion	6/12	Pindel
2	96255289	96273116	17828	Deletion	6/2	Pindel
2	96945401	96947400	2000	Deletion	0	CNVnator
2	96955401	96959200	3800	Deletion	0.475744	CNVnator
2	97012601	97014200	1600	Deletion	0.387904	CNVnator
2	97049601	97051600	2000	Deletion	0.340282	CNVnator
2	97434101	97436800	2700	Deletion	0.84552	CNVnator
2	97560242	97560491	250	Deletion	7/0	Pindel	TTCTCAGAAGA
2	98459001	98462100	3100	Deletion	0.939788	CNVnator
2	98775401	98777300	1900	Deletion	0.787388	CNVnator
2	99076101	99078200	2100	Deletion	0.520774	CNVnator
2	99085677	99110615	24939	Deletion	7/6	Pindel
2	99085716	99110654	24939	Deletion	7/6	Pindel
2	99693801	99696400	2600	Deletion	0.340156	CNVnator
2	100807854	100819525	11672	Deletion	5/9	Pindel
2	100807998	100819682	11685	Deletion	8/4	Pindel
2	100808470	100820154	11685	Deletion	12/10	Pindel
2	100808847	100820519	11673	Deletion	7/0	Pindel
2	101835412	101835523	112	Deletion	7/1	Pindel
2	101976676	101976832	157	Deletion	11/1	Pindel
2	102140336	102140470	135	Deletion	9/0	Pindel
2	102254419	102254652	234	Deletion	13/0	Pindel
2	102518507	102518790	284	Deletion	7/0	Pindel
2	104002831	104002937	107	Deletion	6/0	Pindel	AAA
2	104071382	104071730	349	Deletion	5/3	Pindel
2	104842998	104843915	918	Deletion	9/0	Pindel
2	105131001	105133100	2100	Duplication	28.8694	CNVnator
2	105446271	105446419	149	Deletion	16/0	Pindel
2	105668667	105668961	295	Deletion	8/1	Pindel
2	106331701	106333500	1800	Deletion	1.03348	CNVnator
2	107587950	107588190	241	Deletion	17/0	Pindel	GAT
2	108109101	108110600	1500	Deletion	0.24018	CNVnator
2	108657881	108658021	141	Deletion	9/1	Pindel
2	109651420	109665648	14229	Deletion	11/24	Pindel
2	109855534	109855812	279	Deletion	14/0	Pindel
2	110020401	110022900	2500	Deletion	0.438134	CNVnator
2	110117901	110121600	3700	Deletion	0.920824	CNVnator
2	110231601	110233100	1500	Deletion	0	CNVnator
2	110262986	110263361	376	Deletion	11/1	Pindel
2	110317501	110318500	1000	Deletion	0.080216	CNVnator
2	110325001	110326800	1800	Deletion	0.503456	CNVnator
2	110554901	110556800	1900	Deletion	0.292866	CNVnator
2	110794889	110795056	168	Deletion	9/1	Pindel	TGACCTAAAATTAAATGCT
2	110801101	110802500	1400	Deletion	0.499992	CNVnator
2	111053443	111054046	604	Deletion	14/0	Pindel	ATGTCATATGTTGTGGC
2	111267501	111270300	2800	Deletion	0.0106146	CNVnator
2	111267514	111270273	2760	Deletion	18/0	Pindel
2	111617501	111618800	1300	Deletion	0.42565	CNVnator
2	111665660	111665786	127	Deletion	6/10	Pindel	ATGAGC
2	111683107	111683396	290	Deletion	7/0	Pindel
2	112321251	112321576	326	Deletion	11/1	Pindel
2	112666336	112666479	144	Deletion	5/0	Pindel
2	112868101	112869100	1000	Deletion	0.110696	CNVnator
2	113065501	113074100	8600	Deletion	1.26955	CNVnator
2	113342934	113343035	102	Deletion	8/0	Pindel	G
2	113700401	113702000	1600	Deletion	0.23187	CNVnator
2	113823901	113837200	13300	Duplication	4.01822	CNVnator
2	115065368	115065635	268	Deletion	6/0	Pindel
2	115102262	115102376	115	Deletion	6/0	Pindel	TGTACATTTGGTGTAC
2	115229505	115229635	131	Deletion	10/0	Pindel
2	115295999	115296463	465	Deletion	12/1	Pindel
2	115323081	115323308	228	Deletion	10/0	Pindel
2	116370001	116371500	1500	Deletion	0.31742	CNVnator
2	116473701	116475400	1700	Deletion	0.468508	CNVnator
2	116549301	116550700	1400	Deletion	0.377428	CNVnator
2	116917701	116919400	1700	Deletion	0.45602	CNVnator
2	117162025	117162319	295	Deletion	10/0	Pindel	G
2	117213484	117213631	148	Deletion	10/2	Pindel
2	117405213	117405561	349	Deletion	6/0	Pindel
2	117913201	117914500	1300	Deletion	1.01409	CNVnator
2	118229819	118229936	118	Deletion	6/0	Pindel
2	118997101	118999200	2100	Deletion	0.543968	CNVnator
2	119484422	119484565	144	Deletion	11/0	Pindel
2	119599801	119602900	3100	Duplication	22.0904	CNVnator
2	119958633	119958979	347	Deletion	13/0	Pindel
2	120376901	120379400	2500	Duplication	7.43442	CNVnator
2	120405201	120411100	5900	Deletion	0.112417	CNVnator
2	120482701	120484100	1400	Deletion	0.552838	CNVnator
2	121623041	121623390	350	Deletion	10/0	Pindel
2	121654567	121654866	300	Deletion	15/1	Pindel
2	121656401	121657400	1000	Deletion	0.136287	CNVnator
2	121705201	121706300	1100	Deletion	0.26622	CNVnator
2	121707692	121708007	316	Deletion	5/0	Pindel
2	121748335	121748870	536	Deletion	9/0	Pindel
2	121829664	121830179	516	Deletion	12/0	Pindel
2	122090637	122090815	179	Deletion	6/2	Pindel
2	122570979	122571677	699	Deletion	12/0	Pindel
2	122766387	122767059	673	Deletion	9/2	Pindel
2	122778270	122778660	391	Deletion	9/0	Pindel	TTTTTTTAAGAA
2	122858991	122860120	1130	Deletion	8/2	Pindel
2	122859001	122860100	1100	Deletion	0	CNVnator
2	123451601	123455000	3400	Deletion	1.36809	CNVnator
2	123814855	123815206	352	Deletion	8/1	Pindel
2	123946712	123947051	340	Deletion	8/0	Pindel	CC
2	124121364	124121571	208	Deletion	6/0	Pindel
2	124599748	124600098	351	Deletion	6/0	Pindel	GAA
2	126145830	126148550	2721	Deletion	6/2	Pindel
2	126836555	126836834	280	Deletion	13/1	Pindel
2	127638001	127639500	1500	Deletion	0.198779	CNVnator
2	127701299	127704274	2976	Deletion	10/18	Pindel
2	128454901	128470700	15800	Deletion	0.200662	CNVnator
2	128536901	128541100	4200	Deletion	0.45376	CNVnator
2	128568301	128570700	2400	Deletion	0.99392	CNVnator
2	128626871	128627360	490	Deletion	11/1	Pindel
2	129098501	129129000	30500	Duplication	5.9622	CNVnator
2	129130001	129155500	25500	Duplication	5.7495	CNVnator
2	129155901	129158400	2500	Duplication	5.55318	CNVnator
2	129159401	129174500	15100	Duplication	6.32434	CNVnator
2	129226501	129227500	1000	Deletion	0.0686244	CNVnator
2	129353667	129353792	126	Deletion	10/0	Pindel	GTGCTGTTTCCTTTCAGTTTTACCATTAC
2	129813201	129815400	2200	Deletion	0.73756	CNVnator
2	129847401	129848800	1400	Deletion	0.426864	CNVnator
2	130091501	130092600	1100	Deletion	0.0353766	CNVnator
2	130729001	130734000	5000	Deletion	1.15646	CNVnator
2	130755901	130757700	1800	Deletion	0.62667	CNVnator
2	130865401	130866800	1400	Deletion	0.295898	CNVnator
2	131068501	131070000	1500	Deletion	0.367298	CNVnator
2	131071419	131071771	353	Deletion	10/0	Pindel
2	131201339	131201442	104	Deletion	6/0	Pindel	ATTT
2	131202285	131215536	13252	Deletion	9/12	Pindel
2	131564201	131567500	3300	Deletion	0.894684	CNVnator
2	131633592	131633736	145	Deletion	9/1	Pindel
2	132269744	132270702	959	Deletion	10/2	Pindel
2	132464401	132466400	2000	Deletion	0.787392	CNVnator
2	132521881	132522824	944	Deletion	7/0	Pindel
2	133019101	133026500	7400	Deletion	1.01769	CNVnator
2	133605361	133605993	633	Deletion	11/0	Pindel	AAAA
2	133730755	133730979	225	Deletion	10/1	Pindel
2	133883858	133906036	22179	Deletion	7/16	Pindel
2	135812517	135812904	388	Deletion	10/1	Pindel
2	135849379	135849482	104	Deletion	16/0	Pindel
2	135858601	135861800	3200	Deletion	0.592654	CNVnator
2	136167701	136171600	3900	Deletion	1.0479	CNVnator
2	136316645	136317197	553	Deletion	6/1	Pindel
2	136347691	136369472	21782	Deletion	9/13	Pindel
2	136508801	136513300	4500	Deletion	0.502706	CNVnator
2	136561969	136562401	433	Deletion	13/0	Pindel
2	136778792	136779097	306	Deletion	13/0	Pindel
2	136962287	136962911	625	Deletion	10/0	Pindel
2	137090401	137095100	4700	Duplication	2.69846	CNVnator
2	137655155	137655273	119	Deletion	7/0	Pindel
2	137989357	137989577	221	Deletion	5/0	Pindel	CACCAAATTCCAAAT
2	138253515	138253743	229	Deletion	6/5	Pindel	CTTACTCTTTTTCCCTCTGAATGGAAAGGCTGCATTTTGCTTTA
2	138546501	138549200	2700	Deletion	0.250472	CNVnator
2	138573185	138573736	552	Deletion	6/0	Pindel
2	138590752	138591501	750	Deletion	11/0	Pindel
2	139660203	139660519	317	Deletion	12/0	Pindel
2	139978118	139985424	7307	Deletion	5/16	Pindel
2	140561447	140561675	229	Deletion	13/2	Pindel
2	142401202	142406137	4936	Deletion	10/381	Pindel
2	142513088	142513478	391	Deletion	19/4	Pindel
2	142981801	142984900	3100	Deletion	1.16856	CNVnator
2	143664196	143667260	3065	Deletion	9/0	Pindel
2	144147884	144148448	565	Deletion	16/1	Pindel
2	145027101	145028400	1300	Deletion	0	CNVnator
2	145027103	145028416	1314	Deletion	8/0	Pindel	G
2	145070313	145070450	138	Deletion	13/1	Pindel
2	145376887	145379991	3105	Deletion	10/0	Pindel
2	145511028	145515845	4818	Deletion	5/20	Pindel
2	145881301	145882900	1600	Deletion	0.450952	CNVnator
2	146073251	146073393	143	Deletion	5/0	Pindel
2	146134766	146135273	508	Deletion	19/1	Pindel
2	146340443	146346273	5831	Deletion	8/1	Pindel
2	146340501	146346200	5700	Deletion	0	CNVnator
2	147130950	147131078	129	Deletion	10/0	Pindel
2	147542524	147542763	240	Deletion	9/0	Pindel
2	147695960	147696085	126	Deletion	15/1	Pindel
2	148238801	148241100	2300	Deletion	0.591344	CNVnator
2	148449001	148450300	1300	Deletion	0.212918	CNVnator
2	148490549	148494436	3888	Deletion	12/43	Pindel
2	148619201	148621200	2000	Deletion	0.238072	CNVnator
2	148640601	148647900	7300	Deletion	0.102662	CNVnator
2	148680732	148689376	8645	Deletion	10/2	Pindel
2	148738501	148748700	10200	Deletion	0.284556	CNVnator
2	148751101	148753900	2800	Deletion	0.621796	CNVnator
2	148775446	148783925	8480	Deletion	5/0	Pindel
2	148789501	148794200	4700	Deletion	0.416164	CNVnator
2	148802301	148809800	7500	Deletion	0.0804352	CNVnator
3	11429	11566	138	Deletion	14/1	Pindel
3	12752	17521	4770	Deletion	20/0	Pindel
3	2371701	2374800	3100	Deletion	0.31096	CNVnator
3	2456501	2458800	2300	Deletion	0.234964	CNVnator
3	4090347	4090534	188	Deletion	5/0	Pindel
3	5604883	5605027	145	Deletion	18/300	Pindel
3	6652804	6653054	251	Deletion	14/2	Pindel
3	7044401	7046900	2500	Deletion	0.655052	CNVnator
3	7449606	7449847	242	Deletion	5/5	Pindel	AATACTCTATATACAAAGAAGCCATTTGTGCCCAACTGACTTTCTAGGCACCA
3	7478303	7478928	626	Deletion	13/0	Pindel
3	7676901	7685600	8700	Deletion	0.450688	CNVnator
3	7937426	7937578	153	Deletion	13/0	Pindel
3	8039286	8039607	322	Deletion	8/1	Pindel
3	9509782	9509895	114	Deletion	8/1	Pindel
3	10509001	10514600	5600	Deletion	1.45115	CNVnator
3	10781512	10781844	333	Deletion	9/0	Pindel
3	11683800	11683962	163	Deletion	8/12	Pindel	AA
3	12455915	12456286	372	Deletion	8/0	Pindel
3	13500713	13500832	120	Deletion	13/1	Pindel
3	14020672	14020828	157	Deletion	7/0	Pindel	CAAAAGCAAAACTCAAGCAAAACAACAACAACAAAAAAGCAG
3	14552265	14552695	431	Deletion	7/0	Pindel
3	14704701	14705700	1000	Deletion	0.0104345	CNVnator
3	14704721	14705708	988	Deletion	8/1	Pindel
3	16057997	16059196	1200	Deletion	10/1	Pindel
3	16080219	16080478	260	Deletion	8/0	Pindel
3	16114201	16115500	1300	Deletion	0.596218	CNVnator
3	16167901	16169300	1400	Deletion	0.439316	CNVnator
3	16767000	16767225	226	Deletion	6/0	Pindel	GTG
3	17438201	17443100	4900	Deletion	0.155899	CNVnator
3	17982860	17983102	243	Deletion	7/0	Pindel
3	18088296	18088741	446	Deletion	12/0	Pindel	TTTTGGAAGAATTTTATGTAATTTGTCTCT
3	18540342	18558160	17819	Deletion	6/8	Pindel
3	19571475	19571619	145	Deletion	8/0	Pindel
3	19875763	19876261	499	Deletion	5/2	Pindel
3	19924046	19924296	251	Deletion	15/0	Pindel	ATA
3	21026831	21027180	350	Deletion	11/2	Pindel
3	21503436	21503572	137	Deletion	6/0	Pindel	ATTTGAAGG
3	21586188	21586489	302	Deletion	7/0	Pindel
3	22200632	22201064	433	Deletion	11/1	Pindel
3	22503373	22504062	690	Deletion	10/2	Pindel
3	22754876	22755135	260	Deletion	8/1	Pindel
3	23003691	23003893	203	Deletion	9/1	Pindel
3	23440656	23441248	593	Deletion	15/0	Pindel
3	23622794	23623273	480	Deletion	5/3	Pindel	TCATCTTCTATAAGTTAATAGTGCTTTAAAACAATAC
3	24028987	24029214	228	Deletion	11/1	Pindel	CATC
3	24372937	24373334	398	Deletion	6/0	Pindel
3	24442638	24442985	348	Deletion	12/1	Pindel
3	25581429	25586333	4905	Deletion	12/0	Pindel
3	26757784	26757884	101	Deletion	7/0	Pindel	AAAGACTCGGATGCCATGAAGAAGAGTTTTATGAGCTTTGC
3	27906720	27907483	764	Deletion	10/0	Pindel	TTTA
3	30032901	30034600	1700	Deletion	0.390046	CNVnator
3	30880101	30885900	5800	Deletion	0	CNVnator
3	30880104	30885934	5831	Deletion	8/2	Pindel
3	32729503	32729784	282	Deletion	7/0	Pindel	TC
3	32801197	32801797	601	Deletion	14/1	Pindel
3	33741927	33742198	272	Deletion	12/0	Pindel
3	34432601	34435700	3100	Deletion	0	CNVnator
3	34432607	34435750	3144	Deletion	12/3	Pindel
3	34510504	34510738	235	Deletion	5/0	Pindel
3	34646116	34659345	13230	Deletion	7/19	Pindel
3	34670730	34671022	293	Deletion	11/0	Pindel	T
3	35122159	35123114	956	Deletion	6/1	Pindel	GTGATG
3	35509501	35514200	4700	Deletion	0.302922	CNVnator
3	35775901	35778200	2300	Deletion	0.690562	CNVnator
3	35780201	35782100	1900	Deletion	0.692038	CNVnator
3	35901444	35901637	194	Deletion	8/0	Pindel
3	36446708	36446874	167	Deletion	10/0	Pindel
3	37085783	37086138	356	Deletion	6/0	Pindel
3	38352101	38357200	5100	Deletion	0.0388866	CNVnator
3	38539701	38541000	1300	Deletion	0.397014	CNVnator
3	38593201	38594600	1400	Deletion	0.340814	CNVnator
3	38677501	38680100	2600	Deletion	0.766882	CNVnator
3	38914969	38915156	188	Deletion	7/0	Pindel	AAGAAATGAAA
3	38996223	38996396	174	Deletion	7/0	Pindel
3	39637244	39637379	136	Deletion	7/0	Pindel
3	40451791	40451979	189	Deletion	5/1	Pindel
3	41096801	41100000	3200	Duplication	19.6482	CNVnator
3	41102901	41110500	7600	Duplication	12.4737	CNVnator
3	41497727	41497846	120	Deletion	12/6	Pindel
3	41794273	41794445	173	Deletion	11/0	Pindel	CTCC
3	42191396	42191550	155	Deletion	9/0	Pindel
3	42615444	42615550	107	Deletion	11/1	Pindel	TTATTTATTTTATTTAT
3	42770053	42772183	2131	Deletion	16/0	Pindel
3	42853994	42855159	1166	Deletion	10/0	Pindel
3	42854001	42855100	1100	Deletion	0	CNVnator
3	44537429	44537623	195	Deletion	14/1	Pindel	ACCCAAACATGCACTA
3	46030069	46030620	552	Deletion	11/0	Pindel
3	46330359	46332242	1884	Deletion	8/0	Pindel
3	46330401	46332200	1800	Deletion	0	CNVnator
3	47385112	47385995	884	Deletion	14/0	Pindel	CT
3	47466231	47467063	833	Deletion	5/0	Pindel
3	48307425	48307580	156	Deletion	9/0	Pindel	TTATTAATTG
3	48479405	48479541	137	Deletion	7/12	Pindel	CCTCTCTCTTTTTAGATCTCTCTTACATACAGATAGTCAAATGTTTGGCTT
3	48582563	48582753	191	Deletion	11/0	Pindel	CCATGGTCACATACATTAGTGTATATAGTGTATATAGGAAAC
3	49436044	49436369	326	Deletion	6/0	Pindel	AA
3	49450767	49451583	817	Deletion	11/1	Pindel
3	50686036	50686476	441	Deletion	10/1	Pindel	GTG
3	50736851	50737186	336	Deletion	16/0	Pindel
3	51556902	51557118	217	Deletion	13/0	Pindel
3	53005948	53006530	583	Deletion	9/0	Pindel	TGAGGTCCTCTGGAAAG
3	53657701	53659900	2200	Deletion	0.136279	CNVnator
3	53910743	53910943	201	Deletion	18/0	Pindel
3	54252501	54253900	1400	Deletion	0.589294	CNVnator
3	54544713	54545262	550	Deletion	7/0	Pindel	TTAAAATGTTTTTAAAAAGAAGGGAAGATGAAGAAACCGGA
3	54751601	54768800	17200	Duplication	4.19872	CNVnator
3	55708902	55709025	124	Deletion	11/0	Pindel	TT
3	55737790	55737994	205	Deletion	11/8	Pindel	GTTCATTTTTACTGCACAAATAATATACT
3	55831701	55832800	1100	Deletion	0.162412	CNVnator
3	55831720	55835939	4220	Deletion	18/0	Pindel
3	55833001	55835900	2900	Deletion	0.329738	CNVnator
3	56399901	56480400	80500	Deletion	0.114872	CNVnator
3	56483301	56487900	4600	Deletion	0.157211	CNVnator
3	56488801	56501000	12200	Deletion	0.601304	CNVnator
3	56501701	56519400	17700	Deletion	0.419066	CNVnator
3	56520301	56577800	57500	Deletion	0.0594512	CNVnator
3	56843338	56846768	3431	Deletion	5/13	Pindel
3	57037964	57038074	111	Deletion	6/0	Pindel	GCATTTAAGAGTTCGTGGTACT
3	57759977	57760089	113	Deletion	14/1	Pindel
3	58122980	58123109	130	Deletion	8/1	Pindel
3	58471979	58472255	277	Deletion	17/0	Pindel	CATATAAGGAAAGTTCTTGAACT
3	58493519	58493891	373	Deletion	9/0	Pindel	TATATACTTCTGTATATACTT
3	59458557	59458950	394	Deletion	13/0	Pindel
3	59527656	59527847	192	Deletion	11/0	Pindel
3	59552053	59552359	307	Deletion	9/0	Pindel	TCTGTCATTATGTCTACATTCTGTCATTATGACTACACTGTCATA
3	59697526	59698040	515	Deletion	13/0	Pindel
3	60646501	60650000	3500	Deletion	1.20069	CNVnator
3	62449701	62453400	3700	Duplication	14.5343	CNVnator
3	62475101	62478200	3100	Duplication	10.7084	CNVnator
3	62477417	62477698	282	Deletion	5/54	Pindel	GGCTGCA
3	62484698	62484802	105	Deletion	7/0	Pindel
3	63094497	63094617	121	Deletion	8/0	Pindel
3	64022778	64028610	5833	Deletion	10/1	Pindel
3	64022801	64028600	5800	Deletion	0	CNVnator
3	64632447	64632691	245	Deletion	12/1	Pindel
3	65049194	65049810	617	Deletion	10/0	Pindel
3	65986419	65986591	173	Deletion	7/0	Pindel
3	66033121	66033225	105	Deletion	8/1	Pindel
3	66910401	66914400	4000	Deletion	0.813032	CNVnator
3	66941801	66943500	1700	Deletion	0.476726	CNVnator
3	67702067	67702446	380	Deletion	6/0	Pindel	AA
3	68388801	68392400	3600	Deletion	0.963872	CNVnator
3	68427750	68427849	100	Deletion	9/1	Pindel	GCTTATCCATGTC
3	69637372	69637928	557	Deletion	7/1	Pindel	CA
3	70239384	70245214	5831	Deletion	11/3	Pindel
3	70239401	70245200	5800	Deletion	0.00447626	CNVnator
3	70524384	70524530	147	Deletion	12/0	Pindel
3	70535600	70535814	215	Deletion	15/2	Pindel
3	70691986	70693050	1065	Deletion	14/1	Pindel	AAAAACTAAATCC
3	70692001	70693000	1000	Deletion	0	CNVnator
3	71157601	71159300	1700	Deletion	0.615418	CNVnator
3	71221531	71221656	126	Deletion	13/1	Pindel
3	71725395	71729228	3834	Deletion	9/1	Pindel
3	71725401	71729200	3800	Deletion	0	CNVnator
3	71884370	71884537	168	Deletion	5/0	Pindel	CATATTGATGCATATGATATTTTGA
3	71995309	71996092	784	Deletion	10/0	Pindel	A
3	72089501	72091800	2300	Duplication	5.31702	CNVnator
3	72424704	72425049	346	Deletion	13/0	Pindel
3	72573657	72574328	672	Deletion	14/0	Pindel
3	72956876	72957705	830	Deletion	16/0	Pindel
3	74407200	74408748	1549	Deletion	18/1	Pindel
3	74407201	74408700	1500	Deletion	0	CNVnator
3	74859683	74860182	500	Deletion	12/0	Pindel
3	75196482	75196614	133	Deletion	9/2	Pindel
3	75996832	75997034	203	Deletion	7/0	Pindel
3	76320410	76320865	456	Deletion	9/1	Pindel
3	77300870	77301040	171	Deletion	9/0	Pindel
3	77390041	77390573	533	Deletion	11/0	Pindel
3	77965325	77965523	199	Deletion	8/2	Pindel
3	78009120	78009634	515	Deletion	8/1	Pindel	CAGTAT
3	78101294	78102017	724	Deletion	18/0	Pindel
3	78159601	78166300	6700	Duplication	2.61684	CNVnator
3	78183390	78183511	122	Deletion	9/0	Pindel
3	78658450	78659050	601	Deletion	7/1	Pindel
3	78724078	78724929	852	Deletion	8/1	Pindel
3	79054231	79054346	116	Deletion	5/0	Pindel
3	79668080	79668471	392	Deletion	6/0	Pindel
3	79672552	79672678	127	Deletion	11/1	Pindel
3	80130811	80131089	279	Deletion	6/1	Pindel	TTATATAAGTCTTCCTTATATCCACTGTAAATCTCTCCTCTTTTAGTTTGATGCCATTTCA
3	80509501	80511500	2000	Deletion	0.0196716	CNVnator
3	80509523	80511533	2011	Deletion	16/0	Pindel
3	81487988	81488219	232	Deletion	8/0	Pindel	AATTGGGATTATTTA
3	81600529	81600705	177	Deletion	10/1	Pindel	TG
3	81630215	81630380	166	Deletion	7/0	Pindel
3	82098763	82099315	553	Deletion	13/1	Pindel
3	82187478	82187664	187	Deletion	9/0	Pindel
3	82445139	82445475	337	Deletion	5/0	Pindel	A
3	82522825	82522941	117	Deletion	7/6	Pindel	AGTCATCCATATATATACTATAGAAGATA
3	83213801	83214619	819	Deletion	9/1	Pindel
3	83266510	83267427	918	Deletion	11/3	Pindel
3	83268594	83268818	225	Deletion	11/1	Pindel
3	83411601	83412600	1000	Deletion	0.0370224	CNVnator
3	83411605	83412562	958	Deletion	16/0	Pindel
3	83459133	83459796	664	Deletion	13/0	Pindel
3	83848852	83849795	944	Deletion	10/2	Pindel
3	84069501	84072300	2800	Deletion	1.26162	CNVnator
3	84117200	84117698	499	Deletion	13/1	Pindel
3	84574496	84574626	131	Deletion	11/0	Pindel
3	84889356	84892707	3352	Deletion	10/0	Pindel
3	84889401	84892700	3300	Deletion	0.0868406	CNVnator
3	85337055	85337395	341	Deletion	11/0	Pindel
3	86056105	86056245	141	Deletion	12/0	Pindel	TAGC
3	86433483	86434161	679	Deletion	14/0	Pindel
3	86629005	86629145	141	Deletion	6/0	Pindel	GGCTGGGGAGTA
3	87803070	87813674	10605	Deletion	16/4	Pindel
3	87803391	87813996	10606	Deletion	8/0	Pindel
3	87805891	87817647	11757	Deletion	5/2	Pindel
3	87808719	87820170	11452	Deletion	5/12	Pindel
3	87812477	87826719	14243	Deletion	5/7	Pindel
3	87886156	87886260	105	Deletion	13/0	Pindel
3	87942420	87942739	320	Deletion	5/0	Pindel
3	87976861	87976984	124	Deletion	11/1	Pindel	ACT
3	89257032	89257464	433	Deletion	6/1	Pindel	GCTACTAGGTTGTGACCTACATGCTTCAAAGAAAGATTAGCAAAACTATTAGCAA
3	89257089	89257464	376	Deletion	6/1	Pindel	TAGCAA
3	89377431	89382146	4716	Deletion	12/1	Pindel
3	89402134	89402262	129	Deletion	7/0	Pindel
3	89508580	89509128	549	Deletion	12/0	Pindel
3	89927676	89927892	217	Deletion	13/0	Pindel	TGTG
3	90171742	90173584	1843	Deletion	9/1	Pindel
3	90171801	90173600	1800	Deletion	0.00539194	CNVnator
3	90177314	90178198	885	Deletion	17/2	Pindel
3	90893345	90893470	126	Deletion	10/0	Pindel
3	90960729	90960848	120	Deletion	13/3	Pindel
3	91858802	91858915	114	Deletion	8/1	Pindel
3	92224186	92228349	4164	Deletion	13/1	Pindel
3	92224201	92228300	4100	Deletion	0	CNVnator
3	92776307	92776540	234	Deletion	12/0	Pindel
3	93985920	93986312	393	Deletion	16/0	Pindel	C
3	94980029	94980483	455	Deletion	8/1	Pindel
3	95534401	95541300	6900	Deletion	0.121392	CNVnator
3	95534431	95540781	6351	Deletion	5/2	Pindel
3	96455471	96455587	117	Deletion	20/0	Pindel
3	96855084	96855265	182	Deletion	13/3	Pindel	TACAGCTGCTCCATTATTTCCAGCAAAAC
3	96878439	96878555	117	Deletion	12/1	Pindel
3	96959901	96961000	1100	Deletion	0.138285	CNVnator
3	97787868	97788649	782	Deletion	12/0	Pindel	TTTATTTATTG
3	97855293	97856016	724	Deletion	7/1	Pindel
3	98098764	98099010	247	Deletion	12/0	Pindel
3	98578101	98578238	138	Deletion	12/2	Pindel
3	98688355	98689543	1189	Deletion	9/0	Pindel	AC
3	98688401	98689500	1100	Deletion	0	CNVnator
3	98840901	98844600	3700	Deletion	0.43126	CNVnator
3	99564901	99568100	3200	Duplication	10.1738	CNVnator
3	99568101	99569100	1000	Deletion	0.0721308	CNVnator
3	100064168	100064775	608	Deletion	15/2	Pindel
3	100315801	100321300	5500	Deletion	1.44767	CNVnator
3	100703201	100705900	2700	Deletion	1.01302	CNVnator
3	100911454	100911711	258	Deletion	13/1	Pindel
3	101092399	101092672	274	Deletion	9/0	Pindel
3	101157991	101158254	264	Deletion	10/0	Pindel	TT
3	101397901	101402800	4900	Duplication	5.9121	CNVnator
3	101404501	101406700	2200	Duplication	5.27578	CNVnator
3	101407401	101411500	4100	Duplication	5.42054	CNVnator
3	101410295	101410395	101	Deletion	15/5	Pindel
3	101779187	101779443	257	Deletion	10/0	Pindel
3	101849096	101849443	348	Deletion	17/0	Pindel
3	101869428	101869697	270	Deletion	7/0	Pindel
3	102235418	102235916	499	Deletion	11/3	Pindel
3	102244092	102244191	100	Deletion	7/0	Pindel
3	102258800	102259447	648	Deletion	9/2	Pindel
3	102362389	102362502	114	Deletion	7/1	Pindel
3	103329161	103329380	220	Deletion	7/1	Pindel
3	103779117	103779429	313	Deletion	14/0	Pindel
3	104398288	104405802	7515	Deletion	8/5	Pindel
3	104606801	104608700	1900	Deletion	0.590636	CNVnator
3	104636601	104638200	1600	Deletion	0.46905	CNVnator
3	104636907	104639399	2493	Deletion	9/1	Pindel
3	104637477	104639978	2502	Deletion	7/15	Pindel
3	104640601	104642900	2300	Deletion	0.299954	CNVnator
3	104645001	104646900	1900	Deletion	0.445378	CNVnator
3	104838301	104840400	2100	Deletion	0.745482	CNVnator
3	104854401	104855700	1300	Deletion	0.524586	CNVnator
3	105306401	105307800	1400	Deletion	0.59425	CNVnator
3	105357700	105358263	564	Deletion	6/2	Pindel	ATGTCAGCCCAAACGCTATCACACCAGCAAAA
3	105580946	105581843	898	Deletion	15/0	Pindel
3	106381688	106381815	128	Deletion	15/1	Pindel
3	106515684	106516020	337	Deletion	8/0	Pindel
3	106950301	106955400	5100	Deletion	1.10008	CNVnator
3	107804158	107805385	1228	Deletion	16/3	Pindel
3	107804201	107805400	1200	Deletion	0	CNVnator
3	107836001	107842300	6300	Deletion	1.11462	CNVnator
3	108045640	108046015	376	Deletion	6/1	Pindel
3	108090880	108091262	383	Deletion	22/0	Pindel
3	108091759	108091976	218	Deletion	6/2	Pindel	ATTCACGTTCTGTGGTGAGTGAGAACCTGAAAGCTCCCATTATGC
3	108743788	108743943	156	Deletion	14/1	Pindel
3	108956968	108957129	162	Deletion	9/0	Pindel
3	109264358	109265031	674	Deletion	10/2	Pindel
3	109908001	109912900	4900	Duplication	2.58452	CNVnator
4	4771	6336	1566	Deletion	7/0	Pindel	A
4	23001	26900	3900	Duplication	8.73014	CNVnator
4	1812101	1817600	5500	Deletion	1.16872	CNVnator
4	2073001	2092500	19500	Deletion	0.0183016	CNVnator
4	2215992	2216526	535	Deletion	15/0	Pindel
4	3187877	3188296	420	Deletion	15/0	Pindel
4	4119377	4119603	227	Deletion	6/0	Pindel
4	4871620	4871842	223	Deletion	8/0	Pindel
4	6229661	6229786	126	Deletion	17/0	Pindel	TAAAA
4	7371196	7371308	113	Deletion	8/0	Pindel	CTCAT
4	7595367	7596267	901	Deletion	9/1	Pindel
4	8463761	8464196	436	Deletion	12/0	Pindel
4	9352276	9352393	118	Deletion	16/0	Pindel
4	9738461	9738718	258	Deletion	11/0	Pindel
4	10375291	10375428	138	Deletion	8/6	Pindel	TGTTATGTTATGTTAGGCATCCCACACAGAAATTTTGAATTATAAGT
4	10732352	10732455	104	Deletion	9/0	Pindel	AGTGAGTATATACGGAG
4	10973667	10975403	1737	Deletion	6/6	Pindel
4	11065801	11068300	2500	Deletion	0.51313	CNVnator
4	11921591	11922188	598	Deletion	12/0	Pindel	TGTATGATGTACTGAT
4	12465142	12465277	136	Deletion	6/1	Pindel	ATTACCCTAAAAACTTGCCTAA
4	12748824	12748952	129	Deletion	15/2	Pindel
4	12836152	12836260	109	Deletion	9/0	Pindel
4	14565857	14565985	129	Deletion	6/1	Pindel
4	15231301	15240100	8800	Duplication	4.3951	CNVnator
4	15260497	15260823	327	Deletion	11/0	Pindel	T
4	16257247	16257605	359	Deletion	13/0	Pindel
4	16968644	16968749	106	Deletion	5/1	Pindel
4	17108701	17110200	1500	Deletion	0.066064	CNVnator
4	17108715	17110166	1452	Deletion	8/0	Pindel
4	18033401	18037200	3800	Deletion	0.687252	CNVnator
4	18735701	18738700	3000	Deletion	0.637196	CNVnator
4	18841201	18845400	4200	Deletion	0.39465	CNVnator
4	18998401	19001300	2900	Duplication	4.07994	CNVnator
4	21018001	21019200	1200	Deletion	0.166534	CNVnator
4	21277469	21278209	741	Deletion	14/0	Pindel	GACCAAAAATGGAG
4	21948052	21948602	551	Deletion	13/0	Pindel
4	23518501	23520700	2200	Deletion	0.704492	CNVnator
4	25158372	25159152	781	Deletion	13/0	Pindel
4	25245743	25245850	108	Deletion	12/1	Pindel
4	25961076	25961558	483	Deletion	13/1	Pindel
4	26531343	26531733	391	Deletion	9/1	Pindel
4	27158501	27160400	1900	Deletion	0.746922	CNVnator
4	27270157	27270655	499	Deletion	12/0	Pindel
4	27335332	27335478	147	Deletion	10/1	Pindel
4	27414573	27426709	12137	Deletion	9/2	Pindel
4	27602450	27602718	269	Deletion	5/1	Pindel
4	27666979	27667175	197	Deletion	13/2	Pindel
4	27909926	27910297	372	Deletion	13/2	Pindel
4	28144980	28145461	482	Deletion	14/0	Pindel	ACGGATTGAACTTGAAA
4	30092201	30097100	4900	Duplication	5.72044	CNVnator
4	33205410	33205517	108	Deletion	8/0	Pindel
4	33739204	33739398	195	Deletion	8/0	Pindel
4	33817221	33817553	333	Deletion	10/0	Pindel
4	34177263	34177460	198	Deletion	12/0	Pindel	TCCATT
4	34859804	34859907	104	Deletion	16/3	Pindel	AAAG
4	34865471	34865745	275	Deletion	8/1	Pindel	ATAGT
4	34955385	34955583	199	Deletion	10/2	Pindel
4	35048831	35049172	342	Deletion	6/0	Pindel
4	35923894	35924403	510	Deletion	11/0	Pindel
4	36400748	36401212	465	Deletion	6/0	Pindel	TAGTCCTGTTATTTTGGAGAATTTTTCAGGTCTGTTCAGTTTCTGTGGGC
4	36654101	36656000	1900	Deletion	0.324004	CNVnator
4	36801601	36811200	9600	Deletion	0.565482	CNVnator
4	36813501	36820100	6600	Deletion	0.927678	CNVnator
4	36824920	36825728	809	Deletion	12/0	Pindel
4	36838001	36839700	1700	Deletion	0.100208	CNVnator
4	36857501	36859800	2300	Deletion	0.739392	CNVnator
4	36981101	36983500	2400	Deletion	0.933412	CNVnator
4	37158501	37162000	3500	Deletion	1.13641	CNVnator
4	37533143	37533379	237	Deletion	7/0	Pindel
4	37857868	37857981	114	Deletion	9/8	Pindel
4	38582967	38583155	189	Deletion	10/1	Pindel
4	38639701	38644700	5000	Deletion	0.0059442	CNVnator
4	38805916	38806663	748	Deletion	8/1	Pindel
4	40041929	40042779	851	Deletion	8/0	Pindel
4	40121379	40121515	137	Deletion	17/0	Pindel
4	40661901	40668800	6900	Duplication	2.71448	CNVnator
4	40668828	40670115	1288	Deletion	20/0	Pindel
4	40772201	40773800	1600	Deletion	0.844334	CNVnator
4	40915105	40915268	164	Deletion	11/2	Pindel
4	41553924	41554049	126	Deletion	8/0	Pindel	TC
4	41701698	41701875	178	Deletion	5/2	Pindel
4	42066799	42067716	918	Deletion	5/1	Pindel
4	42473401	42475500	2100	Deletion	0.0316812	CNVnator
4	43319323	43319504	182	Deletion	7/2	Pindel	GGGAAAAAACA
4	43489201	43491000	1800	Deletion	0.409114	CNVnator
4	43540583	43540695	113	Deletion	19/0	Pindel
4	44375955	44376116	162	Deletion	8/3	Pindel
4	45438191	45438368	178	Deletion	6/10	Pindel
4	45522059	45522182	124	Deletion	9/2	Pindel
4	46163041	46180571	17531	Deletion	7/10	Pindel
4	46163245	46180775	17531	Deletion	6/15	Pindel
4	46793569	46794210	642	Deletion	18/0	Pindel
4	46845304	46845498	195	Deletion	17/0	Pindel
4	46905539	46905773	235	Deletion	6/0	Pindel	CC
4	46921327	46921428	102	Deletion	6/1	Pindel
4	46965434	46971645	6212	Deletion	8/1	Pindel
4	46965439	46971703	6265	Deletion	5/8	Pindel	ATACAGTTAAACATGGTTTCAATGCATTTATGAAGTATAACTAATGGGTGCG
4	47003644	47004175	532	Deletion	12/0	Pindel
4	47923201	47924600	1400	Deletion	0.00775326	CNVnator
4	47923219	47924593	1375	Deletion	13/0	Pindel
4	48178972	48179576	605	Deletion	11/0	Pindel
4	48389481	48389611	131	Deletion	15/0	Pindel
4	49098135	49098818	684	Deletion	12/0	Pindel
4	49148728	49148852	125	Deletion	6/9	Pindel	ATAATGAACACAGAATAAGTGATGTACGTTATCACCTCACTTAAAGGA
4	49298101	49300500	2400	Deletion	0.300314	CNVnator
4	49360792	49362268	1477	Deletion	14/1	Pindel
4	49360801	49362300	1500	Deletion	0.0411252	CNVnator
4	49524696	49524908	213	Deletion	5/1	Pindel	A
4	50265301	50272100	6800	Deletion	1.48332	CNVnator
4	51152126	51152583	458	Deletion	11/1	Pindel
4	51486781	51486895	115	Deletion	14/0	Pindel
4	51801401	51803500	2100	Deletion	1.08284	CNVnator
4	53830252	53831118	867	Deletion	10/0	Pindel
4	53887492	53889691	2200	Deletion	7/0	Pindel	GCATAAACACCAATTTTCATTTATACCCATAGAAAAAGTGAGATTCCCACATTTTTTTCCCTTTGTG
4	53887559	53889691	2133	Deletion	8/0	Pindel
4	53887601	53889700	2100	Deletion	0	CNVnator
4	55983977	55984517	541	Deletion	9/0	Pindel
4	56196580	56196781	202	Deletion	11/1	Pindel	GTATATATATATAGC
4	56199901	56203200	3300	Deletion	0.0913718	CNVnator
4	56199939	56203172	3234	Deletion	10/0	Pindel	GAATTTTCTC
4	56908810	56908934	125	Deletion	7/0	Pindel	AAGGTAATTACTATGATGCTTTTCAGAACTGACAGGCTCTCTTGCCTAACCTCCCAGT
4	59077771	59078726	956	Deletion	11/0	Pindel
4	59241214	59241334	121	Deletion	9/0	Pindel
4	59740001	59743300	3300	Deletion	0.724878	CNVnator
4	60240401	60241800	1400	Deletion	0.195458	CNVnator
4	60901699	60902837	1139	Deletion	8/0	Pindel	TCAGGA
4	60901701	60902800	1100	Deletion	0	CNVnator
4	60913049	60913886	838	Deletion	10/0	Pindel
4	61877822	61877944	123	Deletion	10/0	Pindel	AATATTAACAATAATA
4	62400992	62401173	182	Deletion	9/0	Pindel	TCAAAACCATG
4	63434147	63434399	253	Deletion	11/0	Pindel
4	63739901	63741300	1400	Deletion	0.069325	CNVnator
4	64370852	64371308	457	Deletion	7/0	Pindel	TCCCAGTAAATGC
4	64427084	64427305	222	Deletion	8/0	Pindel	TAAAAAACTGGAGCTGGAGATGAGCT
4	64449750	64450189	440	Deletion	12/1	Pindel
4	64559997	64560571	575	Deletion	7/0	Pindel	AAATTCAGAGCCCAAAGTTTCAGAA
4	64582798	64583105	308	Deletion	11/0	Pindel
4	65037801	65039400	1600	Deletion	0.953184	CNVnator
4	65603698	65603908	211	Deletion	9/0	Pindel
4	66830156	66831498	1343	Deletion	13/1	Pindel
4	66830201	66831500	1300	Deletion	0	CNVnator
4	67368510	67368650	141	Deletion	11/0	Pindel	AATCCACCAAAAC
4	67401450	67401551	102	Deletion	7/0	Pindel
4	67466359	67466608	250	Deletion	5/0	Pindel
4	67569167	67569491	325	Deletion	10/0	Pindel
4	67639287	67639420	134	Deletion	8/0	Pindel
4	67674453	67674558	106	Deletion	11/0	Pindel
4	68315838	68315964	127	Deletion	12/1	Pindel
4	68567161	68567634	474	Deletion	12/0	Pindel
4	68671238	68671460	223	Deletion	6/0	Pindel
4	68902301	68909700	7400	Deletion	0.935782	CNVnator
4	68984701	68988800	4100	Deletion	0.566404	CNVnator
4	69367201	69370500	3300	Deletion	0.6906	CNVnator
4	69680171	69681024	854	Deletion	9/1	Pindel
4	70367057	70367536	480	Deletion	6/0	Pindel	C
4	70873507	70873606	100	Deletion	11/0	Pindel	CTGTC
4	71462583	71463747	1165	Deletion	9/0	Pindel	CCAGCT
4	71462601	71463700	1100	Deletion	0	CNVnator
4	71512257	71513173	917	Deletion	17/0	Pindel
4	71596253	71597170	918	Deletion	11/1	Pindel
4	71675901	71678100	2200	Deletion	0.29251	CNVnator
4	72003287	72003447	161	Deletion	8/2	Pindel
4	72209101	72211600	2500	Deletion	0.256712	CNVnator
4	72336390	72336849	460	Deletion	7/0	Pindel
4	72695579	72695702	124	Deletion	10/0	Pindel
4	72831122	72831257	136	Deletion	12/0	Pindel
4	73295201	73298200	3000	Deletion	0.79692	CNVnator
4	74830514	74830648	135	Deletion	10/0	Pindel
4	75271175	75272008	834	Deletion	11/0	Pindel
4	75436501	75438300	1800	Deletion	0.269852	CNVnator
4	75543201	75545000	1800	Deletion	0.50252	CNVnator
4	75559401	75561700	2300	Deletion	0.552398	CNVnator
4	75757313	75757537	225	Deletion	6/1	Pindel	GAGCTGAGCCTCGATCCGCTCCGCACCTGGAAACTCGTTACGAAGGGAAAGGAACGGCAGCA
4	76594128	76602410	8283	Deletion	8/0	Pindel
4	77762230	77762349	120	Deletion	8/4	Pindel
4	77780808	77781415	608	Deletion	8/1	Pindel
4	78042140	78042377	238	Deletion	9/4	Pindel
4	78209282	78209645	364	Deletion	8/3	Pindel
4	78828401	78830000	1600	Deletion	0.365774	CNVnator
4	78993178	78994615	1438	Deletion	15/0	Pindel
4	78993201	78994600	1400	Deletion	0	CNVnator
4	78997982	78998118	137	Deletion	15/0	Pindel
4	80520726	80521150	425	Deletion	11/1	Pindel
4	80825020	80825923	904	Deletion	14/0	Pindel
4	80951049	80951408	360	Deletion	9/0	Pindel
4	81630910	81631013	104	Deletion	8/1	Pindel
4	81705128	81705227	100	Deletion	13/1	Pindel
4	81916701	81919900	3200	Deletion	1.30452	CNVnator
4	82137074	82137305	232	Deletion	6/0	Pindel
4	83303167	83303275	109	Deletion	15/0	Pindel
4	83932832	83933285	454	Deletion	9/0	Pindel
4	83936757	83937183	427	Deletion	5/0	Pindel
4	84030901	84033200	2300	Deletion	0.71794	CNVnator
4	84321801	84324900	3100	Deletion	1.02553	CNVnator
4	84613334	84613470	137	Deletion	18/1	Pindel	CTA
4	85080201	85082600	2400	Deletion	0.72301	CNVnator
4	85084601	85086100	1500	Deletion	0.505568	CNVnator
4	85256603	85282028	25426	Deletion	5/0	Pindel
4	85301840	85319313	17474	Deletion	7/0	Pindel
4	85400325	85429773	29449	Deletion	15/28	Pindel
4	86047360	86047734	375	Deletion	8/0	Pindel
4	86093107	86093491	385	Deletion	14/0	Pindel
4	87654918	87655164	247	Deletion	11/1	Pindel
4	88346801	88348700	1900	Deletion	0.781564	CNVnator
4	88469601	88477500	7900	Deletion	1.45391	CNVnator
4	88795801	88797600	1800	Deletion	0.77334	CNVnator
4	89192701	89194800	2100	Deletion	0.77349	CNVnator
4	89489165	89489300	136	Deletion	6/0	Pindel
4	89983608	89983817	210	Deletion	8/0	Pindel
5	1	14300	14300	Deletion	0.0466408	CNVnator
5	141201	142800	1600	Deletion	0.528114	CNVnator
5	199301	209100	9800	Deletion	1.07331	CNVnator
5	218342	230881	12540	Deletion	6/8	Pindel
5	267701	273800	6100	Deletion	1.3676	CNVnator
5	297971	298081	111	Deletion	10/0	Pindel
5	578201	583400	5200	Deletion	0.158831	CNVnator
5	1060586	1061747	1162	Deletion	16/1	Pindel
5	1060601	1061700	1100	Deletion	0	CNVnator
5	1635268	1635371	104	Deletion	9/1	Pindel	CTGGAATAACTCCAGAGGATGAAAATGGCCACTAGCTCAATAACAGTACAAAATCAGGCTGCCA
5	1700076	1700225	150	Deletion	14/0	Pindel
5	2101301	2102900	1600	Deletion	0.61393	CNVnator
5	2583201	2586900	3700	Duplication	3.99204	CNVnator
5	3184327	3186669	2343	Deletion	9/2	Pindel
5	3185201	3186700	1500	Deletion	0.143234	CNVnator
5	3547801	3550100	2300	Deletion	0.617704	CNVnator
5	3786901	3790000	3100	Deletion	0.95284	CNVnator
5	3970365	3971282	918	Deletion	5/0	Pindel
5	4684668	4684827	160	Deletion	12/0	Pindel
5	4733753	4737143	3391	Deletion	17/1	Pindel
5	4733801	4737600	3800	Deletion	0.33538	CNVnator
5	4829461	4829953	493	Deletion	6/0	Pindel
5	5489079	5489178	100	Deletion	6/0	Pindel	GCTGCGCTCCC
5	5672001	5674000	2000	Deletion	0.633172	CNVnator
5	5727301	5728800	1500	Duplication	4.08858	CNVnator
5	5775019	5793296	18278	Deletion	38/189	Pindel
5	5775341	5793588	18248	Deletion	16/257	Pindel
5	5785674	5787042	1369	Deletion	12/434	Pindel
5	5785949	5790881	4933	Deletion	36/123	Pindel
5	5823201	5826400	3200	Duplication	6.99814	CNVnator
5	6987190	6987388	199	Deletion	7/0	Pindel
5	7551716	7552493	778	Deletion	10/0	Pindel
5	8253450	8253559	110	Deletion	7/0	Pindel	CTTAGTTTTTTGAATTAGTTAGTATTATGCTTATCTAAAAA
5	8997339	8997606	268	Deletion	10/0	Pindel
5	9755460	9756275	816	Deletion	8/0	Pindel
5	10248497	10248637	141	Deletion	15/0	Pindel	CTA
5	10287401	10288600	1200	Deletion	0.309798	CNVnator
5	10316514	10316727	214	Deletion	9/0	Pindel
5	11388401	11392800	4400	Deletion	0	CNVnator
5	11388420	11392814	4395	Deletion	5/1	Pindel
5	11544537	11544714	178	Deletion	5/0	Pindel
5	12499595	12500688	1094	Deletion	15/1	Pindel	TTTATTTA
5	12499601	12500700	1100	Deletion	0	CNVnator
5	12593901	12596200	2300	Deletion	0.843666	CNVnator
5	13411051	13412690	1640	Deletion	5/5	Pindel
5	13411996	13412821	826	Deletion	10/9	Pindel
5	13412211	13413840	1630	Deletion	5/26	Pindel
5	13520201	13521800	1600	Deletion	0.538538	CNVnator
5	13531001	13532000	1000	Deletion	0.109789	CNVnator
5	13627889	13628036	148	Deletion	5/1	Pindel
5	13686913	13687062	150	Deletion	8/4	Pindel
5	13706601	13710200	3600	Deletion	1.28707	CNVnator
5	14081852	14095024	13173	Deletion	6/41	Pindel
5	14221902	14222200	299	Deletion	6/0	Pindel	CT
5	14313044	14336256	23213	Deletion	26/37	Pindel
5	14452493	14455832	3340	Deletion	13/19	Pindel
5	15126487	15126633	147	Deletion	8/0	Pindel
5	15578201	15583700	5500	Deletion	1.3574	CNVnator
5	15684615	15685113	499	Deletion	15/2	Pindel
5	15781201	15782400	1200	Deletion	0.364858	CNVnator
5	15835301	15839500	4200	Deletion	1.39217	CNVnator
5	16165510	16183393	17884	Deletion	10/7	Pindel
5	16168919	16200953	32035	Deletion	10/22	Pindel
5	16171367	16197150	25784	Deletion	7/6	Pindel
5	16174516	16186362	11847	Deletion	5/2	Pindel
5	16183238	16203349	20112	Deletion	5/44	Pindel
5	16185989	16200175	14187	Deletion	6/7	Pindel
5	16202601	16205100	2500	Duplication	4.7613	CNVnator
5	16330701	16333700	3000	Deletion	0.667246	CNVnator
5	17573201	17575700	2500	Deletion	0.900386	CNVnator
5	18164799	18167429	2631	Deletion	20/4	Pindel
5	18934331	18934836	506	Deletion	12/0	Pindel
5	19625001	19709900	84900	Deletion	0.000457448	CNVnator
5	19962601	19965700	3100	Deletion	0.0187923	CNVnator
5	19962635	19965718	3084	Deletion	5/0	Pindel	TT
5	20007101	20008800	1700	Deletion	1.00285	CNVnator
5	20654386	20654743	358	Deletion	9/1	Pindel
5	20931001	20935700	4700	Deletion	1.14933	CNVnator
5	21605301	21607600	2300	Deletion	0.876616	CNVnator
5	21667659	21667790	132	Deletion	9/0	Pindel	GCAACAGGCTGTTGTA
5	23624677	23624829	153	Deletion	8/1	Pindel
5	23868927	23869183	257	Deletion	11/1	Pindel
5	24743419	24743739	321	Deletion	14/0	Pindel
5	25294627	25295007	381	Deletion	11/0	Pindel
5	26018452	26018596	145	Deletion	15/4	Pindel
5	26335386	26335802	417	Deletion	7/8	Pindel	TAAACTGCAACAAACTCTTAGCAAAGAAGACAGTGCA
5	26337201	26339300	2100	Deletion	0.638862	CNVnator
5	26359601	26361800	2200	Deletion	0.446056	CNVnator
5	26376601	26378200	1600	Deletion	0	CNVnator
5	26376602	26378250	1649	Deletion	10/0	Pindel
5	27377242	27377471	230	Deletion	6/0	Pindel	GTTCCCCCCCCC
5	27777773	27778152	380	Deletion	10/2	Pindel	CTTCA
5	28250038	28250218	181	Deletion	6/0	Pindel	TGACTGGATGATCTCCAGAGGTTCCTTCCAACCCCTATGATTC
5	28578641	28579594	954	Deletion	14/1	Pindel
5	29595019	29595118	100	Deletion	5/0	Pindel	AGATACATGCTGGTTATCAGA
5	29994710	29994820	111	Deletion	14/0	Pindel
5	31242973	31243081	109	Deletion	5/1	Pindel
5	32252201	32253500	1300	Deletion	0.389468	CNVnator
5	32497310	32497488	179	Deletion	11/1	Pindel	G
5	32619060	32619232	173	Deletion	8/0	Pindel	ACTC
5	32799301	32800300	1000	Deletion	0.185113	CNVnator
5	33311697	33312512	816	Deletion	12/0	Pindel	CTTTTTA
5	33371301	33373200	1900	Deletion	0	CNVnator
5	33371303	33373199	1897	Deletion	9/1	Pindel	CTGT
5	33598035	33598136	102	Deletion	12/1	Pindel
5	34108430	34108797	368	Deletion	11/0	Pindel	TTCA
5	37640685	37640832	148	Deletion	11/1	Pindel
5	39163912	39164186	275	Deletion	17/1	Pindel
5	39174538	39186396	11859	Deletion	10/32	Pindel
5	39963291	39963413	123	Deletion	8/1	Pindel
5	40080509	40080747	239	Deletion	12/0	Pindel
5	40897448	40897798	351	Deletion	15/0	Pindel
5	41115088	41115347	260	Deletion	9/0	Pindel
5	41120489	41120618	130	Deletion	10/2	Pindel
5	42107567	42107788	222	Deletion	13/1	Pindel	TA
5	42216165	42216271	107	Deletion	9/1	Pindel
5	43974506	43974631	126	Deletion	6/0	Pindel
5	44079340	44079454	115	Deletion	8/0	Pindel	TG
5	44117453	44117589	137	Deletion	7/0	Pindel
5	44228401	44231200	2800	Deletion	0.554322	CNVnator
5	44267595	44268413	819	Deletion	6/0	Pindel
5	44809367	44809609	243	Deletion	8/1	Pindel
5	45395021	45395139	119	Deletion	5/2	Pindel
5	45829582	45829771	190	Deletion	10/0	Pindel
5	46058401	46065500	7100	Deletion	0	CNVnator
5	46190571	46196755	6185	Deletion	12/0	Pindel
5	46195501	46196700	1200	Deletion	0.228746	CNVnator
5	47976501	47984100	7600	Deletion	0.084553	CNVnator
5	47991210	47991631	422	Deletion	8/0	Pindel
5	48245667	48245847	181	Deletion	15/0	Pindel
5	48448201	48449800	1600	Deletion	0.536384	CNVnator
5	48909851	48910371	521	Deletion	6/3	Pindel
5	49392901	49394500	1600	Deletion	0.505622	CNVnator
5	49788597	49788725	129	Deletion	10/0	Pindel
5	50118801	50119800	1000	Deletion	0.219648	CNVnator
5	50131362	50131503	142	Deletion	9/0	Pindel
5	50515532	50532771	17240	Deletion	6/14	Pindel
5	50607801	50608900	1100	Deletion	0.06674	CNVnator
5	52375024	52375159	136	Deletion	7/6	Pindel
5	52933957	52934094	138	Deletion	14/0	Pindel
5	53517504	53518423	920	Deletion	10/0	Pindel
5	53686810	53694829	8020	Deletion	7/26	Pindel
5	53690101	53693900	3800	Duplication	4.54534	CNVnator
5	53788191	53796713	8523	Deletion	13/0	Pindel
5	54094707	54095023	317	Deletion	7/0	Pindel
5	54829401	54832600	3200	Duplication	17.7832	CNVnator
5	55174513	55184520	10008	Deletion	5/10	Pindel
5	55177512	55187776	10265	Deletion	5/13	Pindel
5	55179362	55189299	9938	Deletion	7/16	Pindel
5	55180062	55190003	9942	Deletion	8/16	Pindel
5	55182979	55194233	11255	Deletion	6/17	Pindel	GATTCATCTGCCCCAGAC
5	55312206	55312319	114	Deletion	14/1	Pindel
5	55683001	55684500	1500	Deletion	0.798094	CNVnator
5	56157141	56157807	667	Deletion	6/0	Pindel	TG
5	56373677	56374395	719	Deletion	8/0	Pindel
5	56530967	56532121	1155	Deletion	5/1	Pindel
5	56531001	56532100	1100	Deletion	0	CNVnator
5	56735177	56744081	8905	Deletion	11/22	Pindel
5	56997115	56997238	124	Deletion	12/0	Pindel	GG
5	57077630	57078227	598	Deletion	7/0	Pindel
5	57474512	57474687	176	Deletion	7/8	Pindel
5	57665584	57665832	249	Deletion	13/0	Pindel
5	57760001	57761400	1400	Deletion	0.219112	CNVnator
5	58101678	58119217	17540	Deletion	6/1	Pindel
5	58375501	58376700	1200	Deletion	0.249054	CNVnator
5	58386775	58386942	168	Deletion	12/0	Pindel	ACT
5	59152801	59154300	1500	Deletion	0	CNVnator
5	59152811	59154299	1489	Deletion	8/0	Pindel
5	59306514	59306887	374	Deletion	11/0	Pindel	TAATAGTACTGATATTTTA
5	59543001	59546000	3000	Deletion	1.06944	CNVnator
6	406732	407140	409	Deletion	11/0	Pindel
6	479863	479964	102	Deletion	11/0	Pindel
6	663001	666700	3700	Deletion	0.87149	CNVnator
6	1052101	1056100	4000	Deletion	0.798168	CNVnator
6	1163701	1166000	2300	Deletion	0.326492	CNVnator
6	1462292	1462519	228	Deletion	6/2	Pindel
6	2035487	2035624	138	Deletion	8/0	Pindel
6	2131692	2131813	122	Deletion	13/0	Pindel
6	2247215	2247459	245	Deletion	6/0	Pindel	ATTTCTCA
6	2376989	2377114	126	Deletion	9/4	Pindel
6	3181975	3182454	480	Deletion	8/0	Pindel	AAGTTAAGTTTTTAGCTTTCATTTGATAT
6	3186001	3187600	1600	Duplication	11.4595	CNVnator
6	3195801	3198000	2200	Duplication	10.7646	CNVnator
6	3203701	3204800	1100	Deletion	0.115642	CNVnator
6	3276643	3277423	781	Deletion	17/0	Pindel
6	4058863	4058974	112	Deletion	7/1	Pindel
6	4076680	4076830	151	Deletion	6/2	Pindel
6	4234919	4235185	267	Deletion	6/0	Pindel
6	4829167	4829429	263	Deletion	11/0	Pindel
6	5254148	5257333	3186	Deletion	19/0	Pindel
6	5254201	5257300	3100	Deletion	0	CNVnator
6	5482301	5488300	6000	Duplication	9.33446	CNVnator
6	5541479	5553935	12457	Deletion	8/1	Pindel
6	5541501	5553900	12400	Deletion	0	CNVnator
6	6358445	6358558	114	Deletion	6/0	Pindel
6	6489001	6491400	2400	Deletion	0.64235	CNVnator
6	6554114	6554274	161	Deletion	6/0	Pindel
6	6603301	6604300	1000	Deletion	0.090095	CNVnator
6	6603303	6604263	961	Deletion	15/1	Pindel
6	8396749	8397069	321	Deletion	5/1	Pindel
6	8921692	8921873	182	Deletion	10/0	Pindel	GAAAGGATAACCA
6	8966548	8966888	341	Deletion	10/0	Pindel
6	9863901	9868600	4700	Duplication	7.90934	CNVnator
6	10153601	10154900	1300	Deletion	0.0321062	CNVnator
6	10523001	10524700	1700	Deletion	0.105894	CNVnator
6	10662146	10685641	23496	Deletion	12/20	Pindel
6	10662256	10685752	23497	Deletion	15/48	Pindel
6	10662275	10685771	23497	Deletion	10/56	Pindel
6	10663601	10666000	2400	Duplication	10.596	CNVnator
6	10685643	10710005	24363	Deletion	12/6	Pindel
6	10711001	10712400	1400	Deletion	0.198551	CNVnator
6	10834894	10835998	1105	Deletion	10/0	Pindel
6	10834901	10836000	1100	Deletion	0	CNVnator
6	10917101	10918500	1400	Deletion	0.342648	CNVnator
6	10984573	10984774	202	Deletion	7/1	Pindel
6	11114001	11115100	1100	Deletion	0.280518	CNVnator
6	11596201	11600800	4600	Duplication	4.54636	CNVnator
6	11600775	11601925	1151	Deletion	5/18	Pindel
6	11602308	11606269	3962	Deletion	10/13	Pindel
6	11609101	11611800	2700	Duplication	4.11576	CNVnator
6	11614198	11636321	22124	Deletion	7/8	Pindel
6	11615685	11637204	21520	Deletion	6/21	Pindel
6	11616099	11637623	21525	Deletion	5/17	Pindel
6	11616391	11637915	21525	Deletion	5/14	Pindel
6	12520328	12520706	379	Deletion	9/2	Pindel
6	13744473	13745537	1065	Deletion	7/0	Pindel	ACATCCTTCAC
6	13744501	13745500	1000	Deletion	0	CNVnator
6	14353033	14353152	120	Deletion	9/4	Pindel
6	14587301	14588500	1200	Deletion	0.0187551	CNVnator
6	14587307	14588484	1178	Deletion	9/1	Pindel
6	14838818	14838929	112	Deletion	13/2	Pindel
6	16664636	16665090	455	Deletion	13/1	Pindel	TGTATTAGCCTCATACTCT
6	18574779	18574905	127	Deletion	9/0	Pindel	CGG
6	18704972	18705204	233	Deletion	10/0	Pindel
6	18719248	18749928	30681	Deletion	6/21	Pindel
6	18993901	18996000	2100	Duplication	3.63746	CNVnator
6	19005901	19011800	5900	Duplication	3.91348	CNVnator
6	19417501	19420600	3100	Deletion	0.641766	CNVnator
6	19452701	19454900	2200	Deletion	0.598948	CNVnator
6	19467590	19479058	11469	Deletion	7/16	Pindel
6	19471201	19476200	5000	Deletion	0.57584	CNVnator
6	20071001	20072600	1600	Deletion	0.440712	CNVnator
6	20699001	20702600	3600	Deletion	0.963804	CNVnator
6	20812683	20814621	1939	Deletion	7/1	Pindel
6	20812701	20814600	1900	Deletion	0	CNVnator
6	22039766	22040019	254	Deletion	6/0	Pindel
6	22529137	22529246	110	Deletion	7/1	Pindel
6	22618543	22618661	119	Deletion	6/1	Pindel
6	23154097	23154241	145	Deletion	5/0	Pindel	GTGTATATATATACA
6	23462876	23462975	100	Deletion	5/0	Pindel
6	24111048	24111361	314	Deletion	16/2	Pindel
6	24771902	24772587	686	Deletion	10/0	Pindel	ACACAC
6	25227243	25227556	314	Deletion	11/0	Pindel
6	25753105	25753247	143	Deletion	15/0	Pindel	GATCAT
6	25912037	25912555	519	Deletion	9/1	Pindel
6	26588601	26591900	3300	Deletion	0.31331	CNVnator
6	27189401	27193400	4000	Deletion	1.17602	CNVnator
6	27663456	27669286	5831	Deletion	11/1	Pindel
6	27663501	27669300	5800	Deletion	0	CNVnator
6	28213637	28213807	171	Deletion	5/12	Pindel	TAAGAATAAAAAAAGGAAAGCGGGAAAACTAATGGTTTTAACTTCATGGCAATCATGAAAAT
6	29046090	29046356	267	Deletion	12/0	Pindel
6	29609304	29609509	206	Deletion	6/0	Pindel	TTCATC
6	30162023	30162520	498	Deletion	14/1	Pindel
6	30674959	30675146	188	Deletion	17/1	Pindel
6	30903101	30905000	1900	Duplication	4.1621	CNVnator
6	30969241	30969351	111	Deletion	10/2	Pindel
6	31514501	31517200	2700	Deletion	0.884812	CNVnator
6	31533901	31535400	1500	Deletion	0.505648	CNVnator
6	32183599	32183907	309	Deletion	15/2	Pindel
6	32326601	32328100	1500	Deletion	0.0261176	CNVnator
6	32487401	32489900	2500	Deletion	0.303946	CNVnator
6	33521530	33521760	231	Deletion	8/1	Pindel
6	33981664	33982608	945	Deletion	9/1	Pindel
6	34340545	34340971	427	Deletion	14/2	Pindel
6	34650066	34650834	769	Deletion	5/0	Pindel
7	48501	50200	1700	Deletion	0.995206	CNVnator
7	484047	502076	18030	Deletion	5/14	Pindel
7	556072	556507	436	Deletion	10/0	Pindel
7	585609	585719	111	Deletion	9/1	Pindel	AAGAAGTGTGACGTGGC
7	703564	704219	656	Deletion	6/6	Pindel	TTGTATAAACACTTGTATAAACACTTAAATACAACTAG
7	1931172	1931500	329	Deletion	10/1	Pindel
7	2068317	2068720	404	Deletion	10/1	Pindel
7	3022901	3024400	1500	Deletion	0.339242	CNVnator
7	3515647	3515746	100	Deletion	9/0	Pindel	G
7	3657991	3658090	100	Deletion	7/1	Pindel
7	4063576	4063940	365	Deletion	6/0	Pindel
7	4082431	4082676	246	Deletion	10/2	Pindel
7	4527501	4529700	2200	Duplication	5.16664	CNVnator
7	4652326	4652675	350	Deletion	17/0	Pindel
7	4839787	4840068	282	Deletion	10/0	Pindel
7	5605320	5605684	365	Deletion	10/0	Pindel	T
7	5889292	5894340	5049	Deletion	5/8	Pindel
7	5889380	5894420	5041	Deletion	6/19	Pindel
7	5899401	5901800	2400	Deletion	0.781288	CNVnator
7	6838801	6842400	3600	Duplication	3.96684	CNVnator
7	7001901	7008800	6900	Deletion	0	CNVnator
7	7328570	7328706	137	Deletion	6/0	Pindel	AAT
7	7337027	7337161	135	Deletion	7/10	Pindel
7	7434001	7436600	2600	Deletion	0.993824	CNVnator
7	8133101	8138600	5500	Deletion	0.82465	CNVnator
7	9275684	9275807	124	Deletion	11/2	Pindel
7	9655588	9655925	338	Deletion	12/0	Pindel
7	9779276	9779653	378	Deletion	7/0	Pindel	AG
7	10205001	10207700	2700	Duplication	6.23816	CNVnator
7	10245535	10245753	219	Deletion	12/1	Pindel
7	13059400	13059557	158	Deletion	5/0	Pindel	TTAGAATTGAGTTGTAGTTTAGTAGTCAACT
7	14555902	14556001	100	Deletion	9/1	Pindel	GTTCCATCTTTGTTTTGCATTCCAATTTCATTCTTTGTATAGCATCT
7	14643509	14643776	268	Deletion	8/0	Pindel
[truncated: 1,332 more rows]

## Sheet: RES3
Chromosome	Start (bp)	End (bp)	Size (bp)	Type	Copy number	Detected by	Base_ins
1	79901	81400	1500	Deletion	0.73837	CNVnator
1	222939	223735	797	Deletion	6/15	Pindel
1	272386	277184	4799	Deletion	5/20	Pindel
1	272460	277258	4799	Deletion	7/11	Pindel
1	372165	372680	516	Deletion	6/16	Pindel
1	374745	374908	164	Deletion	6/12	Pindel
1	421496	421595	100	Deletion	7/0	Pindel	CCCCGCGCCGCG
1	495269	507273	12005	Deletion	5/0	Pindel	TGT
1	624101	627800	3700	Deletion	0.890772	CNVnator
1	793501	795700	2200	Deletion	0.735582	CNVnator
1	858101	860500	2400	Deletion	0.856068	CNVnator
1	929101	931500	2400	Deletion	0.947274	CNVnator
1	1012901	1014600	1700	Deletion	0.432534	CNVnator
1	1067301	1069300	2000	Deletion	0.78501	CNVnator
1	1690424	1706927	16504	Deletion	8/22	Pindel
1	1690697	1707186	16490	Deletion	7/8	Pindel
1	1706661	1706871	211	Deletion	7/0	Pindel
1	1827801	1832400	4600	Duplication	14.7065	CNVnator
1	1832387	1835623	3237	Deletion	7/81	Pindel
1	1832701	1835100	2400	Duplication	18.3274	CNVnator
1	1834201	1850349	16149	Deletion	28/209	Pindel
1	1834202	1850350	16149	Deletion	13/213	Pindel
1	1834507	1850656	16150	Deletion	26/143	Pindel
1	1834512	1850727	16216	Deletion	10/145	Pindel	AGGTGTCCCTGTCTATAGCAGGGGGCTTGGAACTAGGTGAGCTGAAAGGTCCCTTCCAACCCAAA
1	1868401	1870400	2000	Duplication	6.49196	CNVnator
1	1969701	1973000	3300	Duplication	14.2452	CNVnator
1	2198701	2201000	2300	Deletion	0.494442	CNVnator
1	2735994	2744460	8467	Deletion	17/106	Pindel
1	2736049	2744515	8467	Deletion	16/113	Pindel
1	2736175	2744641	8467	Deletion	11/77	Pindel
1	2736400	2744866	8467	Deletion	11/78	Pindel
1	2736467	2744933	8467	Deletion	8/115	Pindel
1	2740001	2753200	13200	Duplication	9.98292	CNVnator
1	2740625	2749866	9242	Deletion	9/122	Pindel
1	2740700	2749941	9242	Deletion	8/163	Pindel
1	2740731	2749972	9242	Deletion	8/161	Pindel
1	2741194	2750441	9248	Deletion	6/148	Pindel
1	2741291	2750538	9248	Deletion	5/56	Pindel
1	2741811	2751005	9195	Deletion	9/194	Pindel
1	2743953	2753182	9230	Deletion	6/141	Pindel
1	2830104	2830678	575	Deletion	5/2	Pindel
1	3134001	3135300	1300	Deletion	0.59748	CNVnator
1	3655201	3656700	1500	Deletion	0.39933	CNVnator
1	3659340	3659499	160	Deletion	10/0	Pindel	A
1	4002854	4005003	2150	Deletion	9/29	Pindel
1	4028201	4031400	3200	Deletion	0.58231	CNVnator
1	4455201	4459100	3900	Deletion	1.31309	CNVnator
1	5842501	5848200	5700	Deletion	1.40435	CNVnator
1	6111801	6114500	2700	Deletion	0.326836	CNVnator
1	6431201	6432800	1600	Deletion	0.401522	CNVnator
1	6487601	6489000	1400	Deletion	0.547006	CNVnator
1	6548301	6549900	1600	Deletion	0.506626	CNVnator
1	6707801	6709900	2100	Deletion	1.01973	CNVnator
1	7211001	7228900	17900	Duplication	5.90006	CNVnator
1	7260701	7262300	1600	Deletion	0.254416	CNVnator
1	7603784	7604178	395	Deletion	12/0	Pindel
1	7860801	7863000	2200	Deletion	0.270388	CNVnator
1	8797301	8799400	2100	Deletion	0.926872	CNVnator
1	8912318	8912482	165	Deletion	14/1	Pindel
1	10041801	10046300	4500	Deletion	0.699866	CNVnator
1	10072064	10072183	120	Deletion	12/0	Pindel
1	10315204	10315482	279	Deletion	7/0	Pindel
1	10352373	10352521	149	Deletion	7/17	Pindel
1	11049394	11051431	2038	Deletion	14/2	Pindel
1	11049401	11051400	2000	Deletion	0	CNVnator
1	11129231	11129757	527	Deletion	11/1	Pindel
1	11374001	11375300	1300	Deletion	0.177381	CNVnator
1	11691284	11691623	340	Deletion	14/1	Pindel
1	12088709	12089265	557	Deletion	15/0	Pindel
1	12330782	12331441	660	Deletion	11/0	Pindel
1	12333309	12333590	282	Deletion	9/0	Pindel
1	12451101	12454600	3500	Deletion	1.02367	CNVnator
1	13236541	13237136	596	Deletion	14/0	Pindel
1	13823557	13823684	128	Deletion	9/0	Pindel	GAGGGCCTCTTCCCCGCCGGTTCTGACGGAA
1	14845101	14848200	3100	Deletion	0.33461	CNVnator
1	14954001	14958500	4500	Deletion	0.743122	CNVnator
1	15124301	15131500	7200	Deletion	0.045	CNVnator
1	16416456	16417926	1471	Deletion	9/0	Pindel
1	16416501	16418100	1600	Deletion	0.17172	CNVnator
1	17666388	17666606	219	Deletion	15/0	Pindel	TTTA
1	17675960	17676231	272	Deletion	19/0	Pindel
1	18382728	18382835	108	Deletion	10/0	Pindel
1	18420301	18422400	2100	Deletion	0.637606	CNVnator
1	18517801	18520800	3000	Deletion	1.28769	CNVnator
1	18595201	18598000	2800	Deletion	0.884796	CNVnator
1	18720601	18721700	1100	Deletion	0.321364	CNVnator
1	18728001	18730200	2200	Deletion	0.511578	CNVnator
1	18812705	18814734	2030	Deletion	10/19	Pindel
1	19010040	19010203	164	Deletion	21/0	Pindel
1	20063445	20066140	2696	Deletion	17/0	Pindel
1	20063501	20066100	2600	Deletion	0	CNVnator
1	20644401	20645900	1500	Deletion	0.473754	CNVnator
1	20832664	20832878	215	Deletion	11/0	Pindel
1	21288201	21289500	1300	Deletion	0.0928686	CNVnator
1	21288468	21289436	969	Deletion	7/1	Pindel
1	21372801	21374500	1700	Deletion	0.347224	CNVnator
1	22227256	22227433	178	Deletion	12/1	Pindel
1	22259682	22259865	184	Deletion	12/0	Pindel	TATGCTGGA
1	22557525	22557933	409	Deletion	8/1	Pindel	ACA
1	24371001	24601700	230700	Deletion	0.0179122	CNVnator
1	24607301	24628500	21200	Deletion	0.0384268	CNVnator
1	24670701	24714000	43300	Deletion	0.0144842	CNVnator
1	24782901	24799800	16900	Deletion	0.0159432	CNVnator
1	25037701	25055700	18000	Deletion	0.0235232	CNVnator
1	25059401	25069400	10000	Deletion	0.0644538	CNVnator
1	25661398	25661638	241	Deletion	12/1	Pindel
1	25956724	25956970	247	Deletion	12/0	Pindel	CTATAGAGCCAATGGAAGAGTGAAAGAAGACGGTGATAT
1	26256201	26258700	2500	Deletion	0.227936	CNVnator
1	26412266	26412623	358	Deletion	21/2	Pindel
1	26881092	26881252	161	Deletion	11/0	Pindel
1	27931201	27931490	290	Deletion	13/1	Pindel
1	28155179	28158270	3092	Deletion	15/0	Pindel	GGAGAGGAAATGGAAATGGAGAGGA
1	28155201	28158300	3100	Deletion	0.0223894	CNVnator
1	28198501	28200500	2000	Deletion	0.337512	CNVnator
1	28246975	28247090	116	Deletion	15/1	Pindel
1	29378201	29383600	5400	Deletion	1.42626	CNVnator
1	30016271	30016408	138	Deletion	12/1	Pindel
1	31613531	31613661	131	Deletion	12/0	Pindel	A
1	31618153	31618259	107	Deletion	10/0	Pindel
1	31893501	31899300	5800	Deletion	0	CNVnator
1	31912238	31912710	473	Deletion	18/0	Pindel
1	32027106	32027546	441	Deletion	11/1	Pindel
1	32078901	32080400	1500	Deletion	0.924136	CNVnator
1	32224098	32224755	658	Deletion	16/0	Pindel
1	32225938	32226289	352	Deletion	13/1	Pindel
1	32230776	32231271	496	Deletion	6/2	Pindel
1	32349101	32351600	2500	Deletion	0.44403	CNVnator
1	32526874	32527083	210	Deletion	7/0	Pindel
1	32561901	32564100	2200	Duplication	3.94358	CNVnator
1	32918562	32918748	187	Deletion	21/0	Pindel	TGAAAT
1	33983001	33984500	1500	Deletion	0.925156	CNVnator
1	34070142	34070305	164	Deletion	14/1	Pindel
1	34546184	34546371	188	Deletion	14/1	Pindel	G
1	35376828	35377300	473	Deletion	7/0	Pindel	CA
1	35515952	35516513	562	Deletion	9/1	Pindel
1	36616845	36617176	332	Deletion	14/1	Pindel
1	36651032	36651373	342	Deletion	13/2	Pindel
1	36774852	36775514	663	Deletion	13/0	Pindel	TTGTTA
1	37719248	37719763	516	Deletion	11/2	Pindel
1	38276092	38276242	151	Deletion	8/0	Pindel
1	39452832	39453050	219	Deletion	11/0	Pindel	GT
1	39619325	39619465	141	Deletion	12/0	Pindel
1	39923798	39923908	111	Deletion	11/1	Pindel	AGAATGTAAACGCATGTATAGGT
1	40523253	40523613	361	Deletion	16/0	Pindel
1	40557940	40558224	285	Deletion	7/0	Pindel
1	41023001	41027600	4600	Deletion	0	CNVnator
1	41023015	41027615	4601	Deletion	8/0	Pindel
1	41342343	41342552	210	Deletion	13/0	Pindel	GTTTAAT
1	41645206	41646124	919	Deletion	14/2	Pindel
1	42304008	42304275	268	Deletion	5/0	Pindel	GAATCAGAAGGGCAGTGAAAATGTGATTAAAATACCAGGGGAAAAATA
1	42410397	42410550	154	Deletion	8/2	Pindel
1	42954671	42955177	507	Deletion	11/1	Pindel
1	43019744	43019988	245	Deletion	15/0	Pindel
1	43624290	43624421	132	Deletion	10/1	Pindel
1	43653901	43655300	1400	Deletion	0.595538	CNVnator
1	44004501	44006200	1700	Deletion	0.311552	CNVnator
1	44238759	44238957	199	Deletion	13/0	Pindel
1	45290024	45290175	152	Deletion	12/0	Pindel
1	45649101	45650600	1500	Deletion	0.38418	CNVnator
1	45667469	45667697	229	Deletion	12/2	Pindel
1	46457888	46466964	9077	Deletion	5/15	Pindel
1	47387383	47388260	878	Deletion	5/2	Pindel
1	47710590	47710693	104	Deletion	5/0	Pindel
1	47931501	47933800	2300	Deletion	0.493076	CNVnator
1	48671047	48671295	249	Deletion	16/0	Pindel	GG
1	48949601	48951400	1800	Deletion	0	CNVnator
1	49178301	49180100	1800	Deletion	0.80587	CNVnator
1	49262620	49262750	131	Deletion	11/0	Pindel
1	50267601	50269200	1600	Deletion	0.631494	CNVnator
1	50527901	50535600	7700	Deletion	1.42338	CNVnator
1	50543301	50545300	2000	Deletion	1.06457	CNVnator
1	50616001	50621800	5800	Deletion	1.33876	CNVnator
1	50834401	50836200	1800	Deletion	0.345928	CNVnator
1	51124101	51128900	4800	Deletion	0.124636	CNVnator
1	51386382	51403980	17599	Deletion	8/19	Pindel
1	51496901	51500700	3800	Deletion	1.3073	CNVnator
1	51544301	51547800	3500	Deletion	0.759068	CNVnator
1	52350201	52351200	1000	Deletion	0.0627822	CNVnator
1	54110127	54110289	163	Deletion	14/0	Pindel
1	54846080	54846427	348	Deletion	16/0	Pindel
1	54848927	54849228	302	Deletion	6/0	Pindel	TATGATATGATATGATATGATATGATATCCCA
1	54894024	54898822	4799	Deletion	7/73	Pindel
1	54894373	54899170	4798	Deletion	14/49	Pindel
1	54894625	54899423	4799	Deletion	6/37	Pindel
1	54894673	54899471	4799	Deletion	7/39	Pindel
1	54897706	54900415	2710	Deletion	12/26	Pindel
1	54897824	54900533	2710	Deletion	5/62	Pindel
1	55745003	55745178	176	Deletion	10/0	Pindel
1	56078619	56078784	166	Deletion	9/0	Pindel
1	56640886	56641129	244	Deletion	13/0	Pindel
1	58844665	58844771	107	Deletion	5/0	Pindel
1	59098469	59104582	6114	Deletion	11/18	Pindel
1	59687712	59688020	309	Deletion	5/1	Pindel
1	59845399	59853339	7941	Deletion	8/11	Pindel	AAATT
1	59939278	59939382	105	Deletion	13/0	Pindel
1	59997440	59997550	111	Deletion	10/0	Pindel	TGT
1	60001838	60008767	6930	Deletion	16/6	Pindel
1	60329477	60329747	271	Deletion	8/1	Pindel
1	60399795	60400761	967	Deletion	18/1	Pindel
1	60701001	60701150	150	Deletion	14/1	Pindel
1	60728604	60728821	218	Deletion	8/0	Pindel	CAATGATTATTTATTATG
1	60788729	60789646	918	Deletion	5/4	Pindel
1	60863099	60863218	120	Deletion	9/0	Pindel
1	61022501	61025600	3100	Deletion	1.20463	CNVnator
1	61416303	61416715	413	Deletion	17/0	Pindel
1	62277960	62290061	12102	Deletion	7/21	Pindel	A
1	62278622	62290729	12108	Deletion	11/0	Pindel
1	62279701	62282300	2600	Duplication	3.91058	CNVnator
1	62286201	62289500	3300	Duplication	4.00138	CNVnator
1	62606501	62608600	2100	Duplication	5.66906	CNVnator
1	62655401	62658400	3000	Duplication	3.85588	CNVnator
1	63395782	63396001	220	Deletion	8/1	Pindel
1	63779757	63780116	360	Deletion	15/0	Pindel
1	64195945	64196403	459	Deletion	15/0	Pindel
1	64617639	64617762	124	Deletion	20/0	Pindel	CAA
1	65047829	65048617	789	Deletion	16/0	Pindel
1	65367890	65368064	175	Deletion	14/0	Pindel
1	65523601	65523789	189	Deletion	12/0	Pindel
1	65564901	65566300	1400	Deletion	0	CNVnator
1	65564902	65566305	1404	Deletion	9/0	Pindel
1	66142656	66144101	1446	Deletion	7/0	Pindel	AGGAATCCTATACAT
1	66142701	66144100	1400	Deletion	0	CNVnator
1	66878201	66881200	3000	Deletion	0.354598	CNVnator
1	67123844	67123973	130	Deletion	9/0	Pindel	CAATTCT
1	67129907	67130182	276	Deletion	7/0	Pindel
1	67254501	67259600	5100	Duplication	9.2792	CNVnator
1	67289913	67290016	104	Deletion	11/2	Pindel	GTCTCCTA
1	68216401	68217400	1000	Deletion	0.0780812	CNVnator
1	68579756	68579963	208	Deletion	10/0	Pindel
1	69099849	69100208	360	Deletion	11/0	Pindel
1	69238766	69238923	158	Deletion	14/0	Pindel
1	69954201	69955700	1500	Duplication	19.0204	CNVnator
1	69984301	69985900	1600	Duplication	16.0189	CNVnator
1	70450521	70450660	140	Deletion	15/0	Pindel
1	71027701	71029600	1900	Deletion	0.263718	CNVnator
1	71210892	71211037	146	Deletion	9/1	Pindel	TTTAAAGCCACCATTCTGTATGAAAAGTGT
1	71248201	71250000	1800	Deletion	0.836658	CNVnator
1	71471537	71502113	30577	Deletion	7/17	Pindel
1	71485177	71517094	31918	Deletion	11/23	Pindel
1	71485643	71517399	31757	Deletion	6/31	Pindel
1	71485756	71517513	31758	Deletion	23/27	Pindel
1	71489905	71520401	30497	Deletion	10/26	Pindel
1	71490901	71492900	2000	Deletion	0.882986	CNVnator
1	71494101	71526703	32603	Deletion	6/23	Pindel
1	71494166	71526768	32603	Deletion	6/20	Pindel
1	71497873	71529204	31332	Deletion	11/63	Pindel
1	71498356	71529655	31300	Deletion	12/29	Pindel
1	71506201	71507900	1700	Deletion	0.25542	CNVnator
1	71509601	71511700	2100	Duplication	4.04594	CNVnator
1	71696201	71698000	1800	Deletion	0.633524	CNVnator
1	71857701	71859400	1700	Deletion	0.629914	CNVnator
1	72064601	72072400	7800	Deletion	1.05421	CNVnator
1	72160070	72160280	211	Deletion	11/1	Pindel
1	72163701	72171000	7300	Deletion	0.962536	CNVnator
1	72173639	72173894	256	Deletion	11/1	Pindel
1	72214101	72225900	11800	Deletion	0.406132	CNVnator
1	72260345	72287198	26854	Deletion	9/25	Pindel
1	72275201	72278600	3400	Deletion	1.09979	CNVnator
1	72404601	72406100	1500	Deletion	0.48916	CNVnator
1	72488835	72489076	242	Deletion	12/2	Pindel	TGT
1	72590401	72594200	3800	Deletion	1.37614	CNVnator
1	73547901	73549800	1900	Duplication	3.73278	CNVnator
1	73549784	73550819	1036	Deletion	13/30	Pindel
1	73550801	73553200	2400	Duplication	3.65048	CNVnator
1	73553287	73568903	15617	Deletion	5/58	Pindel
1	73553395	73569009	15615	Deletion	5/14	Pindel
1	73572401	73577900	5500	Duplication	3.75668	CNVnator
1	73585601	73588800	3200	Duplication	3.77134	CNVnator
1	73626201	73628200	2000	Deletion	0.211752	CNVnator
1	73712601	73715600	3000	Deletion	0.30321	CNVnator
1	73716701	73718700	2000	Deletion	0.567176	CNVnator
1	73727101	73730000	2900	Deletion	0.227284	CNVnator
1	73752501	73754500	2000	Deletion	0.237974	CNVnator
1	73783001	73785300	2300	Deletion	0.0159013	CNVnator
1	74015901	74024100	8200	Deletion	0.23514	CNVnator
1	74059401	74064700	5300	Deletion	0.528478	CNVnator
1	74189601	74191000	1400	Deletion	0.392862	CNVnator
1	74640901	74643100	2200	Duplication	3.50822	CNVnator
1	74798801	74811300	12500	Duplication	4.06482	CNVnator
1	75063101	75071300	8200	Deletion	0.154851	CNVnator
1	75077473	75077669	197	Deletion	8/0	Pindel
1	75117701	75124900	7200	Deletion	0.274288	CNVnator
1	75155401	75159500	4100	Duplication	3.7292	CNVnator
1	75196888	75200806	3919	Deletion	5/23	Pindel
1	75203401	75213000	9600	Duplication	3.53166	CNVnator
1	75456801	75458500	1700	Deletion	0.51392	CNVnator
1	76296201	76297500	1300	Deletion	0.291248	CNVnator
1	76335101	76337000	1900	Deletion	0.49052	CNVnator
1	76798501	76801100	2600	Deletion	0.998532	CNVnator
1	77046513	77046689	177	Deletion	22/0	Pindel
1	77106405	77106734	330	Deletion	18/2	Pindel
1	77198473	77198662	190	Deletion	6/0	Pindel
1	77234385	77234863	479	Deletion	12/1	Pindel
1	77286261	77286951	691	Deletion	7/0	Pindel
1	77444401	77450500	6100	Deletion	0.00132781	CNVnator
1	77444419	77450485	6067	Deletion	11/0	Pindel
1	77582626	77612802	30177	Deletion	10/37	Pindel
1	77582685	77612861	30177	Deletion	7/24	Pindel
1	77582792	77612926	30135	Deletion	11/17	Pindel
1	77583022	77613151	30130	Deletion	11/12	Pindel
1	77587237	77618793	31557	Deletion	20/20	Pindel
1	77588755	77620390	31636	Deletion	5/26	Pindel
1	77590129	77621790	31662	Deletion	7/4	Pindel
1	77590269	77621930	31662	Deletion	8/7	Pindel
1	77590738	77622400	31663	Deletion	9/4	Pindel
1	77596567	77617633	21067	Deletion	5/10	Pindel
1	77600557	77619112	18556	Deletion	11/25	Pindel
1	77600812	77619367	18556	Deletion	5/28	Pindel
1	77601253	77619697	18445	Deletion	5/4	Pindel
1	77601494	77619938	18445	Deletion	5/14	Pindel
1	77601564	77620008	18445	Deletion	15/18	Pindel
1	77610001	77613500	3500	Duplication	3.39632	CNVnator
1	77611062	77624383	13322	Deletion	6/42	Pindel	ATATGCCTCTCCAAAGAGGCATATCCTTTCCCTCTGTCATGAAACAGAA
1	77632188	77651393	19206	Deletion	6/25	Pindel
1	77640401	77644900	4500	Deletion	1.22742	CNVnator
1	77649401	77650900	1500	Deletion	0.281152	CNVnator
1	77714701	77719300	4600	Duplication	4.5402	CNVnator
1	77799725	77799942	218	Deletion	16/0	Pindel
1	77897501	77900400	2900	Deletion	1.27363	CNVnator
1	77949801	77952000	2200	Duplication	9.70032	CNVnator
1	78020521	78020698	178	Deletion	6/0	Pindel	TCCTTTAAAAATATATATATACTACTATG
1	78142401	78145900	3500	Deletion	1.08517	CNVnator
1	78209201	78211000	1800	Deletion	0.131011	CNVnator
1	78256101	78257700	1600	Deletion	0.296294	CNVnator
1	78416501	78420100	3600	Deletion	1.07326	CNVnator
1	78639715	78639814	100	Deletion	7/0	Pindel	CAGAAG
1	78659746	78662264	2519	Deletion	11/21	Pindel
1	78791201	78792400	1200	Deletion	0.20346	CNVnator
1	78811981	78812259	279	Deletion	10/1	Pindel
1	78915301	78916700	1400	Deletion	0.312584	CNVnator
1	78921801	78924100	2300	Deletion	0.597388	CNVnator
1	79073901	79075500	1600	Deletion	0.190905	CNVnator
1	79919563	79919953	391	Deletion	11/0	Pindel
1	80473887	80479555	5669	Deletion	18/4	Pindel
1	80868117	80868216	100	Deletion	13/6	Pindel
1	81732701	81734600	1900	Deletion	0.599334	CNVnator
1	81870901	81873500	2600	Deletion	0.687564	CNVnator
1	82260301	82261400	1100	Deletion	0.378232	CNVnator
1	82562064	82562217	154	Deletion	12/0	Pindel	CTGCAGAAACTTATATG
1	83600828	83601283	456	Deletion	14/1	Pindel	CTT
1	84251092	84251371	280	Deletion	9/0	Pindel	CCTTTGTAC
1	84429576	84429687	112	Deletion	11/3	Pindel
1	84761899	84762263	365	Deletion	15/1	Pindel
1	84912397	84912516	120	Deletion	8/1	Pindel
1	84988569	84989101	533	Deletion	12/0	Pindel
1	85096983	85097139	157	Deletion	18/1	Pindel
1	85893890	85894005	116	Deletion	8/0	Pindel	TGCTCTGCGCCTCAGGGAGCGCCGCGTCCCCCACTGGTGCCGGGAGCGTTGCAGCCGT
1	86063730	86064594	865	Deletion	12/1	Pindel	CC
1	86101501	86103300	1800	Deletion	0.0569732	CNVnator
1	87403313	87403556	244	Deletion	10/2	Pindel
1	87584702	87584807	106	Deletion	15/1	Pindel
1	88286039	88286142	104	Deletion	6/18	Pindel	TGGCCATAAGTTTAAGTTTCATTTAAAGACAAAAA
1	89315825	89315939	115	Deletion	10/1	Pindel
1	89626513	89626940	428	Deletion	11/0	Pindel
1	89886401	89889000	2600	Deletion	1.10622	CNVnator
1	90741101	90742300	1200	Deletion	0.139494	CNVnator
1	90860661	90876533	15873	Deletion	6/22	Pindel
1	90868901	90875100	6200	Deletion	1.31765	CNVnator
1	90957701	90962900	5200	Deletion	0.970196	CNVnator
1	91050672	91050849	178	Deletion	16/4	Pindel
1	91268422	91268639	218	Deletion	15/0	Pindel
1	91400991	91401093	103	Deletion	7/0	Pindel	CC
1	91555201	91556900	1700	Deletion	0.259228	CNVnator
1	92107860	92108093	234	Deletion	7/0	Pindel
1	92110353	92113545	3193	Deletion	18/0	Pindel	AATTAAAATT
1	92110401	92113500	3100	Deletion	0	CNVnator
1	92335983	92336472	490	Deletion	12/1	Pindel
1	92849571	92850905	1335	Deletion	13/5	Pindel	GGTATGTTTTGTACTTT
1	92849601	92850900	1300	Deletion	0	CNVnator
1	93003095	93005136	2042	Deletion	13/0	Pindel	T
1	93003101	93005200	2100	Deletion	0.0655686	CNVnator
1	93482523	93482836	314	Deletion	10/0	Pindel	CC
1	93792094	93793043	950	Deletion	16/1	Pindel
1	93936059	93936216	158	Deletion	8/0	Pindel
1	94199941	94200056	116	Deletion	10/2	Pindel	AA
1	94280348	94280793	446	Deletion	11/2	Pindel	ACAATAATAATG
1	94534201	94535700	1500	Deletion	0.213278	CNVnator
1	94933337	94933570	234	Deletion	11/2	Pindel	T
1	95119501	95120500	1000	Deletion	0.154155	CNVnator
1	95121866	95122010	145	Deletion	6/3	Pindel	ACATTGGCATTTCATAGCTATACGTTATGTTTAAATTAATTGATCTAAAGATATTTT
1	95212501	95215800	3300	Deletion	1.26757	CNVnator
1	96153893	96156924	3032	Deletion	15/0	Pindel
1	96155001	96156900	1900	Deletion	0.531926	CNVnator
1	97338838	97339036	199	Deletion	8/0	Pindel
1	97380701	97381800	1100	Deletion	0.028082	CNVnator
1	97380730	97381842	1113	Deletion	5/0	Pindel	TTGTACATTGTTTTTTTTTTGCATAGTACAAACACT
1	97939460	97939930	471	Deletion	9/0	Pindel	A
1	98085392	98085558	167	Deletion	11/3	Pindel
1	98377601	98380900	3300	Deletion	1.21535	CNVnator
1	98409705	98410305	601	Deletion	7/4	Pindel
1	98852699	98853997	1299	Deletion	16/1	Pindel
1	98852701	98854000	1300	Deletion	0	CNVnator
1	98854816	98854917	102	Deletion	10/1	Pindel	AGATGACTTCAGAGGAACAACAAACTTTAAAATCAGTTTTCCACAGTGAGTTT
1	98871399	98871555	157	Deletion	8/0	Pindel
1	99045594	99045825	232	Deletion	5/0	Pindel	TCATGACCCCAT
1	99319401	99319546	146	Deletion	13/0	Pindel	TAAGCCTA
1	99349697	99350617	921	Deletion	18/0	Pindel
1	99355301	99359300	4000	Deletion	1.40276	CNVnator
1	99550581	99551279	699	Deletion	12/2	Pindel
1	99707142	99707298	157	Deletion	13/0	Pindel
1	100013901	100018200	4300	Deletion	0.573072	CNVnator
1	100230434	100230800	367	Deletion	9/1	Pindel
1	100304601	100308000	3400	Deletion	0.5533	CNVnator
1	100354255	100354396	142	Deletion	37/49	Pindel	CGACCACGACTGAGAGGCGCGCCCGAT
1	100354273	100354396	124	Deletion	232/49	Pindel	AGGCGCGCCCGAT
1	100360129	100392594	32466	Deletion	24/546	Pindel
1	100360347	100389881	29535	Deletion	11/444	Pindel
1	100360355	100389889	29535	Deletion	12/388	Pindel
1	100363253	100366070	2818	Deletion	7/179	Pindel
1	100365568	100368299	2732	Deletion	74/40	Pindel
1	100366578	100394879	28302	Deletion	9/136	Pindel
1	100387104	100403193	16090	Deletion	21/688	Pindel
1	100387151	100399294	12144	Deletion	10/439	Pindel
1	100402932	100403044	113	Deletion	9/2	Pindel
1	100625248	100626948	1701	Deletion	11/1	Pindel	CAGTATTAGGATGAACT
1	100625301	100626900	1600	Deletion	0	CNVnator
1	100656531	100656924	394	Deletion	11/2	Pindel
1	100916301	100920500	4200	Deletion	0.0230326	CNVnator
1	101013656	101014573	918	Deletion	18/1	Pindel
1	101056226	101056881	656	Deletion	13/0	Pindel
1	101150276	101150494	219	Deletion	16/2	Pindel
1	101155828	101156115	288	Deletion	10/0	Pindel	CTCCCTGCAGTA
1	102583064	102583455	392	Deletion	9/1	Pindel
1	103215644	103217703	2060	Deletion	12/2	Pindel
1	103215701	103217700	2000	Deletion	0	CNVnator
1	103710072	103710280	209	Deletion	6/0	Pindel	C
1	103977339	103977643	305	Deletion	8/0	Pindel	C
1	104126877	104127108	232	Deletion	17/0	Pindel	C
1	104187849	104188663	815	Deletion	12/1	Pindel
1	104517801	104560400	42600	Deletion	0.0497578	CNVnator
1	104974301	104976300	2000	Deletion	0.807278	CNVnator
1	105356513	105356880	368	Deletion	8/0	Pindel	CTCAACCTTTAGCCTACTGCTTTGTCAAGAG
1	105894877	105895719	843	Deletion	10/0	Pindel
1	106595144	106595252	109	Deletion	6/0	Pindel	T
1	107955601	107957300	1700	Deletion	0	CNVnator
1	108529194	108529581	388	Deletion	5/0	Pindel	AAGACCTCAGTTCTTGAGCCTGCAGAAGGATTATAATGTGCAAATGCACACGTAC
1	109514901	109517700	2800	Deletion	0.30758	CNVnator
1	109613601	109614800	1200	Deletion	0.237378	CNVnator
1	109661901	109663300	1400	Deletion	0.379824	CNVnator
1	110378901	110380100	1200	Deletion	0.00778716	CNVnator
1	110696601	110701800	5200	Duplication	6.0656	CNVnator
1	110702001	110705700	3700	Duplication	5.95916	CNVnator
1	110707601	110712900	5300	Duplication	6.38744	CNVnator
1	110986335	110986943	609	Deletion	10/4	Pindel
1	111875801	111879300	3500	Deletion	1.29446	CNVnator
1	112102201	112109400	7200	Deletion	1.49682	CNVnator
1	112458306	112458608	303	Deletion	5/1	Pindel
1	112522487	112522590	104	Deletion	11/0	Pindel
1	112669001	112677500	8500	Duplication	7.56942	CNVnator
1	112861799	112862029	231	Deletion	12/1	Pindel
1	112977401	112979300	1900	Deletion	0.309562	CNVnator
1	113129901	113134600	4700	Duplication	5.64582	CNVnator
1	113138901	113143800	4900	Duplication	7.5017	CNVnator
1	113491501	113497300	5800	Deletion	0	CNVnator
1	113491502	113497332	5831	Deletion	13/0	Pindel
1	113681701	113693300	11600	Duplication	12.1309	CNVnator
1	114207601	114210200	2600	Deletion	1.25452	CNVnator
1	114948901	114950000	1100	Deletion	0.273424	CNVnator
1	115052401	115056300	3900	Duplication	13.7541	CNVnator
1	115090332	115090499	168	Deletion	18/0	Pindel	C
1	115282301	115286400	4100	Duplication	10.0473	CNVnator
1	116126193	116127272	1080	Deletion	15/0	Pindel	CAGAC
1	116126201	116127200	1000	Deletion	0	CNVnator
1	116327401	116328900	1500	Deletion	0.20732	CNVnator
1	116524301	116525800	1500	Deletion	0.766936	CNVnator
1	116918201	116922800	4600	Duplication	4.25264	CNVnator
1	117102551	117102782	232	Deletion	12/1	Pindel
1	117214436	117214535	100	Deletion	7/1	Pindel
1	117375982	117378375	2394	Deletion	9/19	Pindel	CTCCTTTCTGGACCAGCATAA
1	117801556	117801772	217	Deletion	9/0	Pindel	TTGTACTATGAAGATTTCTATGAAGATGTCATTAAAACAGGAAAAATTTTGTAGATTT
1	119011387	119012306	920	Deletion	15/1	Pindel
1	119017801	119018900	1100	Deletion	0.0671262	CNVnator
1	119482468	119499648	17181	Deletion	5/23	Pindel
1	119780301	119781600	1300	Deletion	0	CNVnator
1	119780313	119781656	1344	Deletion	6/0	Pindel
1	120312647	120339856	27210	Deletion	10/36	Pindel
1	120312982	120340229	27248	Deletion	10/28	Pindel	TGAATTTACGCACAAAATGTAAATAGCAATGGTAAACATCACAAAACAT
1	120320680	120343321	22642	Deletion	5/26	Pindel
1	120413876	120414079	204	Deletion	20/3	Pindel
1	121022501	121025700	3200	Duplication	5.7401	CNVnator
1	121032301	121037000	4700	Duplication	4.66668	CNVnator
1	121395701	121400200	4500	Deletion	1.26612	CNVnator
1	122764447	122764998	552	Deletion	7/1	Pindel	TAA
1	122807401	122808900	1500	Deletion	0.184647	CNVnator
1	122900301	122903900	3600	Duplication	3.39746	CNVnator
1	122916790	122917834	1045	Deletion	7/0	Pindel	AATCAT
1	122916801	122917800	1000	Deletion	0	CNVnator
1	123455140	123456489	1350	Deletion	7/2	Pindel
1	123532267	123532666	400	Deletion	13/0	Pindel	CATAGTAACTCTTT
1	123806917	123821538	14622	Deletion	8/34	Pindel
1	123807428	123822059	14632	Deletion	6/40	Pindel
1	123808201	123814200	6000	Duplication	9.27612	CNVnator
1	123814601	123818500	3900	Duplication	8.53278	CNVnator
1	123820489	123820605	117	Deletion	13/4	Pindel	TGTCCCCTGCTGCTGTTC
1	124160301	124163100	2800	Deletion	0.690722	CNVnator
1	124220687	124221015	329	Deletion	17/1	Pindel	CCA
1	124359201	124364900	5700	Deletion	1.40946	CNVnator
1	124456001	124457100	1100	Deletion	0.106871	CNVnator
1	124697164	124697442	279	Deletion	11/0	Pindel
1	124974469	124975654	1186	Deletion	6/1	Pindel	AAAT
1	124974501	124975600	1100	Deletion	0	CNVnator
1	125233253	125233884	632	Deletion	18/0	Pindel
1	125264501	125266000	1500	Deletion	0.303862	CNVnator
1	125393101	125395600	2500	Deletion	0.99284	CNVnator
1	125464701	125466200	1500	Deletion	0.274806	CNVnator
1	126196701	126200900	4200	Deletion	1.29906	CNVnator
1	126208932	126209118	187	Deletion	7/0	Pindel	TATGCAGCAGCA
1	126445930	126446054	125	Deletion	9/0	Pindel	AAACAAGAGGAATAATATGAGAAAAAA
1	126877332	126877646	315	Deletion	12/0	Pindel
1	127234395	127235609	1215	Deletion	14/1	Pindel
1	127234401	127235600	1200	Deletion	0	CNVnator
1	127427401	127430000	2600	Deletion	0.327352	CNVnator
1	127622001	127623400	1400	Deletion	0.61147	CNVnator
1	127679401	127680500	1100	Deletion	0.317218	CNVnator
1	127769501	127772000	2500	Deletion	0.507476	CNVnator
1	127927382	127928159	778	Deletion	22/0	Pindel	ACATC
1	128671101	128673582	2482	Deletion	6/13	Pindel	TGCCCAAGAACTGCCTTGCTGCATTGTTGTG
1	129088101	129090600	2500	Deletion	0.892052	CNVnator
1	129096001	129099900	3900	Deletion	1.01936	CNVnator
1	130224445	130224562	118	Deletion	14/0	Pindel
1	130270965	130271102	138	Deletion	13/0	Pindel
1	130423701	130424800	1100	Deletion	0.00709828	CNVnator
1	130423724	130424812	1089	Deletion	12/0	Pindel	TAACAGACA
1	130550401	130551500	1100	Deletion	0	CNVnator
1	131293856	131294046	191	Deletion	12/2	Pindel
1	131338642	131338897	256	Deletion	9/0	Pindel	TAACTTTT
1	132726721	132726978	258	Deletion	10/0	Pindel
1	132742564	132742747	184	Deletion	6/0	Pindel	CC
1	132912108	132912267	160	Deletion	10/4	Pindel
1	133020521	133020869	349	Deletion	10/1	Pindel
1	133824146	133824281	136	Deletion	9/0	Pindel
1	134308401	134309600	1200	Deletion	0.533148	CNVnator
1	134442610	134443478	869	Deletion	16/0	Pindel
1	134898419	134913826	15408	Deletion	9/25	Pindel
1	134898519	134913926	15408	Deletion	6/18	Pindel
1	135053201	135054800	1600	Deletion	0.627056	CNVnator
1	135086504	135086625	122	Deletion	9/4	Pindel
1	135171701	135173200	1500	Deletion	0	CNVnator
1	135171707	135173247	1541	Deletion	5/1	Pindel
1	135559778	135559895	118	Deletion	10/5	Pindel
1	135627501	135631700	4200	Duplication	7.11348	CNVnator
1	135632701	135639000	6300	Duplication	13.1581	CNVnator
1	135639301	135640800	1500	Deletion	0.111314	CNVnator
1	135718146	135746996	28851	Deletion	10/159	Pindel
1	135769055	135769282	228	Deletion	20/24	Pindel
1	136750752	136750855	104	Deletion	9/0	Pindel
1	136969151	136969352	202	Deletion	8/0	Pindel	TGAACGGTTTAGCACACGTTATAATGGTGAAAAGACAGCAAGAATATCCAGGTTTCAGTTG
1	137337157	137368051	30895	Deletion	5/25	Pindel
1	137392568	137392861	294	Deletion	15/0	Pindel
1	137613303	137613900	598	Deletion	11/13	Pindel
1	137977666	137978813	1148	Deletion	16/0	Pindel	AATGCATCCAGCTAAAGAAATGCATCC
1	137977701	137978800	1100	Deletion	0	CNVnator
1	138222539	138222726	188	Deletion	9/9	Pindel
1	138778435	138778854	420	Deletion	11/0	Pindel
1	139143901	139146300	2400	Deletion	0.43144	CNVnator
1	139254001	139259800	5800	Duplication	3.76514	CNVnator
1	139285901	139287100	1200	Deletion	0.294842	CNVnator
1	139321582	139322575	994	Deletion	27/80	Pindel
1	139394718	139395432	715	Deletion	11/8	Pindel
1	139397001	139399300	2300	Duplication	4.1207	CNVnator
1	139404501	139406800	2300	Duplication	4.12722	CNVnator
1	139408301	139411100	2800	Deletion	0.85708	CNVnator
1	139410608	139410819	212	Deletion	7/8	Pindel	GATGAAA
1	139538779	139539468	690	Deletion	16/0	Pindel
1	139926857	139932688	5832	Deletion	11/1	Pindel
1	139926901	139932700	5800	Deletion	0	CNVnator
1	139942998	139943556	559	Deletion	15/0	Pindel
1	140408401	140409700	1300	Deletion	0.0653448	CNVnator
1	140434601	140442800	8200	Deletion	1.30254	CNVnator
1	140434616	140436595	1980	Deletion	5/0	Pindel
1	140754201	140756700	2500	Deletion	0.750262	CNVnator
1	141155601	141157700	2100	Deletion	0.864482	CNVnator
1	141273841	141273940	100	Deletion	10/1	Pindel	TCTGATAATTGACTTTTTGAGGAACCAGAG
1	141940972	141945657	4686	Deletion	11/5	Pindel
1	142252507	142275882	23376	Deletion	6/13	Pindel
1	142269764	142270176	413	Deletion	9/0	Pindel
1	142578001	142579000	1000	Deletion	0.89928	CNVnator
1	142794801	142795692	892	Deletion	9/0	Pindel
1	142930490	142960545	30056	Deletion	9/10	Pindel
1	143157037	143157348	312	Deletion	6/0	Pindel
1	144727901	144730500	2600	Deletion	0	CNVnator
1	145006892	145007244	353	Deletion	15/0	Pindel
1	145249566	145249743	178	Deletion	11/0	Pindel
1	145249567	145249809	243	Deletion	7/21	Pindel	AAATTTTTGTTTTTAGTGAAATTTCTTTACACATGAAAGGAAAATATTAACATTTTAAAAACTTAT
1	145662001	145664500	2500	Deletion	0.87946	CNVnator
1	146171080	146172084	1005	Deletion	7/0	Pindel	ATGCAATTCAGAATGTC
1	146171101	146172100	1000	Deletion	0.00777116	CNVnator
1	146828301	146831400	3100	Deletion	1.35513	CNVnator
1	146839001	146842600	3600	Deletion	1.39387	CNVnator
1	148557583	148558526	944	Deletion	10/3	Pindel
1	148564784	148568168	3385	Deletion	15/2	Pindel
1	148564801	148568200	3400	Deletion	0.192284	CNVnator
1	148884589	148884692	104	Deletion	9/1	Pindel
1	148961980	148966338	4359	Deletion	17/0	Pindel
1	148962001	148966300	4300	Deletion	0.00220246	CNVnator
1	148981001	148983500	2500	Deletion	0.536536	CNVnator
1	149082440	149082696	257	Deletion	8/7	Pindel
1	149082803	149084382	1580	Deletion	17/21	Pindel
1	149155701	149157600	1900	Deletion	0.385624	CNVnator
1	149163215	149165754	2540	Deletion	14/1	Pindel
1	149870901	149873600	2700	Deletion	0.730772	CNVnator
1	149882330	149882467	138	Deletion	10/1	Pindel
1	150177201	150178800	1600	Deletion	0.613482	CNVnator
1	150270101	150271600	1500	Deletion	0.750164	CNVnator
1	150736676	150736780	105	Deletion	17/1	Pindel
1	150744801	150750800	6000	Deletion	0.190852	CNVnator
1	150754401	150760800	6400	Deletion	0.163179	CNVnator
1	151103301	151107500	4200	Deletion	0.142638	CNVnator
1	151114301	151118400	4100	Deletion	0.397624	CNVnator
1	151225723	151225869	147	Deletion	17/0	Pindel	AAATT
1	151243501	151245900	2400	Deletion	0.442864	CNVnator
1	151406707	151410045	3339	Deletion	9/2	Pindel
1	151494301	151496600	2300	Deletion	0.103496	CNVnator
1	151494444	151496640	2197	Deletion	8/1	Pindel
1	151634885	151635497	613	Deletion	10/0	Pindel	CA
1	151989286	151989392	107	Deletion	10/1	Pindel
1	152023101	152026400	3300	Duplication	3.8168	CNVnator
1	152397846	152398578	733	Deletion	9/0	Pindel
1	152529919	152530068	150	Deletion	8/3	Pindel
1	153347375	153348644	1270	Deletion	12/0	Pindel
1	153347401	153348600	1200	Deletion	0	CNVnator
1	153418218	153418473	256	Deletion	13/0	Pindel
1	153698101	153703600	5500	Deletion	0.167649	CNVnator
1	153949001	153950300	1300	Deletion	0.28004	CNVnator
1	154029952	154031817	1866	Deletion	12/0	Pindel
1	154030001	154031800	1800	Deletion	0	CNVnator
1	154500434	154500602	169	Deletion	12/1	Pindel
1	154552751	154553119	369	Deletion	12/0	Pindel
1	154562850	154563944	1095	Deletion	11/1	Pindel
1	154562901	154563900	1000	Deletion	0	CNVnator
1	155023083	155023229	147	Deletion	7/1	Pindel
1	155171732	155192755	21024	Deletion	8/1	Pindel
1	155269747	155269860	114	Deletion	13/1	Pindel	G
1	155293268	155293493	226	Deletion	22/0	Pindel
1	155603783	155604678	896	Deletion	8/1	Pindel
1	155824423	155824620	198	Deletion	7/0	Pindel	AACATTCCAGGAAGATGGAGGGAGACTTCTCCAAGGTAAATTGAAGTCTGATAAAACAG
1	156337601	156340700	3100	Deletion	0.76509	CNVnator
1	156518640	156518767	128	Deletion	10/0	Pindel	GAGAG
1	156529300	156529589	290	Deletion	5/0	Pindel
1	156861801	156864100	2300	Deletion	0.728304	CNVnator
1	157030101	157032000	1900	Deletion	0.596628	CNVnator
1	157098904	157099329	426	Deletion	10/0	Pindel
1	157250501	157252000	1500	Deletion	0.467594	CNVnator
1	157362757	157365847	3091	Deletion	5/22	Pindel
1	157412101	157414500	2400	Duplication	3.8707	CNVnator
1	157578084	157581566	3483	Deletion	10/0	Pindel	A
1	157578101	157581600	3500	Deletion	0.0176931	CNVnator
1	157844973	157845113	141	Deletion	7/12	Pindel
1	158327701	158331200	3500	Deletion	1.33657	CNVnator
1	159092112	159092610	499	Deletion	12/2	Pindel
1	159197274	159199182	1909	Deletion	10/1	Pindel
1	159197301	159199200	1900	Deletion	0.00516312	CNVnator
1	159203736	159208359	4624	Deletion	11/2	Pindel
1	159294346	159297737	3392	Deletion	9/2	Pindel
1	159294401	159297700	3300	Deletion	0.137709	CNVnator
1	159307901	159311100	3200	Deletion	0.38173	CNVnator
1	159409701	159412800	3100	Deletion	0.121874	CNVnator
1	159410016	159412843	2828	Deletion	10/2	Pindel
1	159414901	159416200	1300	Deletion	0.23587	CNVnator
1	159619149	159620066	918	Deletion	15/1	Pindel
1	159682301	159685100	2800	Deletion	1.1566	CNVnator
1	159692414	159692704	291	Deletion	17/2	Pindel
1	160343301	160345900	2600	Deletion	1.04505	CNVnator
1	160405757	160406411	655	Deletion	10/0	Pindel	ACAGAATTCTGTC
1	160580601	160582200	1600	Duplication	3.91558	CNVnator
1	160674215	160675538	1324	Deletion	8/6	Pindel	TCCTTGAGGGTTGATGGTAAGAACAGGGAGAGCGCTCACCAGTTACC
1	160674301	160675500	1200	Deletion	0	CNVnator
1	160786778	160786896	119	Deletion	6/2	Pindel
1	161164652	161165124	473	Deletion	15/0	Pindel	CTA
1	161220220	161230230	10011	Deletion	14/1	Pindel
1	161242081	161242233	153	Deletion	7/0	Pindel	AATATTTACTATAAAATGTGGTAAAGTACTTTCCCTTT
1	161281785	161282728	944	Deletion	13/1	Pindel
1	161377301	161379500	2200	Deletion	0.7552	CNVnator
1	161744881	161748481	3601	Deletion	5/0	Pindel
1	161744901	161748500	3600	Deletion	0.0130135	CNVnator
1	162062801	162067000	4200	Deletion	1.4102	CNVnator
1	162220288	162221177	890	Deletion	14/0	Pindel
1	162250653	162251293	641	Deletion	10/1	Pindel
1	162428801	162434400	5600	Deletion	1.43787	CNVnator
1	162456601	162461000	4400	Deletion	1.27115	CNVnator
1	162480109	162498225	18117	Deletion	6/24	Pindel
1	162491692	162491845	154	Deletion	13/0	Pindel	ATTGCAA
1	162566792	162567709	918	Deletion	18/0	Pindel
1	163292101	163297200	5100	Deletion	0.204318	CNVnator
1	163497916	163517369	19454	Deletion	5/7	Pindel
1	163533301	163536100	2800	Deletion	0.631116	CNVnator
1	163549401	163551400	2000	Duplication	3.5228	CNVnator
1	163829899	163842991	13093	Deletion	11/29	Pindel
1	163839903	163840846	944	Deletion	14/1	Pindel
1	163907019	163910371	3353	Deletion	10/1	Pindel
1	163907701	163910400	2700	Deletion	0.145098	CNVnator
1	163956001	163957500	1500	Deletion	0.777236	CNVnator
1	164087301	164089300	2000	Deletion	0.895752	CNVnator
1	164229110	164229374	265	Deletion	7/25	Pindel
1	164597392	164597678	287	Deletion	8/1	Pindel
1	164692413	164699715	7303	Deletion	8/12	Pindel
1	164693048	164699823	6776	Deletion	10/14	Pindel
1	164693345	164700119	6775	Deletion	9/3	Pindel
1	165643801	165644800	1000	Deletion	0	CNVnator
1	165702701	165705100	2400	Deletion	1.02622	CNVnator
1	166916670	166916784	115	Deletion	10/0	Pindel	AAAAAGAT
1	167436008	167436659	652	Deletion	11/1	Pindel
1	167463479	167463928	450	Deletion	10/0	Pindel
1	168071401	168072600	1200	Deletion	0.907094	CNVnator
1	169069646	169070627	982	Deletion	11/0	Pindel
1	169970169	169970381	213	Deletion	15/0	Pindel
1	170122420	170122571	152	Deletion	14/1	Pindel
1	171040950	171041448	499	Deletion	13/2	Pindel
1	171126292	171126421	130	Deletion	18/0	Pindel	GTCTTAACTC
1	171226901	171231400	4500	Deletion	1.49111	CNVnator
1	171381989	171382753	765	Deletion	10/0	Pindel
1	171405998	171407626	1629	Deletion	13/1	Pindel
1	171406001	171407600	1600	Deletion	0	CNVnator
1	171486299	171490377	4079	Deletion	11/0	Pindel
1	171486301	171490400	4100	Deletion	0.00604586	CNVnator
1	171502933	171503103	171	Deletion	8/0	Pindel	GATCAATCTTACATAT
1	171569701	171571200	1500	Deletion	0	CNVnator
1	172018276	172020631	2356	Deletion	16/0	Pindel	TAT
1	172018301	172020600	2300	Deletion	0	CNVnator
1	172161777	172163835	2059	Deletion	8/0	Pindel
1	172161801	172163800	2000	Deletion	0	CNVnator
1	173751501	173753000	1500	Deletion	0.531142	CNVnator
1	173936799	173937117	319	Deletion	19/2	Pindel
1	174946458	174946703	246	Deletion	8/0	Pindel
1	175349901	175353300	3400	Deletion	1.05487	CNVnator
1	175354505	175354641	137	Deletion	9/1	Pindel
1	175906805	175907522	718	Deletion	9/0	Pindel
1	176485331	176485696	366	Deletion	29/201	Pindel
1	176972119	176972918	800	Deletion	11/0	Pindel
1	177218842	177219065	224	Deletion	9/1	Pindel
1	177292409	177292516	108	Deletion	9/2	Pindel
1	177449044	177449180	137	Deletion	16/2	Pindel
1	177763401	177765000	1600	Deletion	0	CNVnator
1	178280455	178280736	282	Deletion	6/2	Pindel
1	178404201	178405400	1200	Deletion	0.596606	CNVnator
1	178965102	178965215	114	Deletion	6/0	Pindel
1	178971201	178973200	2000	Deletion	0.37939	CNVnator
1	178971674	178973232	1559	Deletion	6/0	Pindel
1	179798801	179816400	17600	Duplication	4.11748	CNVnator
1	179945115	179945311	197	Deletion	6/0	Pindel
1	180026673	180031599	4927	Deletion	6/8	Pindel
1	180199875	180200149	275	Deletion	6/0	Pindel
1	180455916	180456029	114	Deletion	7/0	Pindel	ATGCTGCTGAAGGAGATATAATTCTGG
1	181208927	181209310	384	Deletion	12/1	Pindel
1	181566021	181566441	421	Deletion	16/0	Pindel	GAAAAAATGGAAAATAAGGGAACACTGAGAGCTGTGT
1	181736501	181747600	11100	Duplication	3.7538	CNVnator
1	182179027	182189131	10105	Deletion	57/134	Pindel
1	182179028	182189131	10104	Deletion	11/134	Pindel
1	182214101	182215500	1400	Deletion	0.831862	CNVnator
1	182946801	182949100	2300	Deletion	0.358654	CNVnator
1	183684127	183685033	907	Deletion	9/0	Pindel	ATCTGGAGTGCTTTGCTTATTTT
1	183749116	183749315	200	Deletion	7/1	Pindel
1	184477244	184477455	212	Deletion	15/0	Pindel
1	184734666	184734945	280	Deletion	13/0	Pindel
1	184856325	184857086	762	Deletion	9/0	Pindel	TG
1	185900901	185902400	1500	Duplication	7.52258	CNVnator
1	185945115	185949127	4013	Deletion	20/26	Pindel
1	185945488	185949492	4005	Deletion	7/63	Pindel
1	186073897	186074014	118	Deletion	15/1	Pindel
1	186147569	186148126	558	Deletion	8/0	Pindel	TTGTATGTACATAGGAGTCATAACTGATAAATCATGG
1	186195163	186195535	373	Deletion	8/1	Pindel
1	186292727	186293400	674	Deletion	9/0	Pindel	CCTCAGG
1	186429555	186443300	13746	Deletion	6/56	Pindel
1	186435135	186435998	864	Deletion	6/63	Pindel
1	186435707	186439973	4267	Deletion	9/46	Pindel
1	186436365	186439337	2973	Deletion	6/71	Pindel
1	186775185	186775686	502	Deletion	11/0	Pindel
1	187072391	187072822	432	Deletion	6/19	Pindel
1	188057298	188069165	11868	Deletion	11/32	Pindel
1	188209301	188214100	4800	Deletion	0.334624	CNVnator
1	188275701	188280200	4500	Deletion	1.16259	CNVnator
1	188298688	188326009	27322	Deletion	15/17	Pindel
1	188367001	188369800	2800	Deletion	0.951044	CNVnator
1	188444901	188446800	1900	Deletion	0.721836	CNVnator
1	189516201	189517900	1700	Deletion	0.434368	CNVnator
1	189810703	189810925	223	Deletion	18/0	Pindel
1	190773168	190773935	768	Deletion	12/1	Pindel	GTCCTTTAAC
1	191560501	191563200	2700	Deletion	0.803216	CNVnator
1	191871293	191871502	210	Deletion	5/5	Pindel
1	192007601	192013800	6200	Deletion	0.243288	CNVnator
1	192027801	192036800	9000	Deletion	0.206422	CNVnator
1	192061401	192063600	2200	Deletion	0.535136	CNVnator
1	192065501	192067700	2200	Deletion	0.39257	CNVnator
1	192068701	192071000	2300	Deletion	0.652808	CNVnator
1	192111201	192114300	3100	Deletion	0.567686	CNVnator
1	192132201	192133300	1100	Deletion	0.410392	CNVnator
1	192168401	192170200	1800	Deletion	0.502328	CNVnator
1	192177701	192185600	7900	Deletion	1.16572	CNVnator
1	192220901	192223200	2300	Deletion	0.272016	CNVnator
1	192302413	192302517	105	Deletion	11/1	Pindel
1	192440553	192440878	326	Deletion	11/1	Pindel	C
1	193314127	193321776	7650	Deletion	6/29	Pindel
1	193324345	193325013	669	Deletion	5/0	Pindel	GCCCTCAAGGGAACCCCATCCCTCACAGGAGGCCCTCATTCA
1	193360501	193363700	3200	Deletion	0.578446	CNVnator
1	193582521	193588081	5561	Deletion	6/17	Pindel
1	193645401	193647800	2400	Deletion	0.808732	CNVnator
1	193741368	193741753	386	Deletion	8/0	Pindel
1	193796105	193796210	106	Deletion	12/3	Pindel
1	193800387	193800727	341	Deletion	5/0	Pindel
1	193899801	193902900	3100	Deletion	0.27417	CNVnator
1	193929040	193930868	1829	Deletion	6/8	Pindel
1	193975101	193983700	8600	Deletion	0.0228446	CNVnator
1	194087901	194096400	8500	Deletion	0.639862	CNVnator
1	194552790	194552889	100	Deletion	8/0	Pindel	TAAATTCCCCAAATCCAGCATGAGGGAATGTG
1	194800901	194804000	3100	Deletion	1.0395	CNVnator
1	194826900	194834340	7441	Deletion	7/10	Pindel
1	194829173	194836230	7058	Deletion	7/22	Pindel
1	194829201	194834600	5400	Deletion	0.749744	CNVnator
1	194919001	194924100	5100	Deletion	1.39511	CNVnator
1	195006123	195038032	31910	Deletion	5/16	Pindel
1	195044104	195049971	5868	Deletion	7/17	Pindel
1	195192601	195196000	3400	Deletion	1.18539	CNVnator
2	8701	10800	2100	Deletion	0.32533	CNVnator
2	194901	195000	100	Deletion	6/0	Pindel	GCACCCGGCGCGGCGCCACGCAGTGCCAGACTGGCGCATCCCGCAGC
2	261407	261528	122	Deletion	9/4	Pindel
2	349187	366722	17536	Deletion	8/16	Pindel
2	456324	473287	16964	Deletion	5/6	Pindel
2	456449	473412	16964	Deletion	5/22	Pindel
2	456632	473594	16963	Deletion	9/30	Pindel
2	456698	473660	16963	Deletion	12/26	Pindel
2	646901	652300	5400	Deletion	1.36995	CNVnator
2	689395	689623	229	Deletion	11/20	Pindel
2	800324	800991	668	Deletion	7/16	Pindel
2	844001	848400	4400	Deletion	1.44819	CNVnator
2	944161	963090	18930	Deletion	12/3	Pindel
2	964861	969782	4922	Deletion	5/23	Pindel
2	1039457	1039778	322	Deletion	12/1	Pindel
2	1307280	1307497	218	Deletion	11/0	Pindel	T
2	1464470	1464870	401	Deletion	23/1	Pindel
2	1861522	1864590	3069	Deletion	8/15	Pindel
2	1978401	1980000	1600	Deletion	0.305812	CNVnator
2	2205817	2231048	25232	Deletion	6/26	Pindel
2	2235974	2236261	288	Deletion	14/0	Pindel
2	2493178	2493297	120	Deletion	9/3	Pindel
2	2539401	2543500	4100	Deletion	0.9097	CNVnator
2	2739901	2743900	4000	Deletion	1.31894	CNVnator
2	3031042	3031188	147	Deletion	14/0	Pindel
2	3294366	3294721	356	Deletion	17/0	Pindel
2	3382425	3382556	132	Deletion	5/0	Pindel
2	3390381	3391311	931	Deletion	17/1	Pindel
2	3399175	3399525	351	Deletion	10/1	Pindel
2	3477508	3477647	140	Deletion	7/2	Pindel
2	3593518	3594238	721	Deletion	12/1	Pindel
2	3864001	3865900	1900	Deletion	1.19415	CNVnator
2	3873001	3875300	2300	Deletion	0.60783	CNVnator
2	4040752	4040859	108	Deletion	7/2	Pindel
2	4295331	4297000	1670	Deletion	15/0	Pindel	C
2	4295401	4297000	1600	Deletion	0	CNVnator
2	4315201	4317700	2500	Deletion	0.137865	CNVnator
2	4326201	4336700	10500	Deletion	0.360566	CNVnator
2	4359301	4361400	2100	Deletion	0.964576	CNVnator
2	4364201	4370400	6200	Deletion	0.32478	CNVnator
2	4476501	4478400	1900	Deletion	0.605728	CNVnator
2	5615101	5616100	1000	Deletion	0.153687	CNVnator
2	5639721	5656130	16410	Deletion	5/15	Pindel
2	6640701	6642500	1800	Deletion	1.04223	CNVnator
2	6747519	6747817	299	Deletion	9/1	Pindel
2	6910441	6916628	6188	Deletion	15/0	Pindel
2	6910501	6916600	6100	Deletion	0.412478	CNVnator
2	7006686	7007197	512	Deletion	5/0	Pindel	AAAATAGGAAAA
2	7565288	7566545	1258	Deletion	9/1	Pindel
2	7565301	7566500	1200	Deletion	0	CNVnator
2	7775224	7775551	328	Deletion	11/0	Pindel
2	7796472	7796888	417	Deletion	9/1	Pindel
2	7876501	7879200	2700	Deletion	0.679276	CNVnator
2	7882001	7884700	2700	Deletion	0.974074	CNVnator
2	8247901	8249000	1100	Deletion	0.00709828	CNVnator
2	8247919	8249043	1125	Deletion	6/1	Pindel
2	10837804	10837931	128	Deletion	10/0	Pindel
2	11060501	11062900	2400	Deletion	1.17496	CNVnator
2	11729169	11734187	5019	Deletion	18/0	Pindel
2	11919965	11920070	106	Deletion	11/4	Pindel
2	12122643	12122762	120	Deletion	9/14	Pindel
2	12690749	12690901	153	Deletion	8/0	Pindel	CTTAAGTTTGTTAATTTTATTAGCATTTGGCTTTTTTTTT
2	12882378	12883386	1009	Deletion	17/0	Pindel
2	12882401	12883400	1000	Deletion	0	CNVnator
2	13785511	13786428	918	Deletion	14/0	Pindel
2	15075126	15075645	520	Deletion	13/1	Pindel
2	15762801	15767600	4800	Duplication	3.99398	CNVnator
2	15897755	15897861	107	Deletion	9/0	Pindel	ATTATGTCAGTCC
2	15949401	15952700	3300	Deletion	1.23418	CNVnator
2	16445084	16445351	268	Deletion	6/1	Pindel
2	16749656	16749929	274	Deletion	8/10	Pindel	GCTGGGAAGTCCATTTAATACTGATAAAGATTTGAGTATTGAGAAGGG
2	17487365	17488814	1450	Deletion	8/0	Pindel	ATGTAGCTCCAAATAGCTTAACTTATTATTTCTAAATAATAAGTCTAATAAACTTATTATT
2	17487401	17488800	1400	Deletion	0	CNVnator
2	17533201	17537400	4200	Duplication	3.99638	CNVnator
2	17537601	17541100	3500	Duplication	4.245	CNVnator
2	17768963	17769177	215	Deletion	6/0	Pindel
2	18329971	18333172	3202	Deletion	10/0	Pindel
2	18330001	18333200	3200	Deletion	0.0170557	CNVnator
2	18798491	18798622	132	Deletion	8/12	Pindel	ATATCAAAATTAAGTTCCAGTTGTATTAAAATGGTAATATTTCCT
2	19881921	19882020	100	Deletion	5/0	Pindel	GACGCCGCTGCACCGCGCCGTGAGTCGGGGTGGGGTCTCGCGGCGGTG
2	20035987	20036284	298	Deletion	13/2	Pindel
2	20043835	20044224	390	Deletion	15/0	Pindel
2	20142390	20143188	799	Deletion	14/1	Pindel
2	20278034	20278905	872	Deletion	27/1	Pindel
2	21034689	21035623	935	Deletion	16/1	Pindel
2	21241138	21244499	3362	Deletion	8/2	Pindel
2	21241201	21244500	3300	Deletion	0.337194	CNVnator
2	21483052	21483816	765	Deletion	20/1	Pindel
2	21518801	21524500	5700	Deletion	0.365362	CNVnator
2	21588326	21588454	129	Deletion	15/0	Pindel	TCAA
2	22365226	22365475	250	Deletion	13/0	Pindel
2	22620501	22625400	4900	Deletion	0.66101	CNVnator
2	22857401	22864400	7000	Deletion	0.0493488	CNVnator
2	23316110	23316415	306	Deletion	13/1	Pindel	ATAGAGTGC
2	23393068	23393512	445	Deletion	5/0	Pindel
2	24525101	24543000	17900	Deletion	0.0496116	CNVnator
2	24572201	24585200	13000	Deletion	0.98476	CNVnator
2	25386905	25387256	352	Deletion	17/0	Pindel
2	25601501	25602600	1100	Deletion	0.00717146	CNVnator
2	26332001	26333400	1400	Deletion	1.08073	CNVnator
2	27939201	27942500	3300	Deletion	0.014173	CNVnator
2	27939227	27942487	3261	Deletion	10/1	Pindel	AGAACAAGA
2	29365479	29365679	201	Deletion	15/0	Pindel	AT
2	29388926	29389071	146	Deletion	10/1	Pindel	GCA
2	29766950	29767107	158	Deletion	7/1	Pindel	TAGTATATTTTAGTATAAACTAAAGTTACTAACTTTAGTATATTTTAGTATAAACT
2	29868499	29868703	205	Deletion	6/0	Pindel
2	31251401	31253000	1600	Deletion	0.298178	CNVnator
2	32061025	32061129	105	Deletion	9/1	Pindel
2	32384701	32386900	2200	Deletion	0.677924	CNVnator
2	33669601	33671200	1600	Deletion	0.217352	CNVnator
2	33760947	33761048	102	Deletion	12/2	Pindel
2	33956724	33956866	143	Deletion	11/3	Pindel
2	34801074	34801415	342	Deletion	15/0	Pindel
2	34925265	34925377	113	Deletion	6/0	Pindel	GGCAGCGCCGCGCCGCCTCACGGCCCCGCCGCCCAGCAAAAAGTTTGTGC
2	35578801	35580300	1500	Deletion	0.184684	CNVnator
2	35591098	35591205	108	Deletion	15/0	Pindel
2	35625801	35630400	4600	Deletion	1.12257	CNVnator
2	36628498	36628830	333	Deletion	12/2	Pindel
2	36820605	36825265	4661	Deletion	19/2	Pindel
2	36822901	36825200	2300	Deletion	0.208724	CNVnator
2	37657230	37657973	744	Deletion	12/1	Pindel
2	38565758	38566181	424	Deletion	13/1	Pindel
2	39548967	39549315	349	Deletion	10/0	Pindel
2	40412027	40415632	3606	Deletion	7/20	Pindel
2	41225601	41232700	7100	Deletion	0.65819	CNVnator
2	41233053	41249311	16259	Deletion	6/22	Pindel
2	41233564	41249791	16228	Deletion	10/11	Pindel
2	41242601	41249500	6900	Deletion	0.334758	CNVnator
2	41312801	41314500	1700	Deletion	0.5274	CNVnator
2	41924702	41925050	349	Deletion	14/1	Pindel
2	42042280	42042846	567	Deletion	17/0	Pindel
2	42371101	42373100	2000	Deletion	0.713228	CNVnator
2	42542832	42552061	9230	Deletion	9/4	Pindel
2	42542932	42552161	9230	Deletion	5/22	Pindel
2	42542941	42552170	9230	Deletion	6/22	Pindel
2	42856330	42856522	193	Deletion	15/0	Pindel
2	43008351	43008488	138	Deletion	6/4	Pindel
2	43451938	43452807	870	Deletion	14/1	Pindel
2	44225777	44225947	171	Deletion	8/0	Pindel
2	45666833	45677507	10675	Deletion	14/17	Pindel
2	45667230	45677919	10690	Deletion	5/13	Pindel
2	45667396	45678083	10688	Deletion	7/17	Pindel
2	46220221	46230494	10274	Deletion	8/9	Pindel
2	46220702	46230965	10264	Deletion	12/0	Pindel
2	46443032	46443160	129	Deletion	14/0	Pindel	C
2	46446643	46446837	195	Deletion	16/0	Pindel	TTGTA
2	46503301	46504800	1500	Deletion	1.01552	CNVnator
2	46761511	46762746	1236	Deletion	6/0	Pindel	GGCTTAGAC
2	47187568	47187676	109	Deletion	19/0	Pindel
2	47559838	47577289	17452	Deletion	7/17	Pindel
2	47932766	47932888	123	Deletion	11/1	Pindel	TTGTAGAATGC
2	48496730	48497098	369	Deletion	12/3	Pindel
2	48682901	48685000	2100	Deletion	1.00416	CNVnator
2	49174446	49174981	536	Deletion	16/0	Pindel
2	49685435	49700814	15380	Deletion	13/36	Pindel
2	49685699	49701070	15372	Deletion	21/18	Pindel
2	49686558	49701227	14670	Deletion	25/74	Pindel
2	49690488	49709276	18789	Deletion	18/64	Pindel
2	49690675	49715150	24476	Deletion	6/29	Pindel
2	49690685	49715159	24475	Deletion	8/30	Pindel
2	49690763	49715238	24476	Deletion	11/34	Pindel
2	49690783	49715258	24476	Deletion	8/34	Pindel
2	49691375	49715849	24475	Deletion	8/24	Pindel
2	49691918	49709759	17842	Deletion	18/55	Pindel
2	49692115	49716579	24465	Deletion	16/49	Pindel
2	49692136	49698449	6314	Deletion	23/62	Pindel
2	49692231	49698544	6314	Deletion	8/162	Pindel
2	49692249	49698562	6314	Deletion	22/165	Pindel
2	49692249	49716713	24465	Deletion	6/165	Pindel
2	49692284	49698603	6320	Deletion	8/136	Pindel
2	49693332	49711172	17841	Deletion	8/58	Pindel
2	49693436	49711269	17834	Deletion	59/118	Pindel
2	49693646	49711479	17834	Deletion	5/67	Pindel
2	49693676	49711509	17834	Deletion	16/34	Pindel
2	49696495	49728318	31824	Deletion	5/69	Pindel
2	49696536	49715140	18605	Deletion	8/9	Pindel
2	49702101	49712100	10000	Duplication	7.55942	CNVnator
2	49702125	49719831	17707	Deletion	5/49	Pindel	AAAGGG
2	49703332	49721033	17702	Deletion	7/1	Pindel
2	49703398	49721099	17702	Deletion	8/25	Pindel
2	49703497	49721198	17702	Deletion	5/46	Pindel
2	49704478	49722597	18120	Deletion	5/86	Pindel
2	49704534	49722251	17718	Deletion	10/25	Pindel
2	49704607	49722321	17715	Deletion	7/56	Pindel
2	49704763	49722477	17715	Deletion	34/14	Pindel
2	49704979	49722693	17715	Deletion	11/86	Pindel
2	49705067	49722781	17715	Deletion	55/44	Pindel
2	49705797	49723493	17697	Deletion	16/54	Pindel
2	49707061	49724762	17702	Deletion	8/27	Pindel
2	49709028	49714714	5687	Deletion	5/85	Pindel
2	49709592	49729448	19857	Deletion	13/11	Pindel
2	49711792	49724526	12735	Deletion	8/102	Pindel
2	49714733	49727950	13218	Deletion	5/18	Pindel
2	49714901	49721000	6100	Duplication	5.58478	CNVnator
2	49716178	49729409	13232	Deletion	18/36	Pindel
2	49725401	49727700	2300	Deletion	0.0189914	CNVnator
2	49811786	49812153	368	Deletion	15/2	Pindel	G
2	49875678	49876393	716	Deletion	10/0	Pindel
2	50365301	50366800	1500	Deletion	0.387986	CNVnator
2	51369601	51372100	2500	Deletion	0.716414	CNVnator
2	51584501	51586800	2300	Deletion	0.768806	CNVnator
2	51821101	51822900	1800	Deletion	0.835774	CNVnator
2	52279675	52279813	139	Deletion	11/1	Pindel	TCACATCCAT
2	52625301	52628300	3000	Deletion	0.0906178	CNVnator
2	52676068	52676427	360	Deletion	10/0	Pindel
2	52796301	52797800	1500	Duplication	4.08282	CNVnator
2	53139801	53141400	1600	Deletion	0.047353	CNVnator
2	53139829	53141462	1634	Deletion	15/1	Pindel	TTAT
2	53256901	53262200	5300	Deletion	0.23643	CNVnator
2	53289786	53290638	853	Deletion	11/4	Pindel	ATGATAGA
2	53304801	53311400	6600	Deletion	0.544924	CNVnator
2	53333159	53356538	23380	Deletion	9/9	Pindel
2	53334801	53337900	3100	Deletion	1.0563	CNVnator
2	53363501	53368000	4500	Duplication	3.75516	CNVnator
2	53492501	53494200	1700	Deletion	0.0691978	CNVnator
2	53492530	53494179	1650	Deletion	17/1	Pindel
2	53524801	53527900	3100	Deletion	0.68134	CNVnator
2	53785201	53795200	10000	Duplication	3.76702	CNVnator
2	54155741	54156372	632	Deletion	13/1	Pindel
2	54212596	54214801	2206	Deletion	14/0	Pindel
2	54212601	54214800	2200	Deletion	0	CNVnator
2	54439301	54442100	2800	Deletion	0	CNVnator
2	54439304	54442091	2788	Deletion	12/0	Pindel
2	54598838	54599686	849	Deletion	18/0	Pindel
2	54931272	54940870	9599	Deletion	20/26	Pindel
2	55303601	55306400	2800	Deletion	0.908418	CNVnator
2	55457001	55458200	1200	Deletion	0.102396	CNVnator
2	55519660	55520340	681	Deletion	13/0	Pindel	ATATGGTATATGAGTTCTCATA
2	55611968	55612093	126	Deletion	12/0	Pindel
2	55790785	55815261	24477	Deletion	12/29	Pindel
2	56225201	56227800	2600	Deletion	0.617326	CNVnator
2	56229801	56232000	2200	Duplication	3.98928	CNVnator
2	56298501	56301400	2900	Duplication	5.3945	CNVnator
2	56302601	56305200	2600	Duplication	5.38394	CNVnator
2	56908409	56922623	14215	Deletion	12/12	Pindel
2	57204301	57205800	1500	Deletion	0.909798	CNVnator
2	57559296	57559468	173	Deletion	11/1	Pindel	AATTAGTGAGAAATAA
2	57716216	57716947	732	Deletion	5/3	Pindel	GAAGAATTTATACA
2	58047290	58047680	391	Deletion	17/2	Pindel
2	58377415	58377561	147	Deletion	14/0	Pindel	ATTATAGCTTA
2	58399753	58403131	3379	Deletion	6/0	Pindel
2	58430101	58431800	1700	Deletion	0.0046048	CNVnator
2	58430120	58431806	1687	Deletion	9/5	Pindel	CAATAAAAACAGCAACA
2	59490457	59490981	525	Deletion	12/0	Pindel	GGG
2	59626301	59628000	1700	Duplication	18.4025	CNVnator
2	59628720	59628827	108	Deletion	16/72	Pindel
2	59717304	59717403	100	Deletion	10/0	Pindel	CCAAGAATTTGGGAGAGCGCCGCTTCTCTTAAAAAAAAAA
2	59962455	59962841	387	Deletion	11/0	Pindel
2	60674214	60674957	744	Deletion	13/0	Pindel
2	61089953	61090064	112	Deletion	15/0	Pindel	TAAGTC
2	62626108	62626901	794	Deletion	11/0	Pindel
2	63755156	63755344	189	Deletion	9/0	Pindel
2	64224115	64224570	456	Deletion	14/1	Pindel
2	64256113	64256334	222	Deletion	9/0	Pindel
2	64267944	64268285	342	Deletion	11/0	Pindel
2	64273262	64273413	152	Deletion	12/0	Pindel
2	64732201	64735000	2800	Deletion	1.06384	CNVnator
2	65047293	65050028	2736	Deletion	7/24	Pindel
2	65047496	65050233	2738	Deletion	20/18	Pindel
2	65050101	65053100	3000	Duplication	3.89926	CNVnator
2	65604838	65604962	125	Deletion	16/0	Pindel
2	66950901	66952100	1200	Deletion	0.385996	CNVnator
2	67075901	67079100	3200	Deletion	1.02271	CNVnator
2	67613880	67631025	17146	Deletion	15/2	Pindel	ATGGCA
2	67613901	67631000	17100	Deletion	0	CNVnator
2	67694041	67706546	12506	Deletion	7/18	Pindel
2	67695101	67707606	12506	Deletion	10/10	Pindel
2	67860182	67875561	15380	Deletion	5/39	Pindel
2	67860481	67875860	15380	Deletion	10/14	Pindel
2	67861143	67876522	15380	Deletion	6/21	Pindel
2	67861267	67876650	15384	Deletion	11/21	Pindel
2	67861539	67876928	15390	Deletion	5/20	Pindel
2	69051493	69051705	213	Deletion	18/0	Pindel
2	69080227	69106377	26151	Deletion	6/19	Pindel
2	69153501	69159500	6000	Deletion	0.0439948	CNVnator
2	69153636	69159466	5831	Deletion	12/1	Pindel
2	69338701	69342000	3300	Deletion	1.42283	CNVnator
2	70292789	70292888	100	Deletion	8/0	Pindel	ATTG
2	70705701	70707300	1600	Deletion	0.479654	CNVnator
2	71794973	71795890	918	Deletion	11/2	Pindel
2	72488440	72488973	534	Deletion	12/0	Pindel	GTAACA
2	72988130	72988645	516	Deletion	18/1	Pindel
2	73055293	73055559	267	Deletion	6/1	Pindel
2	73754493	73755087	595	Deletion	17/1	Pindel	TCATTATTT
2	73883984	73884975	992	Deletion	12/1	Pindel
2	73888801	73890500	1700	Deletion	0.918176	CNVnator
2	73979120	73979635	516	Deletion	9/2	Pindel
2	74324311	74324915	605	Deletion	10/2	Pindel	AAAAGCA
2	74438501	74441000	2500	Deletion	0.344756	CNVnator
2	74625848	74625969	122	Deletion	12/2	Pindel	TTAATTATAA
2	74978528	74979460	933	Deletion	18/3	Pindel
2	75886501	75888700	2200	Deletion	0.170518	CNVnator
2	75919557	75920443	887	Deletion	12/0	Pindel	GTTCCATGAACACAT
2	76303613	76304475	863	Deletion	9/22	Pindel	GATTTGG
2	76304201	76307800	3600	Duplication	6.2502	CNVnator
2	76918464	76918622	159	Deletion	8/0	Pindel	T
2	77007064	77007163	100	Deletion	8/0	Pindel	TTTTAATAAGTTTTAATGCAA
2	77174737	77176414	1678	Deletion	18/0	Pindel
2	77174801	77176400	1600	Deletion	0	CNVnator
2	77288431	77288551	121	Deletion	12/1	Pindel
2	77443501	77445000	1500	Deletion	0.614088	CNVnator
2	78303401	78306700	3300	Deletion	1.47747	CNVnator
2	78479001	78481000	2000	Deletion	0.343868	CNVnator
2	79190801	79192000	1200	Deletion	0.324702	CNVnator
2	79535201	79539000	3800	Duplication	5.96664	CNVnator
2	80240930	80241245	316	Deletion	15/0	Pindel
2	80306701	80308700	2000	Duplication	19.3469	CNVnator
2	80514412	80514554	143	Deletion	14/1	Pindel
2	80793501	80797400	3900	Duplication	8.92952	CNVnator
2	80794906	80795450	545	Deletion	8/46	Pindel
2	80901375	80901767	393	Deletion	11/0	Pindel
2	81458935	81462333	3399	Deletion	16/2	Pindel
2	81473700	81473937	238	Deletion	17/1	Pindel
2	81637245	81643783	6539	Deletion	15/2	Pindel
2	81742601	81745600	3000	Duplication	7.3564	CNVnator
2	83516902	83517110	209	Deletion	8/2	Pindel
2	83558634	83561084	2451	Deletion	5/18	Pindel
2	84058956	84059373	418	Deletion	10/0	Pindel	AGTGAAAGAAAAAGCTCAACC
2	84416788	84416944	157	Deletion	10/1	Pindel
2	85001439	85002299	861	Deletion	12/0	Pindel
2	85333633	85333745	113	Deletion	6/0	Pindel	CACACACAGGC
2	85376001	85377700	1700	Deletion	1.23749	CNVnator
2	85382819	85382972	154	Deletion	5/1	Pindel
2	85405601	85406800	1200	Deletion	0.0712634	CNVnator
2	85405632	85406797	1166	Deletion	8/0	Pindel
2	85772301	85772405	105	Deletion	6/0	Pindel	TGCAGTTTTTTTTTTTTCCACTGTTGCTGTTTGTTTGTTGGAAGAGGCAGATGATTACAACT
2	86067101	86071100	4000	Deletion	1.12715	CNVnator
2	86620001	86621600	1600	Deletion	0.578438	CNVnator
2	86627801	86629600	1800	Deletion	0.697896	CNVnator
2	86773695	86775197	1503	Deletion	10/0	Pindel	G
2	86773701	86775200	1500	Deletion	0	CNVnator
2	86985843	86986167	325	Deletion	15/0	Pindel	G
2	87095362	87095581	220	Deletion	13/0	Pindel
2	87444234	87444461	228	Deletion	15/0	Pindel
2	87458323	87458444	122	Deletion	18/1	Pindel
2	87604281	87604515	235	Deletion	14/1	Pindel
2	87664450	87666593	2144	Deletion	14/0	Pindel
2	87664501	87666600	2100	Deletion	0	CNVnator
2	87974042	87980436	6395	Deletion	7/20	Pindel
2	87974252	87980650	6399	Deletion	5/29	Pindel
2	88106190	88106688	499	Deletion	14/0	Pindel
2	88493913	88494032	120	Deletion	9/0	Pindel
2	88771531	88771888	358	Deletion	7/0	Pindel
2	89318673	89343910	25238	Deletion	5/22	Pindel
2	89394901	89399500	4600	Deletion	0.766978	CNVnator
2	89950287	89950580	294	Deletion	12/2	Pindel
2	90283642	90283947	306	Deletion	6/0	Pindel	AT
2	90629870	90629989	120	Deletion	8/0	Pindel
2	92067875	92068391	517	Deletion	15/0	Pindel
2	92405282	92406115	834	Deletion	13/2	Pindel
2	92720431	92720555	125	Deletion	12/0	Pindel
2	92743419	92743557	139	Deletion	6/0	Pindel	ACCTC
2	92902330	92902739	410	Deletion	10/1	Pindel
2	93246101	93249100	3000	Deletion	0.653978	CNVnator
2	93270488	93270944	457	Deletion	9/1	Pindel	ATTTTTGATGATATTACTGTTTATTACTCTGGTGTTTTAGTTGTT
2	93794901	93796900	2000	Deletion	1.06122	CNVnator
2	94051901	94053600	1700	Deletion	0.547162	CNVnator
2	94642668	94642873	206	Deletion	17/0	Pindel
2	94708901	94711600	2700	Deletion	0.87947	CNVnator
2	94762015	94762264	250	Deletion	10/0	Pindel
2	94821680	94821916	237	Deletion	13/1	Pindel	AACAAAAT
2	94822621	94822722	102	Deletion	7/1	Pindel	TAACATGGCAGCCGTTGTGAGTAGTCCCGTGCTTCAGTCTACACTTCAA
2	94916501	94922200	5700	Deletion	0.378562	CNVnator
2	96944701	96947900	3200	Deletion	0.369588	CNVnator
2	96955701	96959300	3600	Deletion	0.48928	CNVnator
2	97011301	97014500	3200	Deletion	0.71206	CNVnator
2	97049601	97051600	2000	Deletion	0.364748	CNVnator
2	97560242	97560491	250	Deletion	12/1	Pindel	TTCTCAGAAGA
2	99017563	99018122	560	Deletion	11/0	Pindel
2	99076201	99078300	2100	Deletion	0.429424	CNVnator
2	99085677	99110615	24939	Deletion	6/7	Pindel
2	99085716	99110654	24939	Deletion	6/8	Pindel
2	99233801	99235800	2000	Deletion	0.804584	CNVnator
2	99237101	99239200	2100	Deletion	0.970482	CNVnator
2	99693901	99696200	2300	Deletion	0.21912	CNVnator
2	100345801	100347200	1400	Deletion	0.544078	CNVnator
2	100807854	100819525	11672	Deletion	9/6	Pindel
2	100807998	100819682	11685	Deletion	17/10	Pindel
2	100808194	100819878	11685	Deletion	6/1	Pindel
2	100808470	100820154	11685	Deletion	32/14	Pindel
2	101835412	101835523	112	Deletion	8/1	Pindel
2	101976676	101976832	157	Deletion	14/1	Pindel
2	102140336	102140470	135	Deletion	14/0	Pindel
2	102254419	102254652	234	Deletion	11/0	Pindel
2	102518507	102518790	284	Deletion	10/0	Pindel
2	102552040	102552183	144	Deletion	5/0	Pindel	AAATGTTTGAGTTCAGAGTAATGAATGCCAGGTAGGCTCTCTGGGGTCTCTGTA
2	102820268	102820453	186	Deletion	10/2	Pindel
2	104071382	104071730	349	Deletion	9/1	Pindel
2	104071385	104071789	405	Deletion	6/6	Pindel	AACCAGACCCTGAGCAGCTGTGGATTCGCCTCTGAGAACTCCCCTCAGATTTATAGT
2	104842998	104843915	918	Deletion	18/1	Pindel
2	104929508	104930172	665	Deletion	7/0	Pindel
2	105130901	105133200	2300	Duplication	25.9274	CNVnator
2	105446271	105446419	149	Deletion	12/0	Pindel
2	105619170	105619626	457	Deletion	9/1	Pindel	TGACCCGCTGTTTAATCACTAAAAACATTATGTACATACCAG
2	105668667	105668961	295	Deletion	12/2	Pindel
2	106331701	106333000	1300	Deletion	0.774866	CNVnator
2	107603672	107603897	226	Deletion	8/1	Pindel
2	107892801	107895200	2400	Deletion	1.12978	CNVnator
2	108109301	108110600	1300	Deletion	0.146479	CNVnator
2	108657881	108658021	141	Deletion	9/2	Pindel
2	109651420	109665648	14229	Deletion	12/25	Pindel
2	109855534	109855812	279	Deletion	20/0	Pindel
2	110020501	110022600	2100	Deletion	0.247832	CNVnator
2	110118301	110119700	1400	Deletion	0.268532	CNVnator
2	110231601	110234200	2600	Deletion	0.51851	CNVnator
[truncated: 2,514 more rows]

## Sheet: SUS1
Chromosome	Start (bp)	End (bp)	Size (bp)	Type	Copy number	Detected by	Note
[truncated: 3,524 more rows]

[truncated: 2 more sheets: SUS2, SUS3]
