# Supplementary material for: Genome-wide identification of copy number variations between two chicken lines that differ in genetic resistance to Marek’s disease
Source: BMC Genomics. 2015 Oct 23;16:843. doi: 10.1186/s12864-015-2080-5 (PMC4619206; doi:10.1186/s12864-015-2080-5)
Supplement: Additional file 2: Table S2-S4. — Summary (Table S2) of successfully converted CNVs (Table S3) and comparison with current study (Table S4). In the first column of Table S2, “C” denotes this CNV is from Crooijmans’s et al.’s [30] study and “L” stands for “Luo et al.’s [31] study. (XLSX 72 kb) [file 12864_2015_2080_MOESM2_ESM.xlsx]

## Sheet: Converted CNVs
Table S2 List of previous CNVs that are suscessfully converted to Galgal4 assembly
CNV ID	Chr_Galgal3	Start_Galgal3 (bp)	End_Galgal3 (bp)	Length_Galgal3 (bp)	Chr_Galgal4	Start_Galgal4 (bp)	End_Galgal4 (bp)	Length_Galgal4 (bp)	Coverage	Study
C1	1	1507676	1534893	27218	1	1614102	1638020	23919	0.88	Crooijmans et al.[30]
C2	1	1515168	1534893	19726	1	1614102	1638020	23919	1.21	Crooijmans et al.[30]
C3	1	1521597	1534893	13297	1	1614102	1638020	23919	1.8	Crooijmans et al.[30]
C4	1	1730718	1743178	12461	1	1828591	1835786	7196	0.58	Crooijmans et al.[30]
C5	1	2636659	2646758	10100	1	2740248	2747075	6828	0.68	Crooijmans et al.[30]
C6	1	2636659	2652323	15665	1	2740248	2752065	11818	0.75	Crooijmans et al.[30]
L1	1	7721250	7737929	16680	1	7206987	7228301	21315	1.28	Luo et al.[31]
C7	1	11668465	11685330	16866	1	10667992	10682137	14146	0.84	Crooijmans et al.[30]
C8	1	12844003	12853333	9331	1	11693807	11703137	9331	1	Crooijmans et al.[30]
C9	1	20944517	20962144	17628	1	19414504	19432129	17626	1	Crooijmans et al.[30]
C10	1	20947318	20962144	14827	1	19417303	19432129	14827	1	Crooijmans et al.[30]
C11	1	23023638	23036040	12403	1	21171049	21183362	12314	0.99	Crooijmans et al.[30]
C12	1	23023638	23038954	15317	1	21172139	21186302	14164	0.92	Crooijmans et al.[30]
C13	1	28600861	28624955	24095	1	26733587	26757577	23991	1	Crooijmans et al.[30]
C14	1	41251277	41275405	24129	1	39298704	39322832	24129	1	Crooijmans et al.[30]
C15	1	41635122	41654437	19316	1	39684653	39703968	19316	1	Crooijmans et al.[30]
C16	1	41872119	41893067	20949	1	39917605	39936811	19207	0.92	Crooijmans et al.[30]
C17	1	42121485	42136964	15480	1	40162261	40177739	15479	1	Crooijmans et al.[30]
L2	1	48000008	48042918	42911	1	45953491	46003851	50361	1.17	Luo et al.[31]
C18	1	50594407	50630920	36514	1	48570118	48606029	35912	0.98	Crooijmans et al.[30]
C19	1	60484102	60508757	24656	Z	15079779	15103204	23426	0.95	Crooijmans et al.[30]
C20	1	60993887	61003350	9464	1	59012868	59022331	9464	1	Crooijmans et al.[30]
C21	1	62678737	62692108	13372	1	60690958	60704329	13372	1	Crooijmans et al.[30]
C22	1	62763149	62788993	25845	1	60774743	60800583	25841	1	Crooijmans et al.[30]
C23	1	66142200	66149372	7173	1	64135465	64142637	7173	1	Crooijmans et al.[30]
C24	1	69444109	69454671	10563	1	67434920	67445482	10563	1	Crooijmans et al.[30]
C25	1	73583112	73620225	37114	1	71487452	71512671	25220	0.68	Crooijmans et al.[30]
C26	1	74050575	74081227	30653	1	71882236	71913629	31394	1.02	Crooijmans et al.[30]
C27	1	74595570	74692146	96577	1	72415229	72506881	91653	0.95	Crooijmans et al.[30]
C28	1	79946902	79954501	7600	1	76316672	76323616	6945	0.91	Crooijmans et al.[30]
C29	1	79946902	79961777	14876	1	76316672	76327124	10453	0.7	Crooijmans et al.[30]
C30	1	79946902	79967289	20388	1	76316672	76329122	12451	0.61	Crooijmans et al.[30]
C31	1	81212079	81251159	39081	1	77582670	77619413	36744	0.94	Crooijmans et al.[30]
C32	1	81634961	81646106	11146	1	77940008	77950679	10672	0.96	Crooijmans et al.[30]
C33	1	82344494	82373932	29439	1	78575084	78596128	21045	0.71	Crooijmans et al.[30]
C34	1	83931146	83944987	13842	1	80038815	80052656	13842	1	Crooijmans et al.[30]
C35	1	87490253	87521994	31742	1	83559008	83589975	30968	0.98	Crooijmans et al.[30]
C36	1	87834185	87881282	47098	1	83900947	83948038	47092	1	Crooijmans et al.[30]
C37	1	89067709	89109383	41675	1	85122020	85162972	40953	0.98	Crooijmans et al.[30]
C38	1	96018371	96050514	32144	1	92018520	92050663	32144	1	Crooijmans et al.[30]
C39	1	104448070	104483970	35901	1	100348399	100414570	66172	1.84	Crooijmans et al.[30]
C40	1	104448070	104517350	69281	1	100348399	100431080	82682	1.19	Crooijmans et al.[30]
C41	1	108104540	108119670	15131	1	103972449	103987579	15131	1	Crooijmans et al.[30]
C42	1	111267440	111282770	15331	1	107182233	107197563	15331	1	Crooijmans et al.[30]
C43	1	112612690	112644190	31501	1	108519084	108550579	31496	1	Crooijmans et al.[30]
C44	1	113754300	113772220	17921	1	109584879	109599448	14570	0.81	Crooijmans et al.[30]
C45	1	114583750	114614390	30641	1	110340515	110370493	29979	0.98	Crooijmans et al.[30]
C46	1	114583750	114617190	33441	1	110340515	110373293	32779	0.98	Crooijmans et al.[30]
C47	1	116457210	116482270	25061	1	112234816	112259876	25061	1	Crooijmans et al.[30]
C48	1	123175740	123207800	32061	1	119152632	119184237	31606	0.99	Crooijmans et al.[30]
C49	1	123188930	123199000	10071	1	119165822	119175437	9616	0.95	Crooijmans et al.[30]
C50	1	123188930	123207800	18871	1	119165822	119184237	18416	0.98	Crooijmans et al.[30]
C51	1	123191720	123201720	10001	1	119168612	119178157	9546	0.95	Crooijmans et al.[30]
C52	1	127108720	127160070	51351	1	123128301	123169320	41020	0.8	Crooijmans et al.[30]
L3	1	127112500	127162500	50001	1	123130263	123171750	41488	0.83	Luo et al.[31]
C53	1	128436780	128454140	17361	1	124109282	124144420	35139	2.02	Crooijmans et al.[30]
C54	1	128436780	128483810	47031	1	124111719	124147930	36212	0.77	Crooijmans et al.[30]
C55	1	136648770	136663270	14501	1	131876102	131890602	14501	1	Crooijmans et al.[30]
C56	1	139419610	139446120	26511	1	134502020	134528530	26511	1	Crooijmans et al.[30]
C57	1	140139730	140159080	19351	1	135217258	135236608	19351	1	Crooijmans et al.[30]
L4	1	140556250	140656250	100001	1	135630811	135773795	142985	1.43	Luo et al.[31]
C58	1	140556680	140628510	71831	1	135630811	135773795	142985	1.99	Crooijmans et al.[30]
C59	1	144185960	144194660	8701	1	139258306	139293663	35358	4.06	Crooijmans et al.[30]
C60	1	144228800	144261110	32311	1	139305016	139428135	123120	3.81	Crooijmans et al.[30]
C61	1	144228800	144340180	111381	1	139305016	139428135	123120	1.11	Crooijmans et al.[30]
C62	1	144240290	144356620	116331	1	139305766	139438767	133002	1.14	Crooijmans et al.[30]
C63	1	144246120	144356620	110501	1	139323861	139438767	114907	1.04	Crooijmans et al.[30]
C64	1	144246120	144362110	115991	1	139323861	139440257	116397	1	Crooijmans et al.[30]
C65	1	144300100	144340180	40081	1	139287129	139448872	161744	4.04	Crooijmans et al.[30]
C66	1	148063330	148081930	18601	1	143102768	143121368	18601	1	Crooijmans et al.[30]
C67	1	148063330	148084490	21161	1	143102768	143123928	21161	1	Crooijmans et al.[30]
C68	1	149701450	149728190	26741	1	144729778	144756518	26741	1	Crooijmans et al.[30]
C69	1	158572040	158583000	10961	1	153688286	153699246	10961	1	Crooijmans et al.[30]
C70	1	158574840	158583000	8161	1	153691086	153699246	8161	1	Crooijmans et al.[30]
C71	1	160227840	160261490	33651	1	155325657	155357741	32085	0.95	Crooijmans et al.[30]
C72	1	165883950	166001450	117501	1	160961604	161081422	119819	1.02	Crooijmans et al.[30]
C73	1	165887450	165992630	105181	1	160965105	161073686	108582	1.03	Crooijmans et al.[30]
C74	1	165887450	166001450	114001	1	160965105	161081422	116318	1.02	Crooijmans et al.[30]
C75	1	172342390	172366060	23671	1	167357502	167380438	22937	0.97	Crooijmans et al.[30]
C76	1	174763520	174790030	26511	1	169784088	169810598	26511	1	Crooijmans et al.[30]
C77	1	185052800	185077830	25031	1	179980621	180005436	24816	0.99	Crooijmans et al.[30]
C78	1	193228760	193246730	17971	1	188126799	188144273	17475	0.97	Crooijmans et al.[30]
C79	1	193228760	193249820	21061	1	188126799	188145509	18711	0.89	Crooijmans et al.[30]
C80	1	193403250	193432260	29011	1	188249319	188272936	23618	0.81	Crooijmans et al.[30]
C81	1	193513340	193535020	21681	1	188343429	188359066	15638	0.72	Crooijmans et al.[30]
C82	1	197704530	197725950	21421	1	191972276	191994857	22582	1.05	Crooijmans et al.[30]
C83	1	197704530	197747520	42991	1	191972276	191997104	24829	0.58	Crooijmans et al.[30]
C84	1	197704530	197758120	53591	1	191972276	192007374	35099	0.65	Crooijmans et al.[30]
C85	1	197704530	197763080	58551	1	191972276	192012330	40055	0.68	Crooijmans et al.[30]
C86	1	199055710	199124700	68991	1	193303832	193374185	70354	1.02	Crooijmans et al.[30]
C87	1	199639590	199659050	19461	1	193899811	193946342	46532	2.39	Crooijmans et al.[30]
C88	1	200548320	200568010	19691	1	194825332	194840253	14922	0.76	Crooijmans et al.[30]
C89	1	200599490	200629570	30081	1	194871988	194901124	29137	0.97	Crooijmans et al.[30]
C90	2	792427	866527	74101	2	903839	971231	67393	0.91	Crooijmans et al.[30]
C91	2	826131	844004	17874	2	935106	945255	10150	0.57	Crooijmans et al.[30]
C92	2	826131	854454	28324	2	940785	966534	25750	0.91	Crooijmans et al.[30]
C93	2	826131	866527	40397	2	935106	971231	36126	0.89	Crooijmans et al.[30]
C94	2	5585535	5614063	28529	2	5646009	5674090	28082	0.98	Crooijmans et al.[30]
C95	2	5596539	5609914	13376	2	5657013	5669941	12929	0.97	Crooijmans et al.[30]
C96	2	5596539	5614063	17525	2	5657013	5674090	17078	0.97	Crooijmans et al.[30]
C97	2	9757658	9796712	39055	2	9798684	9837738	39055	1	Crooijmans et al.[30]
C98	2	9765563	9779565	14003	2	9806589	9820591	14003	1	Crooijmans et al.[30]
C99	2	19983858	20014139	30282	2	19930442	19960723	30282	1	Crooijmans et al.[30]
C100	2	20317138	20350762	33625	2	20262261	20295885	33625	1	Crooijmans et al.[30]
C101	2	21770000	21779436	9437	2	21705577	21715015	9439	1	Crooijmans et al.[30]
C102	2	23404586	23421567	16982	2	23574888	23591607	16720	0.98	Crooijmans et al.[30]
C103	2	31024367	31045248	20882	2	31122420	31160197	37778	1.81	Crooijmans et al.[30]
C104	2	32022541	32031365	8825	2	32222585	32231409	8825	1	Crooijmans et al.[30]
L5	2	40660120	40677934	17815	2	41223360	41249448	26089	1.46	Luo et al.[31]
C105	2	46235002	46256088	21087	2	46772550	46793637	21088	1	Crooijmans et al.[30]
C106	2	46801442	46830440	28999	2	47334203	47363201	28999	1	Crooijmans et al.[30]
C107	2	48193972	48207347	13376	2	48716755	48729434	12680	0.95	Crooijmans et al.[30]
L6	2	49165364	49227941	62578	2	49679745	49723492	43748	0.7	Luo et al.[31]
C108	2	49173046	49204928	31883	2	49692295	49718380	26086	0.82	Crooijmans et al.[30]
C109	2	49173046	49231438	58393	2	49683033	49723612	40580	0.69	Crooijmans et al.[30]
C110	2	49173046	49264608	91563	2	49683033	49755776	72744	0.79	Crooijmans et al.[30]
C111	2	49177325	49231438	54114	2	49683033	49723612	40580	0.75	Crooijmans et al.[30]
C112	2	49183436	49231438	48003	2	49683033	49723612	40580	0.85	Crooijmans et al.[30]
C113	2	52224364	52275354	50991	2	52675188	52724449	49262	0.97	Crooijmans et al.[30]
C114	2	56713917	56721391	7475	2	55678163	55683944	5782	0.77	Crooijmans et al.[30]
C115	2	57980119	58004191	24073	2	56933133	56957206	24074	1	Crooijmans et al.[30]
C116	2	58841359	58884736	43378	2	57781955	57823712	41758	0.96	Crooijmans et al.[30]
C117	2	58841359	58903764	62406	2	57781955	57842740	60786	0.97	Crooijmans et al.[30]
C118	2	60559286	60570791	11506	2	59482972	59493539	10568	0.92	Crooijmans et al.[30]
C119	2	61616467	61645616	29150	2	60586324	60615473	29150	1	Crooijmans et al.[30]
C120	2	61631275	61657553	26279	2	60601132	60627410	26279	1	Crooijmans et al.[30]
C121	2	64895791	64919029	23239	2	63824894	63848132	23239	1	Crooijmans et al.[30]
C122	2	66498103	66506202	8100	2	65392019	65400118	8100	1	Crooijmans et al.[30]
C123	2	66498103	66515486	17384	2	65392019	65409402	17384	1	Crooijmans et al.[30]
C124	2	68749743	68757079	7337	2	67615624	67622960	7337	1	Crooijmans et al.[30]
C125	2	68749743	68763480	13738	2	67615624	67629361	13738	1	Crooijmans et al.[30]
L7	2	68752514	68767752	15239	2	67618395	67633633	15239	1	Luo et al.[31]
C126	2	73254523	73276973	22451	2	71930054	71950404	20351	0.91	Crooijmans et al.[30]
C127	2	77679105	77705576	26472	2	75907420	75922811	15392	0.58	Crooijmans et al.[30]
C128	2	78126515	78156652	30138	2	76264812	76284171	19360	0.64	Crooijmans et al.[30]
C129	2	78146377	78156652	10276	2	76275587	76284171	8585	0.84	Crooijmans et al.[30]
C130	2	79634323	79654373	20051	2	77620989	77651701	30713	1.53	Crooijmans et al.[30]
C131	2	81306992	81329781	22790	2	79062922	79085611	22690	1	Crooijmans et al.[30]
C132	2	84198431	84205050	6620	2	81954671	81961289	6619	1	Crooijmans et al.[30]
C133	2	84198431	84209950	11520	2	81954671	81966189	11519	1	Crooijmans et al.[30]
C134	2	90599086	90622294	23209	2	88285733	88308329	22597	0.97	Crooijmans et al.[30]
C135	2	90613510	90641282	27773	2	88300157	88327317	27161	0.98	Crooijmans et al.[30]
C136	2	90619585	90641282	21698	2	88305620	88327317	21698	1	Crooijmans et al.[30]
C137	2	96744385	96775668	31284	2	94354436	94384581	30146	0.96	Crooijmans et al.[30]
C138	2	97308766	97338589	29824	W	954333	996913	42581	1.43	Crooijmans et al.[30]
C139	2	97312205	97338589	26385	W	954587	996913	42327	1.6	Crooijmans et al.[30]
C140	2	97315220	97338589	23370	W	957742	996913	39172	1.68	Crooijmans et al.[30]
C141	2	98703710	98727358	23649	2	96251902	96316706	64805	2.74	Crooijmans et al.[30]
C142	2	99568337	99575309	6973	2	97104665	97110227	5563	0.8	Crooijmans et al.[30]
C143	2	100547710	100589980	42271	2	97918091	97951463	33373	0.79	Crooijmans et al.[30]
C144	2	106507040	106519780	12741	2	103010921	103023661	12741	1	Crooijmans et al.[30]
C145	2	111250680	111293610	42931	2	107707975	107741522	33548	0.78	Crooijmans et al.[30]
C146	2	111254830	111293610	38781	2	107713511	107741522	28012	0.72	Crooijmans et al.[30]
C147	2	111254830	111304730	49901	2	107713511	107749574	36064	0.72	Crooijmans et al.[30]
C148	2	113828460	113846030	17571	2	110022229	110040039	17811	1.01	Crooijmans et al.[30]
C149	2	114160090	114170100	10011	2	110319649	110328610	8962	0.9	Crooijmans et al.[30]
C150	2	115775440	115799320	23881	2	111693569	111712813	19245	0.81	Crooijmans et al.[30]
C151	2	116656150	116662740	6591	2	112439743	112443773	4031	0.61	Crooijmans et al.[30]
C152	2	116656150	116662740	6591	2	112439743	112443773	4031	0.61	Crooijmans et al.[30]
C153	2	116656150	116673360	17211	2	112439743	112450211	10469	0.61	Crooijmans et al.[30]
C154	2	116656150	116673360	17211	2	112439743	112450211	10469	0.61	Crooijmans et al.[30]
C155	2	116726230	116750090	23861	2	112486471	112510868	24398	1.02	Crooijmans et al.[30]
C156	2	116755160	116773020	17861	2	112507277	112516398	9122	0.51	Crooijmans et al.[30]
C157	2	120315930	120329520	13591	2	115619462	115627153	7692	0.57	Crooijmans et al.[30]
C158	2	120375350	120406880	31531	2	115660191	115680404	20214	0.64	Crooijmans et al.[30]
C159	2	121063410	121084120	20711	2	116216742	116234862	18121	0.87	Crooijmans et al.[30]
C160	2	121416870	121435120	18251	2	116487439	116502708	15270	0.84	Crooijmans et al.[30]
C161	2	121707490	121717740	10251	2	116730054	116735879	5826	0.57	Crooijmans et al.[30]
C162	2	122347780	122354910	7131	2	117265477	117272607	7131	1	Crooijmans et al.[30]
C163	2	122749110	122758100	8991	2	117662135	117670891	8757	0.97	Crooijmans et al.[30]
C164	2	124986350	125013340	26991	2	119951189	119977212	26024	0.96	Crooijmans et al.[30]
C165	2	132756550	132763830	7281	2	127547835	127553071	5237	0.72	Crooijmans et al.[30]
C166	2	132763770	132773320	9551	2	127550799	127559570	8772	0.92	Crooijmans et al.[30]
C167	2	133505010	133511740	6731	2	128167168	128173114	5947	0.88	Crooijmans et al.[30]
C168	2	133505010	133517450	12441	2	128167168	128173657	6490	0.52	Crooijmans et al.[30]
C169	2	133640620	133670230	29611	2	128328648	128349070	20423	0.69	Crooijmans et al.[30]
C170	2	134721400	134817100	95701	2	129094200	129171379	77180	0.81	Crooijmans et al.[30]
C171	2	134721400	134827700	106301	2	129094200	129174630	80431	0.76	Crooijmans et al.[30]
L8	2	134725196	134830176	104981	2	129097283	129174630	77348	0.74	Luo et al.[31]
C172	2	134728040	134817100	89061	2	129100127	129171379	71253	0.8	Crooijmans et al.[30]
C173	2	136795480	136815320	19841	2	130805556	130824131	18576	0.94	Crooijmans et al.[30]
C174	2	137199400	137205830	6431	2	131178867	131183495	4629	0.72	Crooijmans et al.[30]
C175	2	137620250	137626560	6311	2	131574958	131580858	5901	0.94	Crooijmans et al.[30]
C176	2	137675010	137722780	47771	2	131628808	131671806	42999	0.9	Crooijmans et al.[30]
C177	2	137675010	137725780	50771	2	131628808	131674823	46016	0.91	Crooijmans et al.[30]
C178	2	137700580	137722780	22201	2	131651778	131671806	20029	0.9	Crooijmans et al.[30]
C179	2	137700580	137725780	25201	2	131651778	131674823	23046	0.91	Crooijmans et al.[30]
C180	2	141732370	141752450	20081	2	135839087	135853697	14611	0.73	Crooijmans et al.[30]
C181	2	143711470	143728580	17111	2	137659839	137676949	17111	1	Crooijmans et al.[30]
C182	2	146815490	146830500	15011	2	140724747	140739757	15011	1	Crooijmans et al.[30]
C183	2	148408290	148448320	40031	2	142378665	142406497	27833	0.7	Crooijmans et al.[30]
C184	2	148438240	148448320	10081	2	142414148	142424228	10081	1	Crooijmans et al.[30]
C185	2	151694870	151720860	25991	2	145639391	145665381	25991	1	Crooijmans et al.[30]
C186	3	7427976	7446093	18118	3	7415524	7433641	18118	1	Crooijmans et al.[30]
C187	3	7493242	7535149	41908	3	7480790	7522697	41908	1	Crooijmans et al.[30]
C188	3	8989783	9013230	23448	3	8961604	8984391	22788	0.97	Crooijmans et al.[30]
C189	3	13203474	13211684	8211	3	11655603	11663813	8211	1	Crooijmans et al.[30]
C190	3	13483787	13519858	36072	3	11933202	11968621	35420	0.98	Crooijmans et al.[30]
C191	3	14398282	14428422	30141	3	12845472	12874410	28939	0.96	Crooijmans et al.[30]
C192	3	17114012	17130578	16567	3	15529161	15540116	10956	0.66	Crooijmans et al.[30]
L9	3	17568750	17631250	62501	3	15906618	15952152	45535	0.73	Luo et al.[31]
C193	3	18703854	18734074	30221	3	16927565	16957784	30220	1	Crooijmans et al.[30]
C194	3	21850343	21863488	13146	3	20050409	20063554	13146	1	Crooijmans et al.[30]
C195	3	23788931	23810117	21187	3	21976951	21998137	21187	1	Crooijmans et al.[30]
C196	3	32302417	32334900	32484	3	30416429	30447873	31445	0.97	Crooijmans et al.[30]
L10	3	35342943	35365200	22258	3	33427453	33449709	22257	1	Luo et al.[31]
L11	3	37136250	37151250	15001	3	35207429	35222357	14929	1	Luo et al.[31]
C197	3	40090731	40111502	20772	3	37773191	37792256	19066	0.92	Crooijmans et al.[30]
C198	3	43650581	43659876	9296	3	41103374	41110354	6981	0.75	Crooijmans et al.[30]
C199	3	48032069	48065306	33238	3	45441439	45474665	33227	1	Crooijmans et al.[30]
C200	3	49801532	49827855	26324	3	47198386	47224709	26324	1	Crooijmans et al.[30]
C201	3	54601779	54617542	15764	3	51964763	51980526	15764	1	Crooijmans et al.[30]
C202	3	54601779	54623141	21363	3	51964763	51986125	21363	1	Crooijmans et al.[30]
C203	3	57410770	57421310	10541	3	54751896	54762436	10541	1	Crooijmans et al.[30]
C204	3	62642070	62650030	7961	3	59618105	59625297	7193	0.9	Crooijmans et al.[30]
C205	3	62656763	62691274	34512	3	59619142	59662862	43721	1.27	Crooijmans et al.[30]
C206	3	69820767	69855470	34704	3	66589813	66624516	34704	1	Crooijmans et al.[30]
C207	3	75880028	75899209	19182	3	72603441	72622622	19182	1	Crooijmans et al.[30]
C208	3	75880028	75910749	30722	3	72603441	72634162	30722	1	Crooijmans et al.[30]
C209	3	78409667	78432513	22847	3	75103727	75126140	22414	0.98	Crooijmans et al.[30]
C210	3	79662027	79693083	31057	3	76349837	76380893	31057	1	Crooijmans et al.[30]
C211	3	79791004	79798695	7692	3	76478379	76486065	7687	1	Crooijmans et al.[30]
C212	3	79791004	79802982	11979	3	76478379	76490352	11974	1	Crooijmans et al.[30]
C213	3	94472666	94526005	53340	3	91218290	91271450	53161	1	Crooijmans et al.[30]
C214	3	94483007	94520175	37169	3	91228452	91265620	37169	1	Crooijmans et al.[30]
C215	3	106961350	106986480	25131	3	103707805	103732626	24822	0.99	Crooijmans et al.[30]
C216	3	106965250	107000870	35621	3	103711705	103745009	33305	0.93	Crooijmans et al.[30]
C217	3	107182370	107187990	5621	3	103924407	103930027	5621	1	Crooijmans et al.[30]
C218	3	110092480	110112520	20041	3	106917661	106937701	20041	1	Crooijmans et al.[30]
L12	3	113597540	113652668	55129	3	110388599	110442957	54359	0.99	Luo et al.[31]
C219	3	113599630	113623630	24001	3	110390689	110413919	23231	0.97	Crooijmans et al.[30]
C220	3	113617720	113652720	35001	3	110408009	110443009	35001	1	Crooijmans et al.[30]
C221	4	8278255	8287204	8950	4	8196655	8205604	8950	1	Crooijmans et al.[30]
C222	4	11039338	11063068	23731	4	10926940	10950669	23730	1	Crooijmans et al.[30]
C223	4	11433311	11441790	8480	4	11296868	11305346	8479	1	Crooijmans et al.[30]
C224	4	12174544	12206291	31748	4	12041060	12072270	31211	0.98	Crooijmans et al.[30]
C225	4	18795365	18888925	93561	4	18599186	18694188	95003	1.02	Crooijmans et al.[30]
C226	4	19211121	19304633	93513	4	19108344	19198459	90116	0.96	Crooijmans et al.[30]
C227	4	25486678	25509398	22721	4	23837822	23873890	36069	1.59	Crooijmans et al.[30]
C228	4	25486678	25515934	29257	4	23837822	23876136	38315	1.31	Crooijmans et al.[30]
C229	4	25886970	25908361	21392	4	24242609	24263451	20843	0.97	Crooijmans et al.[30]
C230	4	25886970	25913196	26227	4	24242609	24268380	25772	0.98	Crooijmans et al.[30]
C231	4	33812483	33834696	22214	4	32128712	32150915	22204	1	Crooijmans et al.[30]
C232	4	34375248	34381137	5890	4	32688580	32694469	5890	1	Crooijmans et al.[30]
C233	4	34927386	34950595	23210	4	33240160	33263369	23210	1	Crooijmans et al.[30]
C234	4	35832436	35860241	27806	4	34135353	34162069	26717	0.96	Crooijmans et al.[30]
C235	4	38227824	38258186	30363	4	36501368	36531834	30467	1	Crooijmans et al.[30]
C236	4	38536599	38567028	30430	4	36760472	36786716	26245	0.86	Crooijmans et al.[30]
C237	4	38670074	38685089	15016	4	36874204	36889207	15004	1	Crooijmans et al.[30]
C238	4	46173831	46207653	33823	4	44153204	44187023	33820	1	Crooijmans et al.[30]
C239	4	47358080	47401609	43530	4	45322512	45364990	42479	0.98	Crooijmans et al.[30]
C240	4	53372477	53404896	32420	4	51270624	51302557	31934	0.99	Crooijmans et al.[30]
C241	4	53372477	53420156	47680	4	51270624	51317480	46857	0.98	Crooijmans et al.[30]
C242	4	55459143	55487230	28088	4	53337322	53363218	25897	0.92	Crooijmans et al.[30]
C243	4	55934774	55964115	29342	4	53807119	53836458	29340	1	Crooijmans et al.[30]
C244	4	61224360	61240415	16056	4	59244938	59261493	16556	1.03	Crooijmans et al.[30]
C245	4	61224360	61248590	24231	4	59244938	59269668	24731	1.02	Crooijmans et al.[30]
C246	4	61555929	61574406	18478	4	59572939	59590517	17579	0.95	Crooijmans et al.[30]
C247	4	62280155	62296299	16145	4	60126103	60155780	29678	1.84	Crooijmans et al.[30]
C248	4	62280155	62301743	21589	4	60126103	60155780	29678	1.37	Crooijmans et al.[30]
C249	4	64957395	64990231	32837	4	62720255	62753091	32837	1	Crooijmans et al.[30]
C250	4	71593274	71616647	23374	4	69155224	69167878	12655	0.54	Crooijmans et al.[30]
C251	4	71932232	71963889	31658	4	69452101	69483765	31665	1	Crooijmans et al.[30]
C252	4	71950125	71963889	13765	4	69469995	69483765	13771	1	Crooijmans et al.[30]
C253	4	78815199	78828584	13386	4	75512307	75527485	15179	1.13	Crooijmans et al.[30]
C254	4	82690218	82699509	9292	4	79298680	79307971	9292	1	Crooijmans et al.[30]
C255	4	82690218	82701875	11658	4	79298680	79310337	11658	1	Crooijmans et al.[30]
C256	4	84249839	84268091	18253	4	80837057	80852601	15545	0.85	Crooijmans et al.[30]
C257	4	85146202	85186914	40713	4	81701852	81741810	39959	0.98	Crooijmans et al.[30]
C258	4	86876730	86907655	30926	4	83421431	83451956	30526	0.99	Crooijmans et al.[30]
C259	4	87226879	87239021	12143	4	83774378	83786520	12143	1	Crooijmans et al.[30]
C260	4	87343684	87353355	9672	4	83889816	83899487	9672	1	Crooijmans et al.[30]
C261	4	88904004	89076706	172703	4	85232763	85425264	192502	1.11	Crooijmans et al.[30]
L13	4	88905489	89075401	169913	4	85234248	85423959	189712	1.12	Luo et al.[31]
C262	4	91614852	91626365	11514	4	87818568	87824664	6097	0.53	Crooijmans et al.[30]
C263	4	91903510	91929926	26417	4	88038786	88069792	31007	1.17	Crooijmans et al.[30]
C264	5	10900483	10937707	37225	5	9371829	9408356	36528	0.98	Crooijmans et al.[30]
C265	5	17073075	17100151	27077	5	15311411	15334945	23535	0.87	Crooijmans et al.[30]
C266	5	20415096	20436837	21742	5	20912941	20924066	11126	0.51	Crooijmans et al.[30]
L14	5	22117506	22202790	85285	5	19627097	19709168	82072	0.96	Luo et al.[31]
C267	5	22118175	22202232	84058	5	19627766	19708610	80845	0.96	Crooijmans et al.[30]
C268	5	24868106	24874801	6696	5	22043800	22049957	6158	0.92	Crooijmans et al.[30]
C269	5	29131531	29156942	25412	5	26234395	26259803	25409	1	Crooijmans et al.[30]
C270	5	29286894	29297408	10515	5	26390904	26396620	5717	0.54	Crooijmans et al.[30]
C271	5	29294014	29382816	88803	5	26340913	26432660	91748	1.03	Crooijmans et al.[30]
C272	5	29294014	29394836	100823	5	26336431	26435729	99299	0.98	Crooijmans et al.[30]
L15	5	29337500	29387500	50001	5	26340913	26389325	48413	0.97	Luo et al.[31]
C273	5	29338443	29355317	16875	5	26340913	26358807	17895	1.06	Crooijmans et al.[30]
C274	5	29338443	29364851	26409	5	26337835	26369356	31522	1.19	Crooijmans et al.[30]
C275	5	29338443	29394836	56394	5	26337835	26398947	61113	1.08	Crooijmans et al.[30]
C276	5	30301635	30320329	18695	5	27287112	27305806	18695	1	Crooijmans et al.[30]
C277	5	30301635	30325856	24222	5	27287112	27311334	24223	1	Crooijmans et al.[30]
C278	5	38905053	38947187	42135	5	35799704	35841712	42009	1	Crooijmans et al.[30]
C279	5	40078706	40108477	29772	5	36959959	36989730	29772	1	Crooijmans et al.[30]
C280	5	42045018	42085284	40267	5	38898224	38937024	38801	0.96	Crooijmans et al.[30]
C281	5	45721410	45740751	19342	5	42540879	42559931	19053	0.99	Crooijmans et al.[30]
C282	5	46322697	46341000	18304	5	43137315	43155618	18304	1	Crooijmans et al.[30]
C283	5	46434043	46453187	19145	5	43248376	43267520	19145	1	Crooijmans et al.[30]
C284	5	49042663	49077626	34964	5	45832154	45867117	34964	1	Crooijmans et al.[30]
C285	5	49089558	49109786	20229	5	45879049	45899277	20229	1	Crooijmans et al.[30]
C286	5	52473466	52500840	27375	5	49868847	49896221	27375	1	Crooijmans et al.[30]
C287	5	54260859	54305963	45105	5	51634919	51679354	44436	0.99	Crooijmans et al.[30]
C288	5	54615502	54640012	24511	5	52001568	52024474	22907	0.93	Crooijmans et al.[30]
C289	5	57471155	57480556	9402	5	54814438	54823208	8771	0.93	Crooijmans et al.[30]
C290	6	3766127	3795759	29633	6	2253687	2283319	29633	1	Crooijmans et al.[30]
C291	6	4332909	4370728	37820	6	2817933	2855881	37949	1	Crooijmans et al.[30]
C292	6	4350819	4370728	19910	6	2835972	2855881	19910	1	Crooijmans et al.[30]
C293	6	4707391	4717985	10595	6	3189026	3196467	7442	0.7	Crooijmans et al.[30]
C294	6	4745260	4782120	36861	6	3196468	3216045	19578	0.53	Crooijmans et al.[30]
C295	6	4747901	4782120	34220	6	3196468	3216045	19578	0.57	Crooijmans et al.[30]
C296	6	4766600	4782120	15521	6	3202944	3216045	13102	0.84	Crooijmans et al.[30]
C297	6	5702681	5754086	51406	6	4114095	4165500	51406	1	Crooijmans et al.[30]
C298	6	5741377	5754086	12710	6	4152791	4165500	12710	1	Crooijmans et al.[30]
C299	6	6598983	6627391	28409	6	4995135	5023543	28409	1	Crooijmans et al.[30]
C300	6	6602309	6627391	25083	6	4998461	5023543	25083	1	Crooijmans et al.[30]
C301	6	6806269	6834055	27787	6	5202417	5230203	27787	1	Crooijmans et al.[30]
C302	6	7167470	7177004	9535	6	5542056	5551590	9535	1	Crooijmans et al.[30]
L16	6	7167955	7182590	14636	6	5542541	5557176	14636	1	Luo et al.[31]
C303	6	9825843	9849744	23902	6	8167287	8191154	23868	1	Crooijmans et al.[30]
C304	6	10891215	10923951	32737	6	9299837	9332421	32585	1	Crooijmans et al.[30]
C305	6	12166603	12194668	28066	6	10652677	10690808	38132	1.36	Crooijmans et al.[30]
C306	6	25787923	25807303	19381	6	23884223	23902812	18590	0.96	Crooijmans et al.[30]
C307	6	32093483	32125675	32193	6	30140635	30172824	32190	1	Crooijmans et al.[30]
C308	6	32667162	32691193	24032	6	30688135	30711981	23847	0.99	Crooijmans et al.[30]
C309	6	32980443	33029427	48985	6	30941341	30972534	31194	0.64	Crooijmans et al.[30]
C310	6	34570538	34590152	19615	6	32260392	32275557	15166	0.77	Crooijmans et al.[30]
C311	6	34909071	34957247	48177	6	32485369	32541089	55721	1.16	Crooijmans et al.[30]
C312	6	34944273	34957247	12975	6	32527307	32535629	8323	0.64	Crooijmans et al.[30]
C313	6	36828744	36853794	25051	6	34346204	34371253	25050	1	Crooijmans et al.[30]
C314	7	912792	945064	32273	7	906156	938651	32496	1.01	Crooijmans et al.[30]
C315	7	1438480	1453911	15432	7	1426727	1442155	15429	1	Crooijmans et al.[30]
C316	7	1438480	1460400	21921	7	1426727	1448644	21918	1	Crooijmans et al.[30]
L17	7	17756250	17806250	50001	7	16129807	16174788	44982	0.9	Luo et al.[31]
C317	7	20154400	20162984	8585	7	18190464	18199048	8585	1	Crooijmans et al.[30]
C318	7	20154400	20165677	11278	7	18190464	18201741	11278	1	Crooijmans et al.[30]
C319	7	20154400	20185279	30880	7	18190464	18221429	30966	1	Crooijmans et al.[30]
C320	7	23430100	23458235	28136	7	21341526	21369661	28136	1	Crooijmans et al.[30]
L18	7	23443750	23456250	12501	7	21355176	21367676	12501	1	Luo et al.[31]
C321	7	29717522	29735287	17766	7	27627281	27645046	17766	1	Crooijmans et al.[30]
C322	8	1276535	1307547	31013	8	1265544	1296556	31013	1	Crooijmans et al.[30]
L19	8	4893750	4956250	62501	8	4751774	4796169	44396	0.71	Luo et al.[31]
C323	8	5664934	5681366	16433	8	5396755	5407600	10846	0.66	Crooijmans et al.[30]
C324	8	7404645	7430315	25671	8	7071562	7096819	25258	0.98	Crooijmans et al.[30]
C325	8	7541740	7564149	22410	8	7207623	7230032	22410	1	Crooijmans et al.[30]
C326	8	8988080	9008482	20403	8	8734803	8754922	20120	0.99	Crooijmans et al.[30]
C327	8	9171041	9198887	27847	8	8916425	8951647	35223	1.26	Crooijmans et al.[30]
C328	8	25425384	25431847	6464	8	23576639	23583102	6464	1	Crooijmans et al.[30]
C329	8	29566200	29573385	7186	8	27666603	27673788	7186	1	Crooijmans et al.[30]
C330	8	30644063	30669722	25660	8	28738328	28765656	27329	1.07	Crooijmans et al.[30]
C331	9	2321255	2348156	26902	9	887258	914507	27250	1.01	Crooijmans et al.[30]
C332	9	3303774	3323924	20151	9	1855430	1875580	20151	1	Crooijmans et al.[30]
C333	9	4956039	4990041	34003	9	3429493	3463495	34003	1	Crooijmans et al.[30]
L20	9	4962500	4987500	25001	9	3435954	3460954	25001	1	Luo et al.[31]
C334	9	7837669	7853141	15473	9	6265821	6281293	15473	1	Crooijmans et al.[30]
C335	9	8366017	8404037	38021	9	6793190	6829940	36751	0.97	Crooijmans et al.[30]
C336	9	8374290	8404037	29748	9	6801462	6829940	28479	0.96	Crooijmans et al.[30]
C337	9	9174300	9190452	16153	9	7591654	7607464	15811	0.98	Crooijmans et al.[30]
C338	9	9555622	9594604	38983	9	7967120	8005560	38441	0.99	Crooijmans et al.[30]
C339	9	13878580	13911753	33174	9	12258254	12288592	30339	0.91	Crooijmans et al.[30]
C340	9	14781172	14817857	36686	9	13167294	13203979	36686	1	Crooijmans et al.[30]
C341	9	18868489	18895939	27451	9	17080951	17108285	27335	1	Crooijmans et al.[30]
C342	10	1215819	1236036	20218	10	1338758	1358975	20218	1	Crooijmans et al.[30]
C343	10	1372204	1384537	12334	10	1492218	1504551	12334	1	Crooijmans et al.[30]
C344	10	3514670	3543741	29072	10	2148939	2177388	28450	0.98	Crooijmans et al.[30]
C345	10	3850637	3861851	11215	10	2463698	2473381	9684	0.86	Crooijmans et al.[30]
L21	10	6842856	6867633	24778	10	5379008	5403785	24778	1	Luo et al.[31]
C346	10	6844846	6866125	21280	10	5380998	5402277	21280	1	Crooijmans et al.[30]
C347	10	6848084	6866125	18042	10	5384236	5402277	18042	1	Crooijmans et al.[30]
C348	10	7135999	7156735	20737	10	5669417	5689989	20573	0.99	Crooijmans et al.[30]
C349	10	9209546	9222017	12472	10	7559327	7571788	12462	1	Crooijmans et al.[30]
C350	10	10603435	10617167	13733	10	8743084	8754883	11800	0.86	Crooijmans et al.[30]
C351	10	13487118	13508475	21358	10	11288583	11307902	19320	0.9	Crooijmans et al.[30]
C352	10	17175129	17193924	18796	10	14896061	14906214	10154	0.54	Crooijmans et al.[30]
L22	10	18813750	18836250	22501	10	16293728	16311952	18225	0.81	Luo et al.[31]
C353	10	18899152	18908364	9213	10	16357737	16364671	6935	0.75	Crooijmans et al.[30]
C354	10	19391027	19418120	27094	10	16789559	16806620	17062	0.63	Crooijmans et al.[30]
C355	10	19391027	19432991	41965	10	16789541	16813806	24266	0.58	Crooijmans et al.[30]
C356	10	21029951	21036808	6858	10	18358570	18365427	6858	1	Crooijmans et al.[30]
C357	10	21029951	21063276	33326	10	18358570	18391895	33326	1	Crooijmans et al.[30]
L23	11	202	20340	20139	11	155	18299	18145	0.9	Luo et al.[31]
C358	11	502692	513277	10586	11	506676	517262	10587	1	Crooijmans et al.[30]
C359	11	547064	572389	25326	11	548767	578717	29951	1.18	Crooijmans et al.[30]
C360	11	2628018	2672655	44638	11	2631192	2676536	45345	1.02	Crooijmans et al.[30]
C361	11	2672596	2685432	12837	11	2676477	2691744	15268	1.19	Crooijmans et al.[30]
C362	11	2678755	2685432	6678	11	2680474	2687150	6677	1	Crooijmans et al.[30]
C363	11	6017662	6026607	8946	11	5250147	5256680	6534	0.73	Crooijmans et al.[30]
C364	11	7496383	7504521	8139	11	6531358	6538752	7395	0.91	Crooijmans et al.[30]
C365	11	7522591	7549248	26658	11	6531349	6552199	20851	0.78	Crooijmans et al.[30]
C366	11	7918112	7941772	23661	11	6853037	6876697	23661	1	Crooijmans et al.[30]
C367	11	8974139	8996890	22752	11	7874434	7892479	18046	0.79	Crooijmans et al.[30]
C368	11	12314149	12321065	6917	11	10896290	10900682	4393	0.64	Crooijmans et al.[30]
C369	11	15254515	15267473	12959	11	13356253	13386280	30028	2.32	Crooijmans et al.[30]
C370	11	16955037	16968386	13350	11	14816216	14833815	17600	1.32	Crooijmans et al.[30]
C371	11	16955037	16970921	15885	11	14816216	14833815	17600	1.11	Crooijmans et al.[30]
C372	11	17335799	17348588	12790	11	15114194	15126983	12790	1	Crooijmans et al.[30]
C373	11	18667998	18685247	17250	11	16246302	16259242	12941	0.75	Crooijmans et al.[30]
C374	11	18703300	18719904	16605	11	16256327	16292294	35968	2.17	Crooijmans et al.[30]
C375	11	18703300	18733480	30181	11	16256327	16292294	35968	1.19	Crooijmans et al.[30]
C376	11	18988373	19009000	20628	11	16513150	16528041	14892	0.72	Crooijmans et al.[30]
C377	12	1920098	1933107	13010	12	2059408	2072418	13011	1	Crooijmans et al.[30]
C378	12	2146545	2163760	17216	12	2282285	2311082	28798	1.67	Crooijmans et al.[30]
C379	12	2520918	2546240	25323	12	2689172	2714438	25267	1	Crooijmans et al.[30]
C380	12	2525252	2546240	20989	12	2693506	2714438	20933	1	Crooijmans et al.[30]
C381	12	2715560	2741563	26004	12	2890577	2916257	25681	0.99	Crooijmans et al.[30]
C382	12	2903024	2921715	18692	12	3076735	3094183	17449	0.93	Crooijmans et al.[30]
C383	12	2908777	2948958	40182	12	3082488	3121426	38939	0.97	Crooijmans et al.[30]
L24	12	6131250	6156250	25001	12	5910535	5935535	25001	1	Luo et al.[31]
C384	12	7665496	7726957	61462	12	7427302	7488231	60930	0.99	Crooijmans et al.[30]
C385	12	13834294	13864648	30355	12	13518996	13548785	29790	0.98	Crooijmans et al.[30]
C386	12	15829358	15856938	27581	12	15361554	15384076	22523	0.82	Crooijmans et al.[30]
C387	12	18793362	18802930	9569	12	18156912	18166480	9569	1	Crooijmans et al.[30]
C388	12	18793362	18819596	26235	12	18156912	18183146	26235	1	Crooijmans et al.[30]
C389	13	503330	578442	75113	13	39291	124428	85138	1.13	Crooijmans et al.[30]
C390	13	503330	588132	84803	13	39291	124462	85172	1	Crooijmans et al.[30]
C391	13	725406	745626	20221	13	275592	302406	26815	1.33	Crooijmans et al.[30]
C392	13	7497358	7516581	19224	13	7079754	7098977	19224	1	Crooijmans et al.[30]
C393	13	8656006	8680885	24880	13	8117558	8135044	17487	0.7	Crooijmans et al.[30]
C394	13	8656006	8688638	32633	13	8117558	8140754	23197	0.71	Crooijmans et al.[30]
C395	13	8656006	8695619	39614	13	8117558	8153955	36398	0.92	Crooijmans et al.[30]
C396	13	9532547	9559950	27404	13	8877603	8897084	19482	0.71	Crooijmans et al.[30]
C397	13	16034348	16063908	29561	13	14955496	14984381	28886	0.98	Crooijmans et al.[30]
C398	14	1760237	1787743	27507	14	1752554	1780059	27506	1	Crooijmans et al.[30]
C399	14	1760237	1792545	32309	14	1752554	1784861	32308	1	Crooijmans et al.[30]
C400	14	12051146	12064857	13712	14	11530845	11543593	12749	0.93	Crooijmans et al.[30]
C401	14	12051146	12068039	16894	14	11530845	11544336	13492	0.8	Crooijmans et al.[30]
C402	14	12500394	12505273	4880	14	11888364	11893243	4880	1	Crooijmans et al.[30]
C403	15	2376466	2389006	12541	15	2350278	2362818	12541	1	Crooijmans et al.[30]
C404	15	2689443	2706417	16975	15	2661321	2678295	16975	1	Crooijmans et al.[30]
C405	15	4985572	5012527	26956	15	4936409	4962787	26379	0.98	Crooijmans et al.[30]
C406	15	7974599	8000531	25933	15	7730796	7756728	25933	1	Crooijmans et al.[30]
C407	15	7992630	8014495	21866	15	7748827	7769870	21044	0.96	Crooijmans et al.[30]
C408	15	9636288	9647516	11229	15	9373963	9385191	11229	1	Crooijmans et al.[30]
C409	15	10728574	10776414	47841	15	10460656	10496131	35476	0.74	Crooijmans et al.[30]
L25	15	11013750	11028750	15001	15	10678999	10693235	14237	0.95	Luo et al.[31]
C410	15	11488671	11517264	28594	15	11150434	11198762	48329	1.69	Crooijmans et al.[30]
C411	15	11491511	11517264	25754	15	11152697	11198762	46066	1.79	Crooijmans et al.[30]
C412	15	12750257	12962965	212709	15	12431877	12650012	218136	1.03	Crooijmans et al.[30]
C413	16	187275	225752	38478	16	221206	322017	100812	2.62	Crooijmans et al.[30]
C414	16	204655	413902	209248	16	280518	478437	197920	0.95	Crooijmans et al.[30]
C415	16	258907	413902	154996	16	349534	499470	149937	0.97	Crooijmans et al.[30]
L26	16	270019	432851	162833	16	349534	499470	149937	0.92	Luo et al.[31]
C416	17	1547877	1560214	12338	17	1155690	1164429	8740	0.71	Crooijmans et al.[30]
C417	17	1547877	1566651	18775	17	1155690	1175773	20084	1.07	Crooijmans et al.[30]
C418	17	5956594	5983600	27007	17	5401727	5428209	26483	0.98	Crooijmans et al.[30]
C419	17	8532228	8561570	29343	17	7843800	7872474	28675	0.98	Crooijmans et al.[30]
C420	18	375984	397894	21911	18	354815	395201	40387	1.84	Crooijmans et al.[30]
C421	18	375984	400489	24506	18	354815	397796	42982	1.75	Crooijmans et al.[30]
C422	18	2134461	2164357	29897	18	2158818	2189945	31128	1.04	Crooijmans et al.[30]
L27	18	2340193	2350143	9951	18	2353350	2363300	9951	1	Luo et al.[31]
C423	18	9753695	9775141	21447	18	10082547	10103897	21351	1	Crooijmans et al.[30]
L28	19	2618750	2668750	50001	19	2646663	2696537	49875	1	Luo et al.[31]
C424	20	1420044	1443800	23757	20	1678050	1764403	86354	3.63	Crooijmans et al.[30]
C425	20	4150615	4191693	41079	20	4537012	4576644	39633	0.96	Crooijmans et al.[30]
C426	20	4162684	4191693	29010	20	4548406	4576644	28239	0.97	Crooijmans et al.[30]
C427	20	8175764	8195836	20073	20	8539545	8559617	20073	1	Crooijmans et al.[30]
C428	20	12702103	12725203	23101	20	13022310	13038514	16205	0.7	Crooijmans et al.[30]
C429	21	1922541	1944263	21723	21	1944259	1965981	21723	1	Crooijmans et al.[30]
C430	21	6085002	6120842	35841	21	5883798	5909824	26027	0.73	Crooijmans et al.[30]
C431	21	6087430	6098776	11347	21	5883798	5894415	10618	0.94	Crooijmans et al.[30]
C432	21	6087430	6101616	14187	21	5883798	5894415	10618	0.75	Crooijmans et al.[30]
C433	21	6087430	6117004	29575	21	5883798	5905986	22189	0.75	Crooijmans et al.[30]
L29	22	3750	18750	15001	22	3	21154	21152	1.41	Luo et al.[31]
C434	23	121821	150316	28496	23	145255	173759	28505	1	Crooijmans et al.[30]
C435	23	1289408	1304887	15480	23	1327273	1342752	15480	1	Crooijmans et al.[30]
C436	23	4537384	4571370	33987	23	4172469	4205861	33393	0.98	Crooijmans et al.[30]
C437	23	5029229	5037066	7838	23	4658623	4666460	7838	1	Crooijmans et al.[30]
C438	23	5029229	5051711	22483	23	4658623	4681105	22483	1	Crooijmans et al.[30]
C439	24	1420376	1452731	32356	24	1396212	1428597	32386	1	Crooijmans et al.[30]
C440	24	1426880	1452731	25852	24	1402716	1428597	25882	1	Crooijmans et al.[30]
C441	24	5772381	5806075	33695	24	5648387	5680409	32023	0.95	Crooijmans et al.[30]
C442	25	3297	1139992	1136696	25	7251	980657	973407	0.86	Crooijmans et al.[30]
C443	25	3297	1189805	1186509	25	7251	1035573	1028323	0.87	Crooijmans et al.[30]
C444	25	3297	1859848	1856552	25	7251	1944771	1937521	1.04	Crooijmans et al.[30]
C445	25	688220	713011	24792	25	196774	247637	50864	2.05	Crooijmans et al.[30]
C446	25	691141	722438	31298	25	196774	256739	59966	1.92	Crooijmans et al.[30]
C447	25	1706863	1731438	24576	25	1587904	1608890	20987	0.85	Crooijmans et al.[30]
C448	25	1706863	1735752	28890	25	1587904	1609389	21486	0.74	Crooijmans et al.[30]
C449	26	483759	489572	5814	26	472074	477887	5814	1	Crooijmans et al.[30]
C450	27	4480	200616	196137	27	4034	342882	338849	1.73	Crooijmans et al.[30]
C451	27	1149784	1186028	36245	27	1187590	1221541	33952	0.94	Crooijmans et al.[30]
C452	27	1154344	1199839	45496	27	1192150	1233883	41734	0.92	Crooijmans et al.[30]
C453	27	1443542	1477807	34266	27	1492379	1540373	47995	1.4	Crooijmans et al.[30]
C454	27	4342870	4362466	19597	27	4700620	4718778	18159	0.93	Crooijmans et al.[30]
C455	28	4808	52669	47862	28	1	31492	31492	0.66	Crooijmans et al.[30]
C456	28	639536	663714	24179	28	653647	679635	25989	1.07	Crooijmans et al.[30]
C457	28	719928	743579	23652	28	734482	757906	23425	0.99	Crooijmans et al.[30]
C458	28	849221	872046	22826	28	868025	890221	22197	0.97	Crooijmans et al.[30]
C459	28	855249	872046	16798	28	873515	890221	16707	0.99	Crooijmans et al.[30]
C460	W	4103	215580	211478	W	35950	398904	362955	1.72	Crooijmans et al.[30]
C461	W	4103	249254	245152	W	35950	435636	399687	1.63	Crooijmans et al.[30]
L30	Z	7857946	7872908	14963	Z	8318432	8335145	16714	1.12	Luo et al.[31]
C462	Z	7859304	7867737	8434	Z	8251917	8260722	8806	1.04	Crooijmans et al.[30]
L31	Z	20890069	20915020	24952	Z	21340087	21355741	15655	0.63	Luo et al.[31]
C463	Z	20891390	20903896	12507	Z	21341408	21353914	12507	1	Crooijmans et al.[30]
C464	Z	51750891	51760193	9303	Z	52651741	52660368	8628	0.93	Crooijmans et al.[30]
C465	Z	52750039	52757025	6987	Z	53687607	53694590	6984	1	Crooijmans et al.[30]
C466	Z	62795522	62798568	3047	Z	64061263	64064303	3041	1	Crooijmans et al.[30]
C467	Z	62795522	62803249	7728	Z	64032977	64041325	8349	1.08	Crooijmans et al.[30]
C468	Z	62795522	62816568	21047	Z	64012519	64030355	17837	0.85	Crooijmans et al.[30]
C469	Z	65807502	65822546	15045	Z	67036103	67043680	7578	0.5	Crooijmans et al.[30]
L32	Z	66282807	66300348	17542	Z	67633918	67651459	17542	1	Luo et al.[31]
C470	Z	66285231	66300450	15220	Z	67636342	67651561	15220	1	Crooijmans et al.[30]
C471	Z	66288067	66300450	12384	Z	67639178	67651561	12384	1	Crooijmans et al.[30]
C472	Z	66549722	66564162	14441	Z	68085821	68098729	12909	0.89	Crooijmans et al.[30]
C473	Z	69127113	69150660	23548	Z	70885120	70916856	31737	1.35	Crooijmans et al.[30]
C474	Z	69130191	69150660	20470	Z	70886237	70912655	26419	1.29	Crooijmans et al.[30]
C475	Z	69158784	73485518	4326735	Z	72994572	77018982	4024411	0.93	Crooijmans et al.[30]
C476	Z	69158784	73492253	4333470	Z	73281576	78315513	5033938	1.16	Crooijmans et al.[30]
C477	Z	73530260	74593799	1063540	Z	80736392	81826212	1089821	1.02	Crooijmans et al.[30]
C478	Z	73530260	74598225	1067966	Z	80736392	81830638	1094247	1.02	Crooijmans et al.[30]

## Sheet: Summary of coversion
Table S3 Summary of conversion of previous CNVs based on Galgal3 assembly to Galgal4 assembly
	Previous studies
	Crooijmans et al.[29]						Luo et al.[30]
	CNV			CNVR			CNV			CNVR
Assembly	Galgal3	Galgal4		Galgal3	Galgal4		Galgal3	Galgal4		Galgal3	Galgal4
The number of non redundant CNVs	510	478		366	346		72	32		45	32
Average lengths (kb)	58.8	62.1		49.3	54.6		70.8	43.7		70.6	43.7
Median lengths (kb)	23.7	23.4		24.1	24		50	25		50	25
The maximum length (kb)	4333.4	5033.9		4333.5	5321		312.7	189		312.7	189
The minimum length (kb)	3	3		4.9	3		9.8	10		10	10
Total lengh (Mb)	30	29.7		18	18.9		5.1	1.4		3.1	1.4

## Sheet: Comparison
Table S4 Comparison with previous CNV studies in these two lines
CNVR ID	Chromosome	Start (bp)	End (bp)	Size (bp)	Overlap with previous CNVs?
CNVR24	1	1827701	1850728	23028	Crooijmans et al.[30]
CNVR31	1	2735993	2753200	17208	Crooijmans et al.[30]
CNVR64	1	7211001	7228900	17900	Luo et al.[31]
CNVR240	1	39700036	39700152	117	Crooijmans et al.[30]
CNVR241	1	39923797	39923909	113	Crooijmans et al.[30]
CNVR279	1	48602194	48602949	756	Crooijmans et al.[30]
CNVR336	1	60701000	60701151	152	Crooijmans et al.[30]
CNVR338	1	60788701	60789800	1100	Crooijmans et al.[30]
CNVR371	1	67434585	67446100	11516	Crooijmans et al.[30]
CNVR389	1	71469171	71529900	60730	Crooijmans et al.[30]
CNVR400	1	72488834	72489077	244	Crooijmans et al.[30]
CNVR446	1	77580394	77624384	43991	Crooijmans et al.[30]
CNVR456	1	77939901	77944400	4500	Crooijmans et al.[30]
CNVR457	1	77948101	77952000	3900	Crooijmans et al.[30]
CNVR494	1	83572901	83574200	1300	Crooijmans et al.[30]
CNVR497	1	83937997	83938177	181	Crooijmans et al.[30]
CNVR595	1	100347724	100403194	55471	Crooijmans et al.[30]
CNVR596	1	100405142	100405266	125	Crooijmans et al.[30]
CNVR611	1	103977338	103977644	307	Crooijmans et al.[30]
CNVR631	1	108522101	108524400	2300	Crooijmans et al.[30]
CNVR632	1	108529193	108529582	390	Crooijmans et al.[30]
CNVR698	1	123126201	123135600	9400	Luo et al.[31];Crooijmans et al.[30]
CNVR699	1	123136101	123176100	40000	Luo et al.[31];Crooijmans et al.[30]
CNVR780	1	135627501	135632200	4700	Luo et al.[31];Crooijmans et al.[30]
CNVR781	1	135632701	135639000	6300	Luo et al.[31];Crooijmans et al.[30]
CNVR782	1	135639301	135640800	1500	Luo et al.[31];Crooijmans et al.[30]
CNVR783	1	135718145	135747358	29214	Luo et al.[31];Crooijmans et al.[30]
CNVR784	1	135766201	135767500	1300	Luo et al.[31];Crooijmans et al.[30]
CNVR785	1	135769054	135769283	230	Luo et al.[31];Crooijmans et al.[30]
CNVR801	1	139253901	139299177	45277	Crooijmans et al.[30]
CNVR802	1	139321581	139322576	996	Crooijmans et al.[30]
CNVR803	1	139340301	139342500	2200	Crooijmans et al.[30]
CNVR804	1	139344273	139346038	1766	Crooijmans et al.[30]
CNVR805	1	139373101	139378000	4900	Crooijmans et al.[30]
CNVR806	1	139381155	139386561	5407	Crooijmans et al.[30]
CNVR807	1	139394717	139395433	717	Crooijmans et al.[30]
CNVR808	1	139396801	139399700	2900	Crooijmans et al.[30]
CNVR809	1	139404401	139407200	2800	Crooijmans et al.[30]
CNVR810	1	139408301	139412700	4400	Crooijmans et al.[30]
CNVR811	1	139419463	139420458	996	Crooijmans et al.[30]
CNVR837	1	144727801	144730500	2700	Crooijmans et al.[30]
CNVR909	1	153698101	153704400	6300	Crooijmans et al.[30]
CNVR1152	1	188242301	188249600	7300	Crooijmans et al.[30]
CNVR1181	1	192007601	192013800	6200	Crooijmans et al.[30]
CNVR1197	1	193314126	193321777	7652	Crooijmans et al.[30]
CNVR1198	1	193324344	193325014	671	Crooijmans et al.[30]
CNVR1199	1	193335394	193340791	5398	Crooijmans et al.[30]
CNVR1200	1	193360501	193363800	3300	Crooijmans et al.[30]
CNVR1209	1	193899401	193903200	3800	Crooijmans et al.[30]
CNVR1210	1	193924680	193943604	18925	Crooijmans et al.[30]
CNVR1226	1	194826899	194838300	11402	Crooijmans et al.[30]
CNVR1248	2	933685	970900	37216	Crooijmans et al.[30]
CNVR1291	2	5639720	5656131	16412	Crooijmans et al.[30]
CNVR1354	2	20278033	20278906	874	Crooijmans et al.[30]
CNVR1404	2	31140084	31159155	19072	Crooijmans et al.[30]
CNVR1445	2	41220572	41250769	30198	Luo et al.[31]
CNVR1481	2	49685001	49729449	44449	Luo et al.[31];Crooijmans et al.[30]
CNVR1482	2	49735701	49748600	12900	Crooijmans et al.[30]
CNVR1483	2	49749201	49754900	5700	Crooijmans et al.[30]
CNVR1493	2	52676067	52676428	362	Crooijmans et al.[30]
CNVR1531	2	57806470	57820156	13687	Crooijmans et al.[30]
CNVR1538	2	59490456	59490982	527	Crooijmans et al.[30]
CNVR1554	2	63841301	63843200	1900	Crooijmans et al.[30]
CNVR1563	2	65407989	65408116	128	Crooijmans et al.[30]
CNVR1574	2	67613879	67631026	17148	Luo et al.[31];Crooijmans et al.[30]
CNVR1603	2	71927301	71954500	27200	Crooijmans et al.[30]
CNVR1628	2	75919556	75920444	889	Crooijmans et al.[30]
CNVR1644	2	77628601	77637800	9200	Crooijmans et al.[30]
CNVR1652	2	79059901	79085900	26000	Crooijmans et al.[30]
CNVR1673	2	81952601	81965836	13236	Crooijmans et al.[30]
CNVR1750	2	96253506	96273117	19612	Crooijmans et al.[30]
CNVR1761	2	97916701	98023100	106400	Crooijmans et al.[30]
CNVR1820	2	110020401	110022900	2500	Crooijmans et al.[30]
CNVR1826	2	110321601	110322800	1200	Crooijmans et al.[30]
CNVR1827	2	110324801	110326800	2000	Crooijmans et al.[30]
CNVR1883	2	119958632	119958980	349	Crooijmans et al.[30]
CNVR1934	2	129098501	129158400	59900	Luo et al.[31];Crooijmans et al.[30]
CNVR1935	2	129159401	129174600	15200	Luo et al.[31];Crooijmans et al.[30]
CNVR1961	2	131629838	131630172	335	Crooijmans et al.[30]
CNVR1962	2	131633591	131633737	147	Crooijmans et al.[30]
CNVR1990	2	135849378	135849483	106	Crooijmans et al.[30]
CNVR2027	2	142379173	142406182	27010	Crooijmans et al.[30]
CNVR2028	2	142413301	142424500	11200	Crooijmans et al.[30]
CNVR2120	3	11653801	11665300	11500	Crooijmans et al.[30]
CNVR2188	3	30432127	30432265	139	Crooijmans et al.[30]
CNVR2239	3	41102901	41110500	7600	Crooijmans et al.[30]
CNVR2296	3	54751601	54768900	17300	Crooijmans et al.[30]
CNVR2318	3	59625401	59626700	1300	Crooijmans et al.[30]
CNVR2558	3	103719653	103719774	122	Crooijmans et al.[30]
CNVR2601	3	110405401	110409900	4500	Luo et al.[31];Crooijmans et al.[30]
CNVR2602	3	110415101	110416400	1300	Luo et al.[31];Crooijmans et al.[30]
CNVR2633	4	8196636	8207027	10392	Crooijmans et al.[30]
CNVR2645	4	11292201	11309200	17000	Crooijmans et al.[30]
CNVR2675	4	19140863	19142021	1159	Crooijmans et al.[30]
CNVR2696	4	23839944	23872074	32131	Crooijmans et al.[30]
CNVR2697	4	23872599	23875349	2751	Crooijmans et al.[30]
CNVR2830	4	53830251	53831119	869	Crooijmans et al.[30]
CNVR2857	4	59261827	59262232	406	Crooijmans et al.[30]
CNVR2859	4	59572128	59586200	14073	Crooijmans et al.[30]
CNVR2862	4	60131701	60133400	1700	Crooijmans et al.[30]
CNVR2981	4	80850701	80858200	7500	Crooijmans et al.[30]
CNVR2986	4	81705127	81705228	102	Crooijmans et al.[30]
CNVR3011	4	85227649	85286127	58479	Luo et al.[31];Crooijmans et al.[30]
CNVR3012	4	85286423	85338625	52203	Luo et al.[31];Crooijmans et al.[30]
CNVR3013	4	85358289	85432680	74392	Luo et al.[31];Crooijmans et al.[30]
CNVR3147	5	19625001	19709900	84900	Luo et al.[31];Crooijmans et al.[30]
CNVR3176	5	26337201	26340900	3700	Crooijmans et al.[30]
CNVR3177	5	26359601	26361900	2300	Luo et al.[31];Crooijmans et al.[30]
CNVR3178	5	26376601	26378251	1651	Luo et al.[31];Crooijmans et al.[30]
CNVR3179	5	26423238	26423342	105	Crooijmans et al.[30]
CNVR3180	5	26430601	26432600	2000	Crooijmans et al.[30]
CNVR3278	5	54818601	54820400	1800	Crooijmans et al.[30]
CNVR3333	6	3195801	3198000	2200	Crooijmans et al.[30]
CNVR3334	6	3203601	3204800	1200	Crooijmans et al.[30]
CNVR3335	6	3205222	3237108	31887	Crooijmans et al.[30]
CNVR3347	6	5535901	5554000	18100	Luo et al.[31];Crooijmans et al.[30]
CNVR3354	6	8170201	8171400	1200	Crooijmans et al.[30]
CNVR3365	6	10662104	10710006	47903	Crooijmans et al.[30]
CNVR3450	6	30162022	30162521	500	Crooijmans et al.[30]
CNVR3456	6	30944101	30945100	1000	Crooijmans et al.[30]
CNVR3457	6	30966201	30967900	1700	Crooijmans et al.[30]
CNVR3458	6	30969240	30969352	113	Crooijmans et al.[30]
CNVR3468	6	32485101	32486400	1300	Crooijmans et al.[30]
CNVR3469	6	32487401	32490400	3000	Crooijmans et al.[30]
CNVR3681	8	8923301	8928400	5100	Crooijmans et al.[30]
CNVR3682	8	8948901	8954400	5500	Crooijmans et al.[30]
CNVR3760	8	28743101	28761300	18200	Crooijmans et al.[30]
CNVR3779	9	3425601	3467200	41600	Luo et al.[31];Crooijmans et al.[30]
CNVR3793	9	6268501	6269800	1300	Crooijmans et al.[30]
CNVR3850	9	17080701	17085200	4500	Crooijmans et al.[30]
CNVR3887	10	2172451	2172569	119	Crooijmans et al.[30]
CNVR3892	10	2463001	2473500	10500	Crooijmans et al.[30]
CNVR3911	10	5378801	5404000	25200	Luo et al.[31];Crooijmans et al.[30]
CNVR3922	10	7558001	7572100	14100	Crooijmans et al.[30]
CNVR3932	10	8751201	8752900	1700	Crooijmans et al.[30]
CNVR3962	10	16362301	16400900	38600	Crooijmans et al.[30]
CNVR4073	11	15113001	15130000	17000	Crooijmans et al.[30]
CNVR4120	12	2278601	2295100	16500	Crooijmans et al.[30]
CNVR4121	12	2304901	2320900	16000	Crooijmans et al.[30]
CNVR4186	13	53801	57500	3700	Crooijmans et al.[30]
CNVR4187	13	89901	91800	1900	Crooijmans et al.[30]
CNVR4188	13	117701	119100	1400	Crooijmans et al.[30]
CNVR4189	13	121546	135500	13955	Crooijmans et al.[30]
CNVR4191	13	265501	318500	53000	Crooijmans et al.[30]
CNVR4336	14	11529501	11532500	3000	Crooijmans et al.[30]
CNVR4383	15	2350301	2363000	12700	Crooijmans et al.[30]
CNVR4407	15	9371301	9382600	11300	Crooijmans et al.[30]
CNVR4420	15	11171101	11175700	4600	Crooijmans et al.[30]
CNVR4429	15	12485801	12493400	7600	Crooijmans et al.[30]
CNVR4430	15	12544301	12550400	6100	Crooijmans et al.[30]
CNVR4443	16	217601	221800	4200	Crooijmans et al.[30]
CNVR4444	16	235134	251820	16687	Crooijmans et al.[30]
CNVR4445	16	256529	283311	26783	Crooijmans et al.[30]
CNVR4446	16	292549	339900	47352	Crooijmans et al.[30]
CNVR4447	16	402401	405200	2800	Luo et al.[31];Crooijmans et al.[30]
CNVR4448	16	408901	412800	3900	Luo et al.[31];Crooijmans et al.[30]
CNVR4449	16	426292	449100	22809	Luo et al.[31];Crooijmans et al.[30]
CNVR4450	16	477303	498108	20806	Luo et al.[31];Crooijmans et al.[30]
CNVR4511	18	361501	368900	7400	Crooijmans et al.[30]
CNVR4512	18	371001	396800	25800	Crooijmans et al.[30]
CNVR4616	20	1759701	1763800	4100	Crooijmans et al.[30]
CNVR4711	21	5885667	5889675	4009	Crooijmans et al.[30]
CNVR4715	22	1093	21977	20885	Luo et al.[31]
CNVR4769	23	4193701	4196700	3000	Crooijmans et al.[30]
CNVR4818	24	5659128	5659229	102	Crooijmans et al.[30]
CNVR4823	25	18188	18373	186	Crooijmans et al.[30]
CNVR4824	25	29001	30400	1400	Crooijmans et al.[30]
CNVR4825	25	110501	113800	3300	Crooijmans et al.[30]
CNVR4826	25	177101	186300	9200	Crooijmans et al.[30]
CNVR4827	25	189601	191000	1400	Crooijmans et al.[30]
CNVR4828	25	196773	208096	11324	Crooijmans et al.[30]
CNVR4829	25	224793	224921	129	Crooijmans et al.[30]
CNVR4830	25	236544	248983	12440	Crooijmans et al.[30]
CNVR4831	25	330401	333400	3000	Crooijmans et al.[30]
CNVR4832	25	339101	340700	1600	Crooijmans et al.[30]
CNVR4833	25	365601	373300	7700	Crooijmans et al.[30]
CNVR4834	25	407601	410800	3200	Crooijmans et al.[30]
CNVR4835	25	423301	425500	2200	Crooijmans et al.[30]
CNVR4836	25	490701	497000	6300	Crooijmans et al.[30]
CNVR4837	25	505101	507500	2400	Crooijmans et al.[30]
CNVR4838	25	520201	536400	16200	Crooijmans et al.[30]
CNVR4839	25	538401	540300	1900	Crooijmans et al.[30]
CNVR4840	25	549201	550600	1400	Crooijmans et al.[30]
CNVR4841	25	614901	619500	4600	Crooijmans et al.[30]
CNVR4842	25	643301	647700	4400	Crooijmans et al.[30]
CNVR4843	25	655901	657600	1700	Crooijmans et al.[30]
CNVR4844	25	708401	711300	2900	Crooijmans et al.[30]
CNVR4845	25	797518	802412	4895	Crooijmans et al.[30]
CNVR4846	25	854232	858637	4406	Crooijmans et al.[30]
CNVR4847	25	865187	870171	4985	Crooijmans et al.[30]
CNVR4848	25	912737	921492	8756	Crooijmans et al.[30]
CNVR4849	25	929385	932946	3562	Crooijmans et al.[30]
CNVR4850	25	936760	947798	11039	Crooijmans et al.[30]
CNVR4851	25	974801	979600	4800	Crooijmans et al.[30]
CNVR4852	25	979601	988000	8400	Crooijmans et al.[30]
CNVR4853	25	990612	994923	4312	Crooijmans et al.[30]
CNVR4854	25	999101	1010300	11200	Crooijmans et al.[30]
CNVR4855	25	1141523	1150425	8903	Crooijmans et al.[30]
CNVR4856	25	1162501	1168600	6100	Crooijmans et al.[30]
CNVR4857	25	1215301	1219900	4600	Crooijmans et al.[30]
CNVR4858	25	1382901	1386000	3100	Crooijmans et al.[30]
CNVR4859	25	1508801	1513600	4800	Crooijmans et al.[30]
CNVR4860	25	1671001	1679800	8800	Crooijmans et al.[30]
CNVR4861	25	1681501	1683200	1700	Crooijmans et al.[30]
CNVR4862	25	1703501	1710300	6800	Crooijmans et al.[30]
CNVR4863	25	1729301	1730600	1300	Crooijmans et al.[30]
CNVR4864	25	1737101	1812100	75000	Crooijmans et al.[30]
CNVR4896	27	26201	32769	6569	Crooijmans et al.[30]
CNVR4897	27	103401	105800	2400	Crooijmans et al.[30]
CNVR4898	27	248201	253900	5700	Crooijmans et al.[30]
CNVR4899	27	263801	266500	2700	Crooijmans et al.[30]
CNVR4900	27	290301	294100	3800	Crooijmans et al.[30]
CNVR4969	28	1	5000	5000	Crooijmans et al.[30]
CNVR4970	28	654325	654536	212	Crooijmans et al.[30]
CNVR4972	28	874001	876600	2600	Crooijmans et al.[30]
CNVR5045	W	183401	185100	1700	Crooijmans et al.[30]
CNVR5046	W	192101	195500	3400	Crooijmans et al.[30]
CNVR5135	Z	8248371	8345000	96630	Luo et al.[31];Crooijmans et al.[30]
CNVR5212	Z	21320601	21356900	36300	Luo et al.[31];Crooijmans et al.[30]
CNVR5410	Z	52648701	52661500	12800	Crooijmans et al.[30]
CNVR5470	Z	64006401	64064500	58100	Crooijmans et al.[30]
CNVR5490	Z	67041201	67050900	9700	Crooijmans et al.[30]
CNVR5496	Z	67612601	67673900	61300	Luo et al.[31];Crooijmans et al.[30]
CNVR5501	Z	68077301	68100500	23200	Crooijmans et al.[30]
CNVR5522	Z	70861801	70917800	56000	Crooijmans et al.[30]
CNVR5532	Z	72987068	72994791	7724	Crooijmans et al.[30]
CNVR5533	Z	72997901	73003800	5900	Crooijmans et al.[30]
CNVR5534	Z	73234301	73235300	1000	Crooijmans et al.[30]
CNVR5535	Z	73237401	73362800	125400	Crooijmans et al.[30]
CNVR5536	Z	73366301	73475600	109300	Crooijmans et al.[30]
CNVR5537	Z	73477401	73478400	1000	Crooijmans et al.[30]
CNVR5538	Z	73483001	73611200	128200	Crooijmans et al.[30]
CNVR5539	Z	73615501	73907000	291500	Crooijmans et al.[30]
CNVR5540	Z	73907401	73916500	9100	Crooijmans et al.[30]
CNVR5541	Z	73919301	73922500	3200	Crooijmans et al.[30]
CNVR5542	Z	73925101	74138400	213300	Crooijmans et al.[30]
CNVR5543	Z	74140301	74141900	1600	Crooijmans et al.[30]
CNVR5544	Z	74144701	74148500	3800	Crooijmans et al.[30]
CNVR5545	Z	74148501	74153800	5300	Crooijmans et al.[30]
CNVR5546	Z	74155401	74193200	37800	Crooijmans et al.[30]
CNVR5547	Z	74193601	74206100	12500	Crooijmans et al.[30]
CNVR5548	Z	74212601	74262400	49800	Crooijmans et al.[30]
CNVR5549	Z	74268401	74508200	239800	Crooijmans et al.[30]
CNVR5550	Z	74510601	74542200	31600	Crooijmans et al.[30]
CNVR5551	Z	74545701	74575200	29500	Crooijmans et al.[30]
CNVR5552	Z	74579001	74627100	48100	Crooijmans et al.[30]
CNVR5553	Z	74627918	75028800	400883	Crooijmans et al.[30]
CNVR5554	Z	75034801	75047300	12500	Crooijmans et al.[30]
CNVR5555	Z	75048101	75130300	82200	Crooijmans et al.[30]
CNVR5556	Z	75130801	75161800	31000	Crooijmans et al.[30]
CNVR5557	Z	75162601	75164800	2200	Crooijmans et al.[30]
CNVR5558	Z	75165101	75259200	94100	Crooijmans et al.[30]
CNVR5559	Z	75260401	75366900	106500	Crooijmans et al.[30]
CNVR5560	Z	75372901	75428400	55500	Crooijmans et al.[30]
CNVR5561	Z	75430001	75431100	1100	Crooijmans et al.[30]
CNVR5562	Z	75433001	75441800	8800	Crooijmans et al.[30]
CNVR5563	Z	75446501	75454000	7500	Crooijmans et al.[30]
CNVR5564	Z	75457001	75561100	104100	Crooijmans et al.[30]
CNVR5565	Z	75561101	75562100	1000	Crooijmans et al.[30]
CNVR5566	Z	75566701	75890700	324000	Crooijmans et al.[30]
CNVR5567	Z	75899001	75908900	9900	Crooijmans et al.[30]
CNVR5568	Z	75913301	75916400	3100	Crooijmans et al.[30]
CNVR5569	Z	75916401	75920600	4200	Crooijmans et al.[30]
CNVR5570	Z	75924001	76203100	279100	Crooijmans et al.[30]
CNVR5571	Z	76210801	76334700	123900	Crooijmans et al.[30]
CNVR5572	Z	76336601	76339600	3000	Crooijmans et al.[30]
CNVR5573	Z	76350901	76354700	3800	Crooijmans et al.[30]
CNVR5574	Z	76359601	76401800	42200	Crooijmans et al.[30]
CNVR5575	Z	76412001	76413300	1300	Crooijmans et al.[30]
CNVR5576	Z	76414101	76480500	66400	Crooijmans et al.[30]
CNVR5577	Z	76488601	76492200	3600	Crooijmans et al.[30]
CNVR5578	Z	76499701	76567100	67400	Crooijmans et al.[30]
CNVR5579	Z	76572801	76591500	18700	Crooijmans et al.[30]
CNVR5580	Z	76593501	76594600	1100	Crooijmans et al.[30]
CNVR5581	Z	76596301	76602000	5700	Crooijmans et al.[30]
CNVR5582	Z	76602001	76728400	126400	Crooijmans et al.[30]
CNVR5583	Z	76732901	77059200	326300	Crooijmans et al.[30]
CNVR5584	Z	77061301	77062600	1300	Crooijmans et al.[30]
CNVR5585	Z	77066801	77277400	210600	Crooijmans et al.[30]
CNVR5586	Z	77284101	77288800	4700	Crooijmans et al.[30]
CNVR5587	Z	77295701	77302500	6800	Crooijmans et al.[30]
CNVR5588	Z	77311001	77314700	3700	Crooijmans et al.[30]
CNVR5589	Z	77320801	77373100	52300	Crooijmans et al.[30]
CNVR5590	Z	77373101	77418000	44900	Crooijmans et al.[30]
CNVR5591	Z	77419801	77425400	5600	Crooijmans et al.[30]
CNVR5592	Z	77428001	77439900	11900	Crooijmans et al.[30]
CNVR5593	Z	77441901	77445100	3200	Crooijmans et al.[30]
CNVR5594	Z	77445101	77460200	15100	Crooijmans et al.[30]
CNVR5595	Z	77466701	77470000	3300	Crooijmans et al.[30]
CNVR5596	Z	77478201	77479600	1400	Crooijmans et al.[30]
CNVR5597	Z	77481001	77502500	21500	Crooijmans et al.[30]
CNVR5598	Z	77507201	77509600	2400	Crooijmans et al.[30]
CNVR5599	Z	77514501	77558400	43900	Crooijmans et al.[30]
CNVR5600	Z	77560801	77564300	3500	Crooijmans et al.[30]
CNVR5601	Z	77565101	77722600	157500	Crooijmans et al.[30]
CNVR5602	Z	77723401	77724800	1400	Crooijmans et al.[30]
CNVR5603	Z	77725401	77728000	2600	Crooijmans et al.[30]
CNVR5604	Z	77730601	77844000	113400	Crooijmans et al.[30]
CNVR5605	Z	77846701	77848700	2000	Crooijmans et al.[30]
CNVR5606	Z	77854601	77856100	1500	Crooijmans et al.[30]
CNVR5607	Z	77857601	77958100	100500	Crooijmans et al.[30]
CNVR5608	Z	77963901	77965600	1700	Crooijmans et al.[30]
CNVR5609	Z	77968101	77982600	14500	Crooijmans et al.[30]
CNVR5610	Z	77984601	78058400	73800	Crooijmans et al.[30]
CNVR5611	Z	78063901	78066100	2200	Crooijmans et al.[30]
CNVR5612	Z	78069901	78172300	102400	Crooijmans et al.[30]
CNVR5613	Z	78173501	78175600	2100	Crooijmans et al.[30]
CNVR5614	Z	78176801	78203700	26900	Crooijmans et al.[30]
CNVR5615	Z	78208601	78211500	2900	Crooijmans et al.[30]
CNVR5616	Z	78211501	78215300	3800	Crooijmans et al.[30]
CNVR5617	Z	78215301	78223400	8100	Crooijmans et al.[30]
CNVR5618	Z	78225701	78227600	1900	Crooijmans et al.[30]
CNVR5619	Z	78232401	78236000	3600	Crooijmans et al.[30]
CNVR5620	Z	78241001	78243100	2100	Crooijmans et al.[30]
CNVR5621	Z	78244101	78309100	65000	Crooijmans et al.[30]
CNVR5622	Z	78313801	78319500	5700	Crooijmans et al.[30]
CNVR5657	Z	80795313	80795498	186	Crooijmans et al.[30]
CNVR5658	Z	80811401	80813400	2000	Crooijmans et al.[30]
CNVR5659	Z	80854317	80854872	556	Crooijmans et al.[30]
CNVR5660	Z	81022801	81035900	13100	Crooijmans et al.[30]
CNVR5661	Z	81204801	81208300	3500	Crooijmans et al.[30]
CNVR5662	Z	81212701	81214900	2200	Crooijmans et al.[30]
CNVR5663	Z	81276701	81281500	4800	Crooijmans et al.[30]
CNVR5664	Z	81283827	81284069	243	Crooijmans et al.[30]
CNVR5665	Z	81302801	81310200	7400	Crooijmans et al.[30]
CNVR5666	Z	81351201	81358100	6900	Crooijmans et al.[30]
CNVR5667	Z	81370901	81380100	9200	Crooijmans et al.[30]
CNVR5668	Z	81391201	81401800	10600	Crooijmans et al.[30]
CNVR5669	Z	81472001	81486400	14400	Crooijmans et al.[30]
CNVR5670	Z	81586201	81595600	9400	Crooijmans et al.[30]
CNVR5671	Z	81596901	81602200	5300	Crooijmans et al.[30]
CNVR5672	Z	81602201	81608300	6100	Crooijmans et al.[30]
CNVR5673	Z	81609101	81611900	2800	Crooijmans et al.[30]
CNVR5674	Z	81611901	81624600	12700	Crooijmans et al.[30]
CNVR5675	Z	81649101	81654800	5700	Crooijmans et al.[30]
CNVR5676	Z	81705976	81706212	237	Crooijmans et al.[30]
CNVR5677	Z	81713101	81720900	7800	Crooijmans et al.[30]
CNVR5678	Z	81737708	81738207	500	Crooijmans et al.[30]
CNVR5679	Z	81811101	82354700	543600	Crooijmans et al.[30]
