# Supplementary material for: Genome-wide identification of copy number variations between two chicken lines that differ in genetic resistance to Marek’s disease
Source: BMC Genomics. 2015 Oct 23;16:843. doi: 10.1186/s12864-015-2080-5 (PMC4619206; doi:10.1186/s12864-015-2080-5)
Supplement: Additional file 3: Table S5. — Forward and backward primers of the validated CNVRs. (XLSX 9 kb) [file 12864_2015_2080_MOESM3_ESM.xlsx]

## Sheet: Table S5
Table S5 Forward and backward primers of the validated CNVRs
CNVR ID	Chromosome	Start (bp)	End (bp)	CNV size (bp)	Line	Forward	Reverse	Amplicon length (bp)
CNVR2365	3	69706301	69707900	1600	72	TTTTCCACCACTCCTCTC	GCTTCCTATTACTTATTCCC	2094
CNVR2772	4	38999001	39000300	1300	72	GGCACATCTCCCACCTT	CATTTTCATCCTCCTTCTCT	1486
CNVR3265	5	50630901	50632100	1200	72	TCCCAGTCTGTGCCTTC	CTGCTCTCCCCTGTCAA	1818
CNVR5213	Z	21387586	21387764	179	63	ACTCTATGTTGCGTGGAAA	GTCTGGTGTGACGGTGAA	480
