# Supplementary material for: Genome-wide identification of copy number variations between two chicken lines that differ in genetic resistance to Marek’s disease
Source: BMC Genomics. 2015 Oct 23;16:843. doi: 10.1186/s12864-015-2080-5 (PMC4619206; doi:10.1186/s12864-015-2080-5)
Supplement: Additional file 4: Table S6-S7. — List of ASE genes used for comparison (Table S6) and Overlap between line-specific CNVRs of high frequency with ASE genes (Table S7). ASE: allele-specific expression. (XLSX 45 kb) [file 12864_2015_2080_MOESM4_ESM.xlsx]

## Sheet: ASE genes
Table S6 List of ASE genes used for comparison analysis
Chromosome	Start (bp)	End (bp)	Transcript ID
1	77009	89016	ENSGALT00000015903
1	436356	454771	ENSGALT00000022367
1	690900	708802	ENSGALT00000012929
1	935412	954122	ENSGALT00000013228
1	1016280	1061797	ENSGALT00000013284
1	6559299	6578617	ENSGALT00000022327
1	7325533	7338880	ENSGALT00000022573
1	10867381	10986273	ENSGALT00000013777
1	14681576	14715087	ENSGALT00000012832
1	14805856	14871215	ENSGALT00000011599
1	20283171	20512301	ENSGALT00000021457
1	29596114	29655026	ENSGALT00000015558
1	35803700	35863585	ENSGALT00000016330
1	42664997	42677602	ENSGALT00000018193
1	43207668	43254712	ENSGALT00000018288
1	44935662	45003163	ENSGALT00000018451
1	45245467	45308710	ENSGALT00000018508
1	45323663	45357431	ENSGALT00000018529
1	45406752	45421533	ENSGALT00000018560
1	45566260	45580903	ENSGALT00000018639
1	47062432	47071267	ENSGALT00000018851
1	47072483	47103440	ENSGALT00000018870
1	47572394	47617501	ENSGALT00000019063
1	49298674	49306479	ENSGALT00000019438
1	49333003	49334611	ENSGALT00000030611
1	49351393	49367782	ENSGALT00000019442
1	49889270	49917164	ENSGALT00000019622
1	50807044	50830299	ENSGALT00000020049
1	54408434	54444482	ENSGALT00000020683
1	54927407	55004223	ENSGALT00000020806
1	55671165	55703413	ENSGALT00000020826
1	55884055	55900238	ENSGALT00000020864
1	56212497	56296143	ENSGALT00000020873
1	56390458	56460409	ENSGALT00000020879
1	56529993	56569101	ENSGALT00000020916
1	56827921	56860120	ENSGALT00000020953
1	60371019	60416706	ENSGALT00000021199
1	60421153	60432325	ENSGALT00000021201
1	62261359	62268585	ENSGALT00000021334
1	66989113	67001063	ENSGALT00000021607
1	68357088	68439455	ENSGALT00000022836
1	69327838	69350968	ENSGALT00000022970
1	70738014	70855055	ENSGALT00000023016
1	76401716	76426364	ENSGALT00000023319
1	76468777	76489284	ENSGALT00000023339
1	76644864	76651986	ENSGALT00000023361
1	76736133	76738277	ENSGALT00000023425
1	76738643	76753824	ENSGALT00000023441
1	76797116	76805080	ENSGALT00000023476
1	77150673	77176640	ENSGALT00000030490
1	77334315	77359530	ENSGALT00000023764
1	77619361	77619907	ENSGALT00000037045
1	77919248	77926023	ENSGALT00000023744
1	78850415	78861364	ENSGALT00000024035
1	80151495	80204080	ENSGALT00000024321
1	82424530	82436617	ENSGALT00000024400
1	83935564	83975399	ENSGALT00000024624
1	84752048	84768960	ENSGALT00000024760
1	84773987	84791344	ENSGALT00000024762
1	86037077	86159219	ENSGALT00000024772
1	91207512	91239079	ENSGALT00000024924
1	91248214	91253003	ENSGALT00000024926
1	101827879	101837162	ENSGALT00000025386
1	104229675	104274473	ENSGALT00000025608
1	104415308	104474877	ENSGALT00000025637
1	104733803	104766998	ENSGALT00000036762
1	108198652	108251484	ENSGALT00000025995
1	111360103	111377529	ENSGALT00000026171
1	111612571	111618843	ENSGALT00000026187
1	111733198	111889685	ENSGALT00000036653
1	117286492	117477666	ENSGALT00000026316
1	117716972	117747598	ENSGALT00000026366
1	117766585	117785247	ENSGALT00000026377
1	119398187	119620052	ENSGALT00000026488
1	119835500	119872605	ENSGALT00000026654
1	120159803	120161450	ENSGALT00000026689
1	121725601	121741660	ENSGALT00000026744
1	122363028	122388998	ENSGALT00000026753
1	122389882	122421040	ENSGALT00000026755
1	128477650	128507401	ENSGALT00000026928
1	129707208	129728936	ENSGALT00000027007
1	137262148	137311453	ENSGALT00000027189
1	142057710	142064431	ENSGALT00000027242
1	143960154	144042261	ENSGALT00000027273
1	152707237	152734629	ENSGALT00000027336
1	153466827	153648432	ENSGALT00000027346
1	153680831	153685665	ENSGALT00000027350
1	154197387	154237719	ENSGALT00000027356
1	167087993	167118115	ENSGALT00000027434
1	167942414	167962710	ENSGALT00000027453
1	168542419	168560395	ENSGALT00000027473
1	169524418	169555939	ENSGALT00000027493
1	169701517	169710954	ENSGALT00000027509
1	171574830	171612194	ENSGALT00000036465
1	173762790	173787008	ENSGALT00000027574
1	176655869	176725970	ENSGALT00000027655
1	177819579	177839402	ENSGALT00000027667
1	177979183	178033249	ENSGALT00000027676
1	178467722	178487092	ENSGALT00000027690
1	179571327	179589477	ENSGALT00000027716
1	179606745	179632201	ENSGALT00000027725
1	179878287	179941666	ENSGALT00000027735
1	181451102	181589260	ENSGALT00000027753
1	181647082	181654718	ENSGALT00000027763
1	184760238	184800314	ENSGALT00000027816
1	185050716	185058198	ENSGALT00000027832
1	186813785	186845023	ENSGALT00000027854
1	187935345	187939781	ENSGALT00000027873
1	193365549	193377741	ENSGALT00000001911
1	193761014	193781202	ENSGALT00000028034
1	193867727	193906136	ENSGALT00000022062
2	363001	364122	ENSGALT00000039397
2	708804	733943	ENSGALT00000008045
2	771100	833143	ENSGALT00000008096
2	3185314	3205912	ENSGALT00000008691
2	3841474	3864815	ENSGALT00000008818
2	3930887	3953861	ENSGALT00000008851
2	4823971	4916752	ENSGALT00000009616
2	5265322	5288919	ENSGALT00000031283
2	6140052	6166029	ENSGALT00000009966
2	8513774	8529642	ENSGALT00000010388
2	9417856	9456238	ENSGALT00000010544
2	11396671	11421465	ENSGALT00000011386
2	13816139	13922505	ENSGALT00000011564
2	14597994	14657468	ENSGALT00000011863
2	16026710	16084527	ENSGALT00000012254
2	16817532	17151976	ENSGALT00000012598
2	20218012	20318200	ENSGALT00000014236
2	20374797	20457442	ENSGALT00000014256
2	20711042	20726377	ENSGALT00000014574
2	22801430	22806734	ENSGALT00000015413
2	23758628	23775319	ENSGALT00000015719
2	23846202	23968530	ENSGALT00000015764
2	23980339	23995941	ENSGALT00000015769
2	24256192	24329558	ENSGALT00000015833
2	24903349	24915902	ENSGALT00000017402
2	28587086	28608532	ENSGALT00000017566
2	28893078	28948048	ENSGALT00000017616
2	30690281	30698829	ENSGALT00000037877
2	31085290	31108843	ENSGALT00000017800
2	31698416	31729759	ENSGALT00000017898
2	41602629	41626749	ENSGALT00000018780
2	48103439	48249944	ENSGALT00000019894
2	54483349	54494846	ENSGALT00000020295
2	56802201	56969787	ENSGALT00000020658
2	61611281	61643101	ENSGALT00000020743
2	64220312	64240790	ENSGALT00000020848
2	65635921	65647950	ENSGALT00000020893
2	66376323	66400743	ENSGALT00000020918
2	67823486	67830028	ENSGALT00000020999
2	68405651	68508208	ENSGALT00000037168
2	69248909	69317872	ENSGALT00000021065
2	75483064	75633537	ENSGALT00000021128
2	79747253	79763606	ENSGALT00000021325
2	80801705	80940693	ENSGALT00000021387
2	84221676	84295762	ENSGALT00000021448
2	85633534	85645076	ENSGALT00000021487
2	88911151	88929189	ENSGALT00000021849
2	89126844	89176918	ENSGALT00000021913
2	90587561	90656025	ENSGALT00000022206
2	93248440	93249914	ENSGALT00000025383
2	100833604	100852126	ENSGALT00000023897
2	100854194	100869739	ENSGALT00000023894
2	101603490	101612231	ENSGALT00000024028
2	101788715	101808623	ENSGALT00000024055
2	101809675	101827061	ENSGALT00000024064
2	102488152	102521644	ENSGALT00000024169
2	102682001	102693601	ENSGALT00000024197
2	102694752	102710074	ENSGALT00000024206
2	102709953	102735947	ENSGALT00000024240
2	103383679	103410706	ENSGALT00000024382
2	104126304	104127381	ENSGALT00000030920
2	111285264	111302348	ENSGALT00000024873
2	114842425	114865431	ENSGALT00000025027
2	115030392	115080545	ENSGALT00000025048
2	125925065	125952171	ENSGALT00000025727
2	126170345	126183360	ENSGALT00000025764
2	126747262	126929143	ENSGALT00000025780
2	128879367	128946473	ENSGALT00000025850
2	129192378	129207237	ENSGALT00000025893
2	136519257	136544734	ENSGALT00000026454
2	137586975	137621986	ENSGALT00000026409
2	137737297	137762174	ENSGALT00000026383
2	138283683	138306583	ENSGALT00000026325
2	148587857	148720614	ENSGALT00000000103
3	2177271	2295866	ENSGALT00000007092
3	3037096	3057283	ENSGALT00000013400
3	4287639	4290846	ENSGALT00000013999
3	4299438	4314233	ENSGALT00000031983
3	4356082	4366034	ENSGALT00000013995
3	4356082	4375184	ENSGALT00000014083
3	9406398	9417141	ENSGALT00000014390
3	9462113	9489472	ENSGALT00000014378
3	12436960	12445015	ENSGALT00000014689
3	14643233	14661954	ENSGALT00000014344
3	14683118	14690313	ENSGALT00000014324
3	15172838	15185206	ENSGALT00000014091
3	15356828	15375146	ENSGALT00000014017
3	15894453	15914550	ENSGALT00000023376
3	16102968	16135926	ENSGALT00000014863
3	16947713	16952145	ENSGALT00000015194
3	17983815	18041313	ENSGALT00000015441
3	18087481	18126166	ENSGALT00000015469
3	20976410	21066009	ENSGALT00000031937
3	21364604	21386867	ENSGALT00000015990
3	21386043	21408216	ENSGALT00000016003
3	24548140	24570676	ENSGALT00000016181
3	29622976	29626340	ENSGALT00000016540
3	30239236	30266867	ENSGALT00000016835
3	30366352	30390590	ENSGALT00000016977
3	31374262	31424700	ENSGALT00000017201
3	32857970	32873251	ENSGALT00000037962
3	33190451	33200445	ENSGALT00000017313
3	33231895	33269855	ENSGALT00000017325
3	37025128	37060227	ENSGALT00000000338
3	38182462	38327510	ENSGALT00000017942
3	39760481	39789923	ENSGALT00000018104
3	40114800	40162988	ENSGALT00000018228
3	41393867	41474285	ENSGALT00000018484
3	41759131	41766064	ENSGALT00000031830
3	44538064	44608530	ENSGALT00000018893
3	44704893	44728363	ENSGALT00000018901
3	44923213	44929994	ENSGALT00000019062
3	47933231	48068830	ENSGALT00000020285
3	51729675	51748113	ENSGALT00000022374
3	52289996	52319905	ENSGALT00000022415
3	53854459	53873283	ENSGALT00000022483
3	65122173	65221853	ENSGALT00000024193
3	65542810	65609587	ENSGALT00000024245
3	65614621	65620951	ENSGALT00000024248
3	65721375	65726791	ENSGALT00000024260
3	65969394	65975774	ENSGALT00000024288
3	66123599	66154746	ENSGALT00000024308
3	66202299	66260746	ENSGALT00000024312
3	68127683	68220253	ENSGALT00000024849
3	71847388	71939119	ENSGALT00000025012
3	72069650	72073196	ENSGALT00000031690
3	74831498	74853078	ENSGALT00000025170
3	74853140	74946896	ENSGALT00000025373
3	76326432	76373661	ENSGALT00000025524
3	76969136	76997014	ENSGALT00000025544
3	77659754	77717628	ENSGALT00000025575
3	77839635	77873063	ENSGALT00000025577
3	87729800	87747291	ENSGALT00000026329
3	87804936	87828658	ENSGALT00000031634
3	90579227	90585822	ENSGALT00000031625
3	91473379	91513575	ENSGALT00000026394
3	96746491	96802174	ENSGALT00000026541
3	103783105	103791013	ENSGALT00000031579
3	103895601	103938672	ENSGALT00000026624
3	103970331	103984905	ENSGALT00000026627
3	104103735	104109028	ENSGALT00000026648
3	104125581	104133092	ENSGALT00000026659
3	107081011	107082273	ENSGALT00000031540
3	108386327	108399624	ENSGALT00000026922
3	109423489	109444248	ENSGALT00000026967
4	1555731	1567433	ENSGALT00000006376
4	1807528	1811398	ENSGALT00000007539
4	1841835	1857989	ENSGALT00000007663
4	1871905	1874674	ENSGALT00000007718
4	1883585	1891510	ENSGALT00000007775
4	2080929	2086555	ENSGALT00000008098
4	2177524	2195453	ENSGALT00000008713
4	2332975	2367177	ENSGALT00000009025
4	2387396	2400346	ENSGALT00000009079
4	2420805	2446853	ENSGALT00000009276
4	3309255	3364270	ENSGALT00000009683
4	5126064	5129989	ENSGALT00000010849
4	5889626	5934997	ENSGALT00000011069
4	8257305	8521317	ENSGALT00000011155
4	8634030	8650909	ENSGALT00000011214
4	11883097	12001014	ENSGALT00000012370
4	12130083	12158495	ENSGALT00000012483
4	12472624	12505704	ENSGALT00000012629
4	12768458	12843495	ENSGALT00000012737
4	12865314	12889632	ENSGALT00000012828
4	12913181	12975486	ENSGALT00000012914
4	13941225	14062603	ENSGALT00000013447
4	16468296	16491820	ENSGALT00000030227
4	16521843	16523820	ENSGALT00000014121
4	17666118	17698221	ENSGALT00000014782
4	21328063	21376386	ENSGALT00000015353
4	24926505	24997559	ENSGALT00000015774
4	25012881	25021145	ENSGALT00000015813
4	28735294	28768947	ENSGALT00000015909
4	28797690	28800415	ENSGALT00000015929
4	29177048	29219333	ENSGALT00000016022
4	29267557	29359420	ENSGALT00000016039
4	32292870	32664499	ENSGALT00000016356
4	33468126	33470991	ENSGALT00000016438
4	33788158	33802241	ENSGALT00000016572
4	45006256	45022555	ENSGALT00000017734
4	45032979	45054431	ENSGALT00000017742
4	45743705	45776733	ENSGALT00000018201
4	53335688	53350682	ENSGALT00000019385
4	54343364	54387579	ENSGALT00000019581
4	57754985	57763766	ENSGALT00000019897
4	59708726	59730688	ENSGALT00000000071
4	59791982	59835703	ENSGALT00000020064
4	60597387	60634806	ENSGALT00000021577
4	60925660	60939133	ENSGALT00000021952
4	60946454	60963595	ENSGALT00000021994
4	62415271	62450258	ENSGALT00000032109
4	64418838	64453487	ENSGALT00000022366
4	68541427	68547721	ENSGALT00000023079
4	68639812	68667978	ENSGALT00000023095
4	78178488	78233602	ENSGALT00000024208
4	79387353	79434358	ENSGALT00000025047
4	81411666	81420730	ENSGALT00000025171
4	82881865	82904990	ENSGALT00000025330
4	83450303	83469111	ENSGALT00000025333
4	84948880	84959463	ENSGALT00000025399
4	85000643	85030294	ENSGALT00000037150
4	85030497	85044996	ENSGALT00000025439
4	85046210	85059057	ENSGALT00000025450
4	85169363	85173466	ENSGALT00000025484
4	85381681	85384310	ENSGALT00000037129
4	85515560	85523284	ENSGALT00000025688
4	85721718	85737210	ENSGALT00000032015
4	88729860	88838236	ENSGALT00000025829
5	142306	159206	ENSGALT00000005350
5	915531	917842	ENSGALT00000040443
5	1710070	1846316	ENSGALT00000006406
5	3627317	3645623	ENSGALT00000019910
5	6774140	6845804	ENSGALT00000008490
5	7606153	7646282	ENSGALT00000008932
5	8431508	8661177	ENSGALT00000009170
5	8757968	8763114	ENSGALT00000009266
5	9059013	9172816	ENSGALT00000009535
5	10948694	10953363	ENSGALT00000009809
5	10959447	11057508	ENSGALT00000009825
5	11253944	11319342	ENSGALT00000009964
5	11869290	11871121	ENSGALT00000010127
5	11874818	11894777	ENSGALT00000010128
5	11936823	11942582	ENSGALT00000039415
5	12238925	12263999	ENSGALT00000010309
5	12379086	12437855	ENSGALT00000010333
5	12527763	12529316	ENSGALT00000010405
5	12992372	12996744	ENSGALT00000010554
5	16245179	16269584	ENSGALT00000011857
5	16299056	16301301	ENSGALT00000011921
5	16387687	16406173	ENSGALT00000012190
5	17624275	17644095	ENSGALT00000012655
5	17681652	17702026	ENSGALT00000010684
5	22468639	22488574	ENSGALT00000013396
5	22500203	22509570	ENSGALT00000013425
5	23874241	23880206	ENSGALT00000013981
5	25492779	25585952	ENSGALT00000015137
5	27492490	27573996	ENSGALT00000015425
5	31546120	31552902	ENSGALT00000016005
5	33958350	33993431	ENSGALT00000016236
5	35195366	35218018	ENSGALT00000016282
5	35253579	35299381	ENSGALT00000016289
5	36871371	36880109	ENSGALT00000016505
5	36900538	36929278	ENSGALT00000016562
5	37016492	37025856	ENSGALT00000016604
5	37315711	37349907	ENSGALT00000016715
5	37413703	37431030	ENSGALT00000016763
5	37442480	37464017	ENSGALT00000016792
5	37562116	37567648	ENSGALT00000016804
5	38634499	38651966	ENSGALT00000017099
5	40144827	40210981	ENSGALT00000017215
5	43471073	43492281	ENSGALT00000017411
5	43740993	43781814	ENSGALT00000017485
5	44105000	44121283	ENSGALT00000017584
5	44314989	44318108	ENSGALT00000028074
5	44334644	44384479	ENSGALT00000017630
5	45270523	45300174	ENSGALT00000018041
5	45742522	45782353	ENSGALT00000037556
5	48312770	48378821	ENSGALT00000018280
5	50128408	50229625	ENSGALT00000018765
5	50375578	50384291	ENSGALT00000032496
5	50397015	50449044	ENSGALT00000018836
5	50534849	50582291	ENSGALT00000018877
5	50610381	50708576	ENSGALT00000018906
5	51400762	51422756	ENSGALT00000018958
5	52834899	52872470	ENSGALT00000019249
5	52957671	53114338	ENSGALT00000019277
5	53951086	54056201	ENSGALT00000019399
5	54639542	54782177	ENSGALT00000019608
5	56090026	56126129	ENSGALT00000019848
5	57691558	57750466	ENSGALT00000020133
5	57795665	57849300	ENSGALT00000020190
5	58152994	58189695	ENSGALT00000020309
5	58624305	58683518	ENSGALT00000020359
6	3915003	3932026	ENSGALT00000003908
6	4549289	4570790	ENSGALT00000004133
6	4677767	4689108	ENSGALT00000004246
6	4691407	4694526	ENSGALT00000004257
6	4731814	4761989	ENSGALT00000004276
6	8867265	8879479	ENSGALT00000005445
6	9146284	9180808	ENSGALT00000005844
6	10368933	10382418	ENSGALT00000006591
6	10383542	10389962	ENSGALT00000040808
6	10438498	10458330	ENSGALT00000006717
6	10469530	10496298	ENSGALT00000006719
6	11375532	11501581	ENSGALT00000007414
6	14548368	14635380	ENSGALT00000008074
6	15752204	15762949	ENSGALT00000008499
6	17401437	17402571	ENSGALT00000009526
6	17984756	18098872	ENSGALT00000009953
6	18276676	18322841	ENSGALT00000010107
6	21800169	21804682	ENSGALT00000021368
6	21874059	21885839	ENSGALT00000012245
6	22692109	22704935	ENSGALT00000013045
6	23149106	23171490	ENSGALT00000013446
6	26158124	26183815	ENSGALT00000014299
6	27087945	27102495	ENSGALT00000033097
6	27287974	27335710	ENSGALT00000014639
6	27536766	27571562	ENSGALT00000014779
6	28516160	28575056	ENSGALT00000015069
6	29508819	29537182	ENSGALT00000015192
6	29905637	29921730	ENSGALT00000015412
7	1259820	1290809	ENSGALT00000004172
7	4155102	4197884	ENSGALT00000005512
7	4752830	4805577	ENSGALT00000006250
7	5701701	5823487	ENSGALT00000006583
7	9526581	9556861	ENSGALT00000012935
7	9683049	9704044	ENSGALT00000013044
7	11276548	11301132	ENSGALT00000013776
7	11430527	11456219	ENSGALT00000013797
7	11879265	11890636	ENSGALT00000013901
7	11950837	12015748	ENSGALT00000013975
7	14281312	14309233	ENSGALT00000014643
7	15219970	15271809	ENSGALT00000015032
7	15304545	15320356	ENSGALT00000033290
7	16463673	16548896	ENSGALT00000015187
7	17340598	17361534	ENSGALT00000015487
7	17393715	17411970	ENSGALT00000015508
7	21704677	21707280	ENSGALT00000038318
7	22063034	22065936	ENSGALT00000018650
7	24797913	24798846	ENSGALT00000018926
7	25801491	25819426	ENSGALT00000019048
7	26674969	26805324	ENSGALT00000019136
7	27363364	27369203	ENSGALT00000019216
7	27624759	27649097	ENSGALT00000019692
7	27651553	27683122	ENSGALT00000019698
7	27739667	27755563	ENSGALT00000019721
7	30169445	30181239	ENSGALT00000020174
7	30750465	30763505	ENSGALT00000020209
7	34224210	34266800	ENSGALT00000020355
7	35053007	35066127	ENSGALT00000037747
7	35565239	35605889	ENSGALT00000020486
7	35708863	35712432	ENSGALT00000032883
7	35716691	35725457	ENSGALT00000020489
8	3425682	3426951	ENSGALT00000003906
8	3692053	3700865	ENSGALT00000004163
8	3822029	3852986	ENSGALT00000004341
8	5461869	5468336	ENSGALT00000005530
8	7564280	7592106	ENSGALT00000007437
8	12812438	12843013	ENSGALT00000009401
8	13146966	13166492	ENSGALT00000009583
8	15253515	15275599	ENSGALT00000014128
8	18504654	18513032	ENSGALT00000014698
8	19354569	19442796	ENSGALT00000016435
8	19633055	19635948	ENSGALT00000016441
8	19843295	19863938	ENSGALT00000016617
8	20075621	20085978	ENSGALT00000016679
8	23070712	23095768	ENSGALT00000017192
8	24015719	24020780	ENSGALT00000017480
8	24173995	24176346	ENSGALT00000017563
8	25579089	25585001	ENSGALT00000017746
8	25585365	25597365	ENSGALT00000017753
8	26391540	26401494	ENSGALT00000017833
8	27103614	27128984	ENSGALT00000017969
9	78183	86066	ENSGALT00000001805
9	2069218	2087633	ENSGALT00000003547
9	2963832	3030421	ENSGALT00000010839
9	3153811	3162749	ENSGALT00000010738
9	4185848	4189691	ENSGALT00000033573
9	7986343	8127624	ENSGALT00000040748
9	7987638	8078067	ENSGALT00000008057
9	8918069	8937121	ENSGALT00000004870
9	11959072	12089444	ENSGALT00000011195
9	12115162	12127577	ENSGALT00000011255
9	12507511	12555260	ENSGALT00000011583
9	14382666	14392447	ENSGALT00000012083
9	14480261	14483165	ENSGALT00000012188
9	14526002	14571546	ENSGALT00000012281
9	14616053	14669519	ENSGALT00000012419
9	15040803	15043296	ENSGALT00000040049
9	15246614	15264143	ENSGALT00000013645
9	15363724	15369442	ENSGALT00000010167
9	15908774	16005533	ENSGALT00000039637
9	19184545	19188852	ENSGALT00000039360
9	19387993	19398093	ENSGALT00000039303
9	22146849	22157886	ENSGALT00000032981
9	22313992	22346827	ENSGALT00000016682
9	22393884	22417726	ENSGALT00000016730
9	23218002	23220395	ENSGALT00000038920
10	1119691	1128948	ENSGALT00000002999
10	2014376	2015913	ENSGALT00000039969
10	2156968	2177343	ENSGALT00000002511
10	3342426	3363912	ENSGALT00000005261
10	3952463	4034731	ENSGALT00000005871
10	5235130	5266963	ENSGALT00000006179
10	5287519	5294206	ENSGALT00000006206
10	5713842	5728886	ENSGALT00000006347
10	7454664	7473825	ENSGALT00000007014
10	12320482	12329332	ENSGALT00000010674
10	12331066	12347214	ENSGALT00000010711
10	13472364	13497637	ENSGALT00000011071
10	14112773	14149142	ENSGALT00000011260
10	17115824	17120836	ENSGALT00000011612
10	19399828	19417423	ENSGALT00000013437
10	19471335	19474896	ENSGALT00000013457
11	267995	284437	ENSGALT00000001159
11	403729	423842	ENSGALT00000001304
11	630962	662588	ENSGALT00000001908
11	706764	714342	ENSGALT00000001798
11	972849	982343	ENSGALT00000002614
11	995631	1005522	ENSGALT00000002702
11	1155406	1157865	ENSGALT00000002818
11	1336784	1351404	ENSGALT00000003437
11	1365296	1388694	ENSGALT00000003500
11	1503663	1505955	ENSGALT00000003716
11	1641768	1692729	ENSGALT00000003878
11	1714128	1742698	ENSGALT00000003987
11	1757520	1767364	ENSGALT00000004174
11	1775733	1793123	ENSGALT00000004241
11	2119715	2134759	ENSGALT00000004813
11	2484346	2490456	ENSGALT00000005176
11	5636332	5654522	ENSGALT00000016123
11	5990711	6006669	ENSGALT00000006006
11	6182056	6354226	ENSGALT00000006188
11	6773328	6790051	ENSGALT00000006207
11	6993849	7061529	ENSGALT00000006378
11	7881514	7888505	ENSGALT00000007136
11	9345363	9384567	ENSGALT00000007444
11	9804381	9925979	ENSGALT00000007832
11	14938774	14962095	ENSGALT00000021912
11	15211743	15220427	ENSGALT00000008780
11	16229080	16241357	ENSGALT00000029550
11	17837658	17843641	ENSGALT00000009844
11	18260412	18267088	ENSGALT00000000717
11	18290820	18292152	ENSGALT00000000074
11	18360465	18365214	ENSGALT00000000910
11	18936950	19031832	ENSGALT00000001009
12	1422397	1431483	ENSGALT00000003302
12	2221687	2270861	ENSGALT00000003776
12	2487789	2491678	ENSGALT00000004397
12	2718770	2723984	ENSGALT00000034440
12	2803374	2832569	ENSGALT00000006026
12	2838215	2844480	ENSGALT00000034226
12	3105786	3117227	ENSGALT00000006965
12	3382893	3397668	ENSGALT00000007519
12	8746152	8820691	ENSGALT00000033710
12	8964185	8971788	ENSGALT00000009145
12	8976729	9011876	ENSGALT00000009165
12	9064404	9086938	ENSGALT00000009331
12	9725751	9737075	ENSGALT00000009723
12	11581870	11586359	ENSGALT00000011085
12	11635470	11639074	ENSGALT00000011236
12	13713808	13779455	ENSGALT00000011955
12	15329788	15396454	ENSGALT00000023578
12	16445397	16483848	ENSGALT00000012646
12	16492358	16503246	ENSGALT00000012660
12	18078116	18088566	ENSGALT00000013455
13	402429	403827	ENSGALT00000034888
13	1193471	1213360	ENSGALT00000004187
13	1300986	1305466	ENSGALT00000041243
13	1309825	1324899	ENSGALT00000004047
13	4107410	4122810	ENSGALT00000002866
13	7684347	7688280	ENSGALT00000001881
13	9397203	9420637	ENSGALT00000005039
13	10842857	11150740	ENSGALT00000006182
13	11334535	11351905	ENSGALT00000006272
13	12341372	12344594	ENSGALT00000006945
13	12470730	12488400	ENSGALT00000008880
13	12660058	12664982	ENSGALT00000034340
13	12858023	12874898	ENSGALT00000009563
13	13243832	13260270	ENSGALT00000022352
13	15085599	15133192	ENSGALT00000010368
13	16456853	16493203	ENSGALT00000011543
13	17255690	17279340	ENSGALT00000012114
14	1110684	1129680	ENSGALT00000005546
14	1318112	1391627	ENSGALT00000005688
14	2145768	2174349	ENSGALT00000006001
14	2753016	3070937	ENSGALT00000006722
14	3084878	3101764	ENSGALT00000006768
14	4489592	4502734	ENSGALT00000007540
14	4778982	4780829	ENSGALT00000007764
14	4892180	4899602	ENSGALT00000007807
14	5050462	5059487	ENSGALT00000023282
14	5061200	5069430	ENSGALT00000040662
14	5069731	5074014	ENSGALT00000008014
14	5994337	6008622	ENSGALT00000008577
14	6192570	6207371	ENSGALT00000008981
14	6644245	6715729	ENSGALT00000009676
14	6867005	6875196	ENSGALT00000009810
14	12244053	12257296	ENSGALT00000012148
14	12833385	12844739	ENSGALT00000000915
14	12953530	13000886	ENSGALT00000004283
14	13176889	13178790	ENSGALT00000034473
14	14266618	14277925	ENSGALT00000014982
14	14390940	14414585	ENSGALT00000002825
15	2342101	2458959	ENSGALT00000003508
15	4924303	4932839	ENSGALT00000005096
15	5243009	5257347	ENSGALT00000039382
15	5903365	5936050	ENSGALT00000007191
15	7005350	7047076	ENSGALT00000008853
15	7139417	7142644	ENSGALT00000038626
15	7144827	7156452	ENSGALT00000008976
15	7859114	7861183	ENSGALT00000009441
15	8128302	8220247	ENSGALT00000010286
15	8326505	8342460	ENSGALT00000010423
15	8518804	8572655	ENSGALT00000033880
15	8849197	8892315	ENSGALT00000010946
15	8953674	8977589	ENSGALT00000033809
15	9566083	9635653	ENSGALT00000011895
15	9972758	9987617	ENSGALT00000038226
15	10077412	10080934	ENSGALT00000003450
15	10804519	10813425	ENSGALT00000012726
15	10907426	10923703	ENSGALT00000013047
15	11107872	11122646	ENSGALT00000038042
15	11120948	11126680	ENSGALT00000013122
16	64030	67067	ENSGALT00000000237
16	89694	93569	ENSGALT00000000212
16	102121	103266	ENSGALT00000008925
16	215496	221850	ENSGALT00000031515
16	366618	369245	ENSGALT00000022037
16	380197	384541	ENSGALT00000028239
17	659611	845645	ENSGALT00000014570
17	902673	915909	ENSGALT00000014558
17	1452848	1459699	ENSGALT00000014393
17	1501594	1527639	ENSGALT00000014359
17	1766863	1779947	ENSGALT00000014066
17	1782938	1792711	ENSGALT00000014053
17	2025622	2080997	ENSGALT00000013807
17	2410446	2426122	ENSGALT00000040078
17	3566453	3571907	ENSGALT00000011333
17	3985881	4064290	ENSGALT00000011328
17	4882931	4891674	ENSGALT00000039898
17	4972867	4980246	ENSGALT00000007962
17	6092440	6131600	ENSGALT00000006070
17	6490804	6518350	ENSGALT00000005801
17	6830388	6837593	ENSGALT00000005285
17	6972900	6991273	ENSGALT00000004669
17	7909807	7916303	ENSGALT00000002925
17	7921457	7960027	ENSGALT00000002770
17	8270067	8272130	ENSGALT00000038911
17	8344383	8375229	ENSGALT00000002299
17	8809719	8810985	ENSGALT00000001876
18	1012408	1028350	ENSGALT00000001534
18	1970605	1985502	ENSGALT00000039333
18	2180733	2183708	ENSGALT00000028105
18	3096712	3205982	ENSGALT00000002182
18	4482731	4503035	ENSGALT00000003188
18	4690305	4696770	ENSGALT00000003634
18	4690305	4716218	ENSGALT00000003760
18	4978169	5018359	ENSGALT00000004555
18	6596438	6612865	ENSGALT00000005217
18	7346781	7385554	ENSGALT00000005813
18	8181914	8205387	ENSGALT00000006909
18	9419619	9421307	ENSGALT00000007177
18	9556691	9559704	ENSGALT00000031463
18	9623864	9743508	ENSGALT00000011238
18	9771939	9818172	ENSGALT00000011319
18	10024649	10029994	ENSGALT00000019290
18	10233634	10238009	ENSGALT00000031439
18	10725172	10766707	ENSGALT00000012560
19	299177	309503	ENSGALT00000001368
19	785548	804855	ENSGALT00000001603
19	845474	915879	ENSGALT00000001666
19	2645696	2698701	ENSGALT00000001925
19	2866423	2872602	ENSGALT00000001999
19	3208978	3261139	ENSGALT00000002350
19	4921169	4931757	ENSGALT00000004011
19	5084354	5129148	ENSGALT00000004146
19	5143187	5158352	ENSGALT00000004180
19	5493013	5506134	ENSGALT00000004873
19	5524383	5615168	ENSGALT00000004908
19	5730520	5734240	ENSGALT00000005809
19	5752341	5765381	ENSGALT00000005975
19	5808810	5820676	ENSGALT00000006340
19	5879954	5882087	ENSGALT00000006386
19	6087776	6114218	ENSGALT00000034909
19	6185990	6196638	ENSGALT00000006652
19	6248637	6271075	ENSGALT00000006838
19	6458858	6462281	ENSGALT00000007038
19	6464905	6519844	ENSGALT00000007130
19	6626226	6639081	ENSGALT00000007345
19	6926251	6929912	ENSGALT00000007679
19	7262867	7276766	ENSGALT00000008234
19	9002903	9082184	ENSGALT00000009081
20	949501	968946	ENSGALT00000002335
20	1667566	1673056	ENSGALT00000002964
20	3027212	3045691	ENSGALT00000005391
20	5740429	5750933	ENSGALT00000006710
20	6114313	6173319	ENSGALT00000007232
20	6263028	6319814	ENSGALT00000007309
20	7046099	7055150	ENSGALT00000007669
20	7702267	8001028	ENSGALT00000008180
20	8180139	8223607	ENSGALT00000008535
20	8671064	8675057	ENSGALT00000008871
20	9837209	9851741	ENSGALT00000009729
20	10151929	10152457	ENSGALT00000009971
20	10279229	10300793	ENSGALT00000009999
20	10304366	10310001	ENSGALT00000010006
20	10382092	10390620	ENSGALT00000010129
20	11098518	11104465	ENSGALT00000039062
20	11232024	11237042	ENSGALT00000012048
20	11240111	11244142	ENSGALT00000012067
20	12336093	12351860	ENSGALT00000012554
20	12871068	12883698	ENSGALT00000012648
20	13752744	13772968	ENSGALT00000012969
20	14260722	14277263	ENSGALT00000009906
21	918309	920526	ENSGALT00000001442
21	989490	993594	ENSGALT00000001513
21	1036824	1239991	ENSGALT00000001590
21	1552284	1555875	ENSGALT00000001855
21	2016535	2028646	ENSGALT00000002104
21	2211731	2214313	ENSGALT00000002342
21	2410358	2443945	ENSGALT00000002716
21	2708870	2771875	ENSGALT00000003171
21	3033462	3151837	ENSGALT00000003495
21	3252440	3261217	ENSGALT00000003902
21	3470172	3492933	ENSGALT00000004070
21	3595755	3630094	ENSGALT00000004175
21	3736891	3739903	ENSGALT00000004455
21	4309856	4311399	ENSGALT00000039811
21	4588700	4653161	ENSGALT00000006223
21	6724421	6738670	ENSGALT00000016382
22	28101	82483	ENSGALT00000000026
22	4027420	4048078	ENSGALT00000029510
23	1252539	1268219	ENSGALT00000000957
23	1460007	1465777	ENSGALT00000001053
23	1527806	1542327	ENSGALT00000001147
23	1640718	1641855	ENSGALT00000001194
23	2087085	2105924	ENSGALT00000004527
23	2197975	2208130	ENSGALT00000001449
23	2512192	2526334	ENSGALT00000001994
23	2715390	2762791	ENSGALT00000002195
23	3153761	3156554	ENSGALT00000002208
23	4910835	4916448	ENSGALT00000028420
23	5116498	5118324	ENSGALT00000005127
23	5208686	5215113	ENSGALT00000005601
23	5283570	5286976	ENSGALT00000005718
24	33724	44478	ENSGALT00000000380
24	1570926	1580862	ENSGALT00000002027
24	2553385	2558481	ENSGALT00000002324
24	2558581	2565333	ENSGALT00000002366
24	2565766	2587102	ENSGALT00000002439
24	3487205	3516376	ENSGALT00000010639
24	3583188	3705886	ENSGALT00000010723
24	3712993	3775099	ENSGALT00000010780
24	4206195	4213891	ENSGALT00000040822
24	4389354	4392182	ENSGALT00000011174
24	5088799	5094760	ENSGALT00000011417
24	5269138	5303259	ENSGALT00000011831
24	5684173	5705399	ENSGALT00000012566
24	6190722	6217912	ENSGALT00000012879
25	29850	41892	ENSGALT00000021945
25	325960	347446	ENSGALT00000010117
25	483722	490804	ENSGALT00000032638
25	1174613	1186654	ENSGALT00000014892
25	1272621	1277155	ENSGALT00000011109
25	1301333	1320300	ENSGALT00000040675
25	1386031	1419314	ENSGALT00000023591
25	1435903	1456763	ENSGALT00000023603
25	1848769	1850767	ENSGALT00000001226
26	367098	397261	ENSGALT00000000815
26	467888	481411	ENSGALT00000000748
26	893410	898808	ENSGALT00000000304
26	1251360	1260028	ENSGALT00000000439
26	1342853	1345933	ENSGALT00000000546
26	1759928	1772232	ENSGALT00000000908
26	2446905	2458197	ENSGALT00000001255
26	2547058	2552305	ENSGALT00000001635
26	3097401	3106046	ENSGALT00000002093
26	3459545	3474542	ENSGALT00000040209
26	4214175	4217459	ENSGALT00000004314
26	4560706	4598750	ENSGALT00000004981
27	1285847	1302479	ENSGALT00000001458
27	1303374	1306949	ENSGALT00000001352
27	1315854	1323798	ENSGALT00000001292
27	1341549	1351467	ENSGALT00000001256
27	1430462	1500256	ENSGALT00000000956
27	1682936	1693463	ENSGALT00000000384
27	4386658	4390965	ENSGALT00000006267
28	99391	152730	ENSGALT00000000407
28	488177	508996	ENSGALT00000000472
28	803319	808851	ENSGALT00000000824
28	1630486	1646760	ENSGALT00000002682
28	1745351	1791963	ENSGALT00000002347
28	1808516	1817532	ENSGALT00000002254
28	2403869	2405186	ENSGALT00000001660
28	2643881	2658502	ENSGALT00000002098
28	3057051	3063738	ENSGALT00000015806
28	3064297	3067588	ENSGALT00000015797
28	3113568	3115852	ENSGALT00000024511
28	3432341	3442873	ENSGALT00000004817
28	3502157	3512634	ENSGALT00000005000
28	3820869	3825356	ENSGALT00000005638
28	4170460	4181174	ENSGALT00000006310
28	4728396	4732955	ENSGALT00000003109
11_AADN03010467_random	1748	13854	ENSGALT00000000885
11_AADN03010473_random	2451	4893	ENSGALT00000009269
15_JH375192_random	32170	45617	ENSGALT00000008337
16_AADN03010643_random	2938	4359	ENSGALT00000004115
16_AADN03010671_random	357	1207	ENSGALT00000028378
16_JH375207_random	7100	9133	ENSGALT00000009998
27_JH375221_random	39057	56073	ENSGALT00000000616

## Sheet: Comparison
Table S7 Overlap between fixed CNVRs and ASE genes
CNVR ID	Chromosome	Start (bp)	End (bp)	ASE Transcript ID
CNVR105	1	14805392	14805857	ENSGALT00000011599
CNVR106	1	14827028	14827418	ENSGALT00000011599
CNVR265	1	45290023	45290176	ENSGALT00000018508
CNVR317	1	56448647	56448899	ENSGALT00000020879
CNVR334	1	60399794	60400800	ENSGALT00000021199
CNVR435	1	76798501	76801100	ENSGALT00000023476
CNVR497	1	83937997	83938177	ENSGALT00000024624
CNVR501	1	84761898	84762264	ENSGALT00000024760
CNVR508	1	86063729	86064595	ENSGALT00000024772
CNVR675	1	117375937	117378376	ENSGALT00000026316
CNVR676	1	117773384	117776206	ENSGALT00000026377
CNVR903	1	152711701	152713336	ENSGALT00000027336
CNVR1023	1	167086590	167092760	ENSGALT00000027434
CNVR1238	2	349186	366723	ENSGALT00000039397
CNVR1354	2	20278033	20278906	ENSGALT00000014236
CNVR1556	2	64224114	64224571	ENSGALT00000020848
CNVR1665	2	80901374	80901768	ENSGALT00000021387
CNVR1858	2	115065367	115065636	ENSGALT00000025048
CNVR1921	2	126836554	126836835	ENSGALT00000025780
CNVR2000	2	136538800	136539027	ENSGALT00000026454
CNVR2010	2	137752029	137752966	ENSGALT00000026383
CNVR2058	2	148600001	148601200	ENSGALT00000000103
CNVR2139	3	16114201	16115500	ENSGALT00000014863
CNVR2145	3	18088295	18088742	ENSGALT00000015469
CNVR2340	3	65214394	65214510	ENSGALT00000024193
CNVR2376	3	71884369	71884538	ENSGALT00000025012
CNVR2634	4	8463760	8464197	ENSGALT00000011155
CNVR2651	4	12836151	12836261	ENSGALT00000012737
CNVR2661	4	16482267	16483920	ENSGALT00000030227
CNVR2727	4	28758490	28758621	ENSGALT00000015909
CNVR2888	4	64427083	64427306	ENSGALT00000022366
CNVR2889	4	64449749	64450190	ENSGALT00000022366
CNVR2967	4	78209281	78209646	ENSGALT00000024208
CNVR3093	5	8430701	8431800	ENSGALT00000009170
CNVR3238	5	44117452	44117590	ENSGALT00000017584
CNVR3265	5	50630901	50632100	ENSGALT00000018906
CNVR3266	5	50682764	50683069	ENSGALT00000018906
CNVR3343	6	4549190	4549541	ENSGALT00000004133
CNVR3382	6	14587301	14588500	ENSGALT00000008074
CNVR3390	6	18059041	18059154	ENSGALT00000009953
CNVR3391	6	18078425	18078601	ENSGALT00000009953
CNVR3580	7	21704401	21708400	ENSGALT00000038318
CNVR3607	7	26708296	26708424	ENSGALT00000019136
CNVR3623	7	34265822	34266347	ENSGALT00000020355
CNVR3804	9	8075629	8075754	ENSGALT00000040748
CNVR3804	9	8075629	8075754	ENSGALT00000008057
CNVR3901	10	3358868	3359028	ENSGALT00000005261
CNVR3996	11	1004801	1007103	ENSGALT00000002702
CNVR4030	11	5990795	5991354	ENSGALT00000006006
CNVR4033	11	6785106	6785520	ENSGALT00000006207
CNVR4100	11	18359801	18361500	ENSGALT00000000910
CNVR4105	11	19030901	19035700	ENSGALT00000001009
CNVR4119	12	2258784	2258989	ENSGALT00000003776
CNVR4125	12	2481101	2488500	ENSGALT00000004397
CNVR4128	12	2823617	2823720	ENSGALT00000006026
CNVR4198	13	1195301	1203200	ENSGALT00000004187
CNVR4278	13	16472830	16472964	ENSGALT00000011543
CNVR4280	13	17257721	17258080	ENSGALT00000012114
CNVR4368	14	14268094	14294128	ENSGALT00000014982
CNVR4383	15	2350301	2363000	ENSGALT00000003508
CNVR4415	15	10806255	10811776	ENSGALT00000012726
CNVR4587	19	5081701	5084700	ENSGALT00000004146
CNVR4596	19	6193877	6194001	ENSGALT00000006652
CNVR4597	19	6194276	6194467	ENSGALT00000006652
CNVR4777	23	4913801	4918000	ENSGALT00000028420
CNVR4824	25	29001	30400	ENSGALT00000021945
CNVR4999	28	2656401	2659600	ENSGALT00000002098
