# Supplementary material for: Genome-wide identification of copy number variations between two chicken lines that differ in genetic resistance to Marek’s disease
Source: BMC Genomics. 2015 Oct 23;16:843. doi: 10.1186/s12864-015-2080-5 (PMC4619206; doi:10.1186/s12864-015-2080-5)
Supplement: Additional file 5: Table S8-S9. — GO and KEGG pathway analysis of genes affected by resistant-specific CNVRs (Table S8) and susceptible-specific CNVRs (Table S9). (XLSX 27 kb) [file 12864_2015_2080_MOESM5_ESM.xlsx]

## Sheet: ResSpecific
Table S8 Enrichment analyisis of genes affected by resistant-specific CNVRs
Category	Term	Count	%	P-Value	Genes	Benjamini	FDR
GOTERM_MF_FAT	GO:0005097~Rab GTPase activator activity	5	1.25313	0.00388999	ENSGALT00000024650, ENSGALT00000033607, ENSGALT00000009552, ENSGALT00000007287, ENSGALT00000027083, ENSGALT00000005261	0.601413	4.89361
GOTERM_CC_FAT	GO:0045202~synapse	8	2.00501	0.00476298	ENSGALT00000026449, ENSGALT00000023288, ENSGALT00000040369, ENSGALT00000041033, ENSGALT00000007042, ENSGALT00000036491, ENSGALT00000034458, ENSGALT00000011779	0.553746	5.65278
GOTERM_BP_FAT	GO:0032313~regulation of Rab GTPase activity	5	1.25313	0.0049434	ENSGALT00000024650, ENSGALT00000033607, ENSGALT00000009552, ENSGALT00000007287, ENSGALT00000027083, ENSGALT00000005261	0.982119	7.33862
GOTERM_BP_FAT	GO:0032483~regulation of Rab protein signal transduction	5	1.25313	0.0049434	ENSGALT00000024650, ENSGALT00000033607, ENSGALT00000009552, ENSGALT00000007287, ENSGALT00000027083, ENSGALT00000005261	0.982119	7.33862
GOTERM_BP_FAT	GO:0030163~protein catabolic process	10	2.50627	0.00736431	ENSGALT00000006045, ENSGALT00000009621, ENSGALT00000020277, ENSGALT00000037197, ENSGALT00000008370, ENSGALT00000015894, ENSGALT00000006026, ENSGALT00000011196, ENSGALT00000034458, ENSGALT00000025309, ENSGALT00000006731	0.950261	10.7459
GOTERM_MF_FAT	GO:0005099~Ras GTPase activator activity	5	1.25313	0.0074042	ENSGALT00000024650, ENSGALT00000033607, ENSGALT00000009552, ENSGALT00000007287, ENSGALT00000027083, ENSGALT00000005261	0.583949	9.1236
GOTERM_MF_FAT	GO:0030695~GTPase regulator activity	10	2.50627	0.00751982	ENSGALT00000024650, ENSGALT00000034231, ENSGALT00000033607, ENSGALT00000003978, ENSGALT00000027083, ENSGALT00000007287, ENSGALT00000040748, ENSGALT00000015283, ENSGALT00000008057, ENSGALT00000007577, ENSGALT00000018508, ENSGALT00000009552, ENSGALT00000005261	0.447772	9.25977
GOTERM_MF_FAT	GO:0043395~heparan sulfate proteoglycan binding	3	0.75188	0.00872332	ENSGALT00000027322, ENSGALT00000003428, ENSGALT00000027318	0.403654	10.6661
GOTERM_MF_FAT	GO:0022836~gated channel activity	10	2.50627	0.0087608	ENSGALT00000016932, ENSGALT00000036264, ENSGALT00000019796, ENSGALT00000031528, ENSGALT00000027043, ENSGALT00000023288, ENSGALT00000040369, ENSGALT00000001916, ENSGALT00000011779, ENSGALT00000000499	0.339879	10.7096
GOTERM_MF_FAT	GO:0060589~nucleoside-triphosphatase regulator activity	10	2.50627	0.00909408	ENSGALT00000024650, ENSGALT00000034231, ENSGALT00000033607, ENSGALT00000003978, ENSGALT00000027083, ENSGALT00000007287, ENSGALT00000040748, ENSGALT00000015283, ENSGALT00000008057, ENSGALT00000007577, ENSGALT00000018508, ENSGALT00000009552, ENSGALT00000005261	0.301861	11.0953
GOTERM_BP_FAT	GO:0051056~regulation of small GTPase mediated signal transduction	9	2.25564	0.010061	ENSGALT00000034231, ENSGALT00000024650, ENSGALT00000033607, ENSGALT00000003978, ENSGALT00000009552, ENSGALT00000007287, ENSGALT00000018508, ENSGALT00000027083, ENSGALT00000007577, ENSGALT00000005261, ENSGALT00000015283	0.935234	14.4032
GOTERM_MF_FAT	GO:0043394~proteoglycan binding	3	0.75188	0.0114705	ENSGALT00000027322, ENSGALT00000003428, ENSGALT00000027318	0.322235	13.8013
GOTERM_BP_FAT	GO:0051603~proteolysis involved in cellular protein catabolic process	9	2.25564	0.0125104	ENSGALT00000006045, ENSGALT00000009621, ENSGALT00000008370, ENSGALT00000015894, ENSGALT00000006026, ENSGALT00000011196, ENSGALT00000034458, ENSGALT00000025309, ENSGALT00000006731	0.922356	17.6032
GOTERM_BP_FAT	GO:0044257~cellular protein catabolic process	9	2.25564	0.0136039	ENSGALT00000006045, ENSGALT00000009621, ENSGALT00000008370, ENSGALT00000015894, ENSGALT00000006026, ENSGALT00000011196, ENSGALT00000034458, ENSGALT00000025309, ENSGALT00000006731	0.891871	18.9954
GOTERM_MF_FAT	GO:0005216~ion channel activity	11	2.75689	0.0150886	ENSGALT00000016932, ENSGALT00000036264, ENSGALT00000030118, ENSGALT00000019796, ENSGALT00000031528, ENSGALT00000027043, ENSGALT00000023288, ENSGALT00000040369, ENSGALT00000001916, ENSGALT00000011779, ENSGALT00000000499	0.361418	17.7755
GOTERM_MF_FAT	GO:0022838~substrate specific channel activity	11	2.75689	0.0155456	ENSGALT00000016932, ENSGALT00000036264, ENSGALT00000030118, ENSGALT00000019796, ENSGALT00000031528, ENSGALT00000027043, ENSGALT00000023288, ENSGALT00000040369, ENSGALT00000001916, ENSGALT00000011779, ENSGALT00000000499	0.336908	18.2653
GOTERM_MF_FAT	GO:0015267~channel activity	11	2.75689	0.0160128	ENSGALT00000016932, ENSGALT00000036264, ENSGALT00000030118, ENSGALT00000019796, ENSGALT00000031528, ENSGALT00000027043, ENSGALT00000023288, ENSGALT00000040369, ENSGALT00000001916, ENSGALT00000011779, ENSGALT00000000499	0.316796	18.7633
GOTERM_MF_FAT	GO:0022803~passive transmembrane transporter activity	11	2.75689	0.0160128	ENSGALT00000016932, ENSGALT00000036264, ENSGALT00000030118, ENSGALT00000019796, ENSGALT00000031528, ENSGALT00000027043, ENSGALT00000023288, ENSGALT00000040369, ENSGALT00000001916, ENSGALT00000011779, ENSGALT00000000499	0.316796	18.7633
GOTERM_MF_FAT	GO:0046983~protein dimerization activity	9	2.25564	0.0199291	ENSGALT00000004958, ENSGALT00000018161, ENSGALT00000012362, ENSGALT00000027800, ENSGALT00000008808, ENSGALT00000023960, ENSGALT00000039949, ENSGALT00000026316, ENSGALT00000014440, ENSGALT00000034458	0.350718	22.8286
GOTERM_BP_FAT	GO:0019941~modification-dependent protein catabolic process	8	2.00501	0.0212665	ENSGALT00000006045, ENSGALT00000009621, ENSGALT00000008370, ENSGALT00000015894, ENSGALT00000006026, ENSGALT00000011196, ENSGALT00000025309, ENSGALT00000006731	0.945476	28.1514
GOTERM_BP_FAT	GO:0043632~modification-dependent macromolecule catabolic process	8	2.00501	0.0212665	ENSGALT00000006045, ENSGALT00000009621, ENSGALT00000008370, ENSGALT00000015894, ENSGALT00000006026, ENSGALT00000011196, ENSGALT00000025309, ENSGALT00000006731	0.945476	28.1514
GOTERM_BP_FAT	GO:0032318~regulation of Ras GTPase activity	5	1.25313	0.0220827	ENSGALT00000024650, ENSGALT00000033607, ENSGALT00000009552, ENSGALT00000007287, ENSGALT00000027083, ENSGALT00000005261	0.925002	29.0673
GOTERM_MF_FAT	GO:0005096~GTPase activator activity	6	1.50376	0.0231996	ENSGALT00000024650, ENSGALT00000033607, ENSGALT00000009552, ENSGALT00000007287, ENSGALT00000027083, ENSGALT00000005261, ENSGALT00000015283	0.369747	26.0788
GOTERM_MF_FAT	GO:0015276~ligand-gated ion channel activity	6	1.50376	0.0255982	ENSGALT00000016932, ENSGALT00000027043, ENSGALT00000023288, ENSGALT00000040369, ENSGALT00000011779, ENSGALT00000000499	0.375471	28.3817
GOTERM_MF_FAT	GO:0022834~ligand-gated channel activity	6	1.50376	0.0255982	ENSGALT00000016932, ENSGALT00000027043, ENSGALT00000023288, ENSGALT00000040369, ENSGALT00000011779, ENSGALT00000000499	0.375471	28.3817
GOTERM_CC_FAT	GO:0016459~myosin complex	5	1.25313	0.0272897	ENSGALT00000001046, ENSGALT00000001427, ENSGALT00000027192, ENSGALT00000015648, ENSGALT00000001184	0.903482	28.6249
GOTERM_MF_FAT	GO:0001948~glycoprotein binding	3	0.75188	0.0298184	ENSGALT00000027322, ENSGALT00000003428, ENSGALT00000027318	0.399685	32.2737
GOTERM_BP_FAT	GO:0043087~regulation of GTPase activity	5	1.25313	0.0309354	ENSGALT00000024650, ENSGALT00000033607, ENSGALT00000009552, ENSGALT00000007287, ENSGALT00000027083, ENSGALT00000005261	0.958809	38.3257
GOTERM_BP_FAT	GO:0009057~macromolecule catabolic process	10	2.50627	0.0319477	ENSGALT00000006045, ENSGALT00000009621, ENSGALT00000020277, ENSGALT00000037197, ENSGALT00000008370, ENSGALT00000015894, ENSGALT00000006026, ENSGALT00000011196, ENSGALT00000034458, ENSGALT00000025309, ENSGALT00000006731	0.946573	39.3092
GOTERM_BP_FAT	GO:0046578~regulation of Ras protein signal transduction	7	1.75439	0.0334005	ENSGALT00000024650, ENSGALT00000033607, ENSGALT00000009552, ENSGALT00000007287, ENSGALT00000018508, ENSGALT00000027083, ENSGALT00000007577, ENSGALT00000005261	0.93661	40.695
GOTERM_MF_FAT	GO:0005262~calcium channel activity	4	1.00251	0.0344901	ENSGALT00000036264, ENSGALT00000030118, ENSGALT00000019796, ENSGALT00000040369	0.424331	36.3539
GOTERM_MF_FAT	GO:0005083~small GTPase regulator activity	7	1.75439	0.0347841	ENSGALT00000024650, ENSGALT00000033607, ENSGALT00000009552, ENSGALT00000007287, ENSGALT00000018508, ENSGALT00000027083, ENSGALT00000007577, ENSGALT00000005261	0.406787	36.603
GOTERM_MF_FAT	GO:0042803~protein homodimerization activity	6	1.50376	0.0383311	ENSGALT00000004958, ENSGALT00000012362, ENSGALT00000027800, ENSGALT00000008808, ENSGALT00000023960, ENSGALT00000039949, ENSGALT00000034458	0.418761	39.5375
GOTERM_MF_FAT	GO:0004725~protein tyrosine phosphatase activity	5	1.25313	0.041791	ENSGALT00000003428, ENSGALT00000022540, ENSGALT00000027800, ENSGALT00000022662, ENSGALT00000005408	0.428622	42.2788
GOTERM_BP_FAT	GO:0044265~cellular macromolecule catabolic process	9	2.25564	0.0418708	ENSGALT00000006045, ENSGALT00000009621, ENSGALT00000008370, ENSGALT00000015894, ENSGALT00000006026, ENSGALT00000011196, ENSGALT00000034458, ENSGALT00000025309, ENSGALT00000006731	0.957464	48.2034
GOTERM_MF_FAT	GO:0008066~glutamate receptor activity	3	0.75188	0.0492141	ENSGALT00000016932, ENSGALT00000040369, ENSGALT00000021562	0.465726	47.7777
GOTERM_MF_FAT	GO:0004221~ubiquitin thiolesterase activity	4	1.00251	0.0519996	ENSGALT00000015894, ENSGALT00000006026, ENSGALT00000025309, ENSGALT00000006731	0.467474	49.7133
GOTERM_MF_FAT	GO:0008047~enzyme activator activity	6	1.50376	0.0543623	ENSGALT00000024650, ENSGALT00000033607, ENSGALT00000009552, ENSGALT00000007287, ENSGALT00000027083, ENSGALT00000005261, ENSGALT00000015283	0.466428	51.303
GOTERM_CC_FAT	GO:0015629~actin cytoskeleton	6	1.50376	0.0567654	ENSGALT00000001046, ENSGALT00000001427, ENSGALT00000000918, ENSGALT00000027192, ENSGALT00000015648, ENSGALT00000001184	0.962825	50.9461
GOTERM_BP_FAT	GO:0031400~negative regulation of protein modification process	3	0.75188	0.0590295	ENSGALT00000026508, ENSGALT00000003428, ENSGALT00000024823	0.983708	60.7719
GOTERM_MF_FAT	GO:0016791~phosphatase activity	7	1.75439	0.0607723	ENSGALT00000017087, ENSGALT00000003428, ENSGALT00000022540, ENSGALT00000027800, ENSGALT00000018225, ENSGALT00000022662, ENSGALT00000005408	0.489606	55.3855
GOTERM_CC_FAT	GO:0044456~synapse part	5	1.25313	0.0649006	ENSGALT00000023288, ENSGALT00000040369, ENSGALT00000036491, ENSGALT00000034458, ENSGALT00000011779	0.941286	55.8609
GOTERM_CC_FAT	GO:0019898~extrinsic to membrane	5	1.25313	0.0676786	ENSGALT00000022902, ENSGALT00000040012, ENSGALT00000015261, ENSGALT00000027800, ENSGALT00000030521, ENSGALT00000037060	0.906391	57.4327
GOTERM_CC_FAT	GO:0044430~cytoskeletal part	11	2.75689	0.0690769	ENSGALT00000001046, ENSGALT00000001427, ENSGALT00000018712, ENSGALT00000040369, ENSGALT00000030337, ENSGALT00000022224, ENSGALT00000018633, ENSGALT00000027192, ENSGALT00000015648, ENSGALT00000034458, ENSGALT00000001184	0.86683	58.2043
GOTERM_MF_FAT	GO:0008135~translation factor activity, nucleic acid binding	4	1.00251	0.0692703	ENSGALT00000012621, ENSGALT00000015688, ENSGALT00000025653, ENSGALT00000013336	0.521257	60.3117
GOTERM_CC_FAT	GO:0005856~cytoskeleton	14	3.50877	0.0720803	ENSGALT00000001046, ENSGALT00000000918, ENSGALT00000018712, ENSGALT00000022224, ENSGALT00000027192, ENSGALT00000027731, ENSGALT00000001184, ENSGALT00000001427, ENSGALT00000030337, ENSGALT00000040369, ENSGALT00000037060, ENSGALT00000018633, ENSGALT00000015648, ENSGALT00000034458	0.835711	59.8184
KEGG_PATHWAY	gga04514:Cell adhesion molecules (CAMs)	5	1.25313	0.082498	ENSGALT00000000855, ENSGALT00000003428, ENSGALT00000024769, ENSGALT00000000857, ENSGALT00000041401, ENSGALT00000014236	0.991222	57.1245
GOTERM_BP_FAT	GO:0006511~ubiquitin-dependent protein catabolic process	5	1.25313	0.0914695	ENSGALT00000015894, ENSGALT00000006026, ENSGALT00000011196, ENSGALT00000025309, ENSGALT00000006731	0.997501	77.1304
GOTERM_CC_FAT	GO:0043232~intracellular non-membrane-bounded organelle	21	5.26316	0.0935243	ENSGALT00000037435, ENSGALT00000001046, ENSGALT00000000918, ENSGALT00000018712, ENSGALT00000021943, ENSGALT00000022224, ENSGALT00000016077, ENSGALT00000027081, ENSGALT00000026316, ENSGALT00000027192, ENSGALT00000027731, ENSGALT00000001184, ENSGALT00000024950, ENSGALT00000001427, ENSGALT00000030337, ENSGALT00000040369, ENSGALT00000037060, ENSGALT00000018633, ENSGALT00000015648, ENSGALT00000036491,…	0.874354	69.7817
GOTERM_CC_FAT	GO:0043228~non-membrane-bounded organelle	21	5.26316	0.0935243	ENSGALT00000037435, ENSGALT00000001046, ENSGALT00000000918, ENSGALT00000018712, ENSGALT00000021943, ENSGALT00000022224, ENSGALT00000016077, ENSGALT00000027081, ENSGALT00000026316, ENSGALT00000027192, ENSGALT00000027731, ENSGALT00000001184, ENSGALT00000024950, ENSGALT00000001427, ENSGALT00000030337, ENSGALT00000040369, ENSGALT00000037060, ENSGALT00000018633, ENSGALT00000015648, ENSGALT00000036491,…	0.874354	69.7817
GOTERM_MF_FAT	GO:0016790~thiolester hydrolase activity	4	1.00251	0.097169	ENSGALT00000015894, ENSGALT00000006026, ENSGALT00000025309, ENSGALT00000006731	0.634015	73.1764

## Sheet: SusSpecific
Table S9 Enrichment analyisis of genes affected by susceptible-specific CNVRs
Category	Term	Count	%	PValue	Genes	Benjamini	FDR
GOTERM_BP_FAT	GO:0006468~protein amino acid phosphorylation	26	6.35697	2.31366e-06	ENSGALT00000022818, ENSGALT00000019851, ENSGALT00000039364, ENSGALT00000001477, ENSGALT00000013580, ENSGALT00000014750, ENSGALT00000008440, ENSGALT00000004357, ENSGALT00000023783, ENSGALT00000017779, ENSGALT00000025866, ENSGALT00000014955, ENSGALT00000015215, ENSGALT00000021640, ENSGALT00000004573, ENSGALT00000011398, ENSGALT00000037978, ENSGALT00000019136, ENSGALT00000014029, ENSGALT00000003119,…	0.00194621	0.00357529
GOTERM_MF_FAT	GO:0004672~protein kinase activity	24	5.86797	3.51288e-06	ENSGALT00000022818, ENSGALT00000039364, ENSGALT00000001477, ENSGALT00000013580, ENSGALT00000014750, ENSGALT00000008440, ENSGALT00000004357, ENSGALT00000023783, ENSGALT00000017779, ENSGALT00000025866, ENSGALT00000014955, ENSGALT00000015215, ENSGALT00000021640, ENSGALT00000004573, ENSGALT00000011398, ENSGALT00000037978, ENSGALT00000014029, ENSGALT00000019136, ENSGALT00000003119, ENSGALT00000010372,…	0.00103576	0.00468213
GOTERM_BP_FAT	GO:0006796~phosphate metabolic process	29	7.09046	3.29786e-05	ENSGALT00000022818, ENSGALT00000019851, ENSGALT00000039364, ENSGALT00000001477, ENSGALT00000013580, ENSGALT00000014750, ENSGALT00000008440, ENSGALT00000004357, ENSGALT00000023783, ENSGALT00000017779, ENSGALT00000025866, ENSGALT00000015215, ENSGALT00000014955, ENSGALT00000021640, ENSGALT00000004573, ENSGALT00000009170, ENSGALT00000011398, ENSGALT00000037978, ENSGALT00000019136, ENSGALT00000014029,…	0.0137883	0.0509504
GOTERM_BP_FAT	GO:0006793~phosphorus metabolic process	29	7.09046	3.29786e-05	ENSGALT00000022818, ENSGALT00000019851, ENSGALT00000039364, ENSGALT00000001477, ENSGALT00000013580, ENSGALT00000014750, ENSGALT00000008440, ENSGALT00000004357, ENSGALT00000023783, ENSGALT00000017779, ENSGALT00000025866, ENSGALT00000015215, ENSGALT00000014955, ENSGALT00000021640, ENSGALT00000004573, ENSGALT00000009170, ENSGALT00000011398, ENSGALT00000037978, ENSGALT00000019136, ENSGALT00000014029,…	0.0137883	0.0509504
GOTERM_BP_FAT	GO:0016310~phosphorylation	26	6.35697	3.58922e-05	ENSGALT00000022818, ENSGALT00000019851, ENSGALT00000039364, ENSGALT00000001477, ENSGALT00000013580, ENSGALT00000014750, ENSGALT00000008440, ENSGALT00000004357, ENSGALT00000023783, ENSGALT00000017779, ENSGALT00000025866, ENSGALT00000014955, ENSGALT00000015215, ENSGALT00000021640, ENSGALT00000004573, ENSGALT00000011398, ENSGALT00000037978, ENSGALT00000019136, ENSGALT00000014029, ENSGALT00000003119,…	0.0100233	0.0554505
GOTERM_MF_FAT	GO:0004713~protein tyrosine kinase activity	10	2.44499	0.000529392	ENSGALT00000023783, ENSGALT00000011398, ENSGALT00000013580, ENSGALT00000025866, ENSGALT00000014955, ENSGALT00000015215, ENSGALT00000008440, ENSGALT00000021640, ENSGALT00000004357, ENSGALT00000025405	0.0751335	0.703316
GOTERM_MF_FAT	GO:0005524~ATP binding	33	8.06846	0.00117915	ENSGALT00000014195, ENSGALT00000022818, ENSGALT00000038231, ENSGALT00000039364, ENSGALT00000001477, ENSGALT00000013580, ENSGALT00000023834, ENSGALT00000008440, ENSGALT00000014750, ENSGALT00000020890, ENSGALT00000004357, ENSGALT00000023783, ENSGALT00000023318, ENSGALT00000017779, ENSGALT00000025866, ENSGALT00000027031, ENSGALT00000015215, ENSGALT00000014955, ENSGALT00000021640, ENSGALT00000004573,…	0.109541	1.56029
GOTERM_MF_FAT	GO:0032559~adenyl ribonucleotide binding	33	8.06846	0.00130239	ENSGALT00000014195, ENSGALT00000022818, ENSGALT00000038231, ENSGALT00000039364, ENSGALT00000001477, ENSGALT00000013580, ENSGALT00000023834, ENSGALT00000008440, ENSGALT00000014750, ENSGALT00000020890, ENSGALT00000004357, ENSGALT00000023783, ENSGALT00000023318, ENSGALT00000017779, ENSGALT00000025866, ENSGALT00000027031, ENSGALT00000015215, ENSGALT00000014955, ENSGALT00000021640, ENSGALT00000004573,…	0.0916391	1.72205
KEGG_PATHWAY	gga04010:MAPK signaling pathway	12	2.93399	0.0013707	ENSGALT00000013829, ENSGALT00000002721, ENSGALT00000011707, ENSGALT00000011708, ENSGALT00000019851, ENSGALT00000014029, ENSGALT00000001477, ENSGALT00000031920, ENSGALT00000010372, ENSGALT00000015215, ENSGALT00000021640, ENSGALT00000039677, ENSGALT00000013830	0.0852979	1.38825
GOTERM_MF_FAT	GO:0004674~protein serine/threonine kinase activity	14	3.42298	0.00147568	ENSGALT00000037978, ENSGALT00000022818, ENSGALT00000014029, ENSGALT00000039364, ENSGALT00000019136, ENSGALT00000003119, ENSGALT00000001477, ENSGALT00000014750, ENSGALT00000010372, ENSGALT00000017779, ENSGALT00000025866, ENSGALT00000015648, ENSGALT00000014921, ENSGALT00000004573, ENSGALT00000017601, ENSGALT00000016100	0.0834415	1.94911
GOTERM_MF_FAT	GO:0030554~adenyl nucleotide binding	33	8.06846	0.00318852	ENSGALT00000014195, ENSGALT00000022818, ENSGALT00000038231, ENSGALT00000039364, ENSGALT00000001477, ENSGALT00000013580, ENSGALT00000023834, ENSGALT00000008440, ENSGALT00000014750, ENSGALT00000020890, ENSGALT00000004357, ENSGALT00000023783, ENSGALT00000023318, ENSGALT00000017779, ENSGALT00000025866, ENSGALT00000027031, ENSGALT00000015215, ENSGALT00000014955, ENSGALT00000021640, ENSGALT00000004573,…	0.145312	4.16737
GOTERM_MF_FAT	GO:0001883~purine nucleoside binding	33	8.06846	0.00354064	ENSGALT00000014195, ENSGALT00000022818, ENSGALT00000038231, ENSGALT00000039364, ENSGALT00000001477, ENSGALT00000013580, ENSGALT00000023834, ENSGALT00000008440, ENSGALT00000014750, ENSGALT00000020890, ENSGALT00000004357, ENSGALT00000023783, ENSGALT00000023318, ENSGALT00000017779, ENSGALT00000025866, ENSGALT00000027031, ENSGALT00000015215, ENSGALT00000014955, ENSGALT00000021640, ENSGALT00000004573,…	0.138842	4.61761
GOTERM_MF_FAT	GO:0001882~nucleoside binding	33	8.06846	0.00392567	ENSGALT00000014195, ENSGALT00000022818, ENSGALT00000038231, ENSGALT00000039364, ENSGALT00000001477, ENSGALT00000013580, ENSGALT00000023834, ENSGALT00000008440, ENSGALT00000014750, ENSGALT00000020890, ENSGALT00000004357, ENSGALT00000023783, ENSGALT00000023318, ENSGALT00000017779, ENSGALT00000025866, ENSGALT00000027031, ENSGALT00000015215, ENSGALT00000014955, ENSGALT00000021640, ENSGALT00000004573,…	0.135016	5.10768
GOTERM_MF_FAT	GO:0030528~transcription regulator activity	25	6.11247	0.0062331	ENSGALT00000001009, ENSGALT00000038689, ENSGALT00000038320, ENSGALT00000021933, ENSGALT00000038252, ENSGALT00000013968, ENSGALT00000021548, ENSGALT00000029074, ENSGALT00000037748, ENSGALT00000024209, ENSGALT00000029909, ENSGALT00000006988, ENSGALT00000023908, ENSGALT00000023884, ENSGALT00000016166, ENSGALT00000011752, ENSGALT00000027774, ENSGALT00000023206, ENSGALT00000027423, ENSGALT00000023844,…	0.185309	7.99614
GOTERM_MF_FAT	GO:0032555~purine ribonucleotide binding	35	8.55746	0.0113026	ENSGALT00000014195, ENSGALT00000003932, ENSGALT00000022818, ENSGALT00000038231, ENSGALT00000039364, ENSGALT00000001477, ENSGALT00000013580, ENSGALT00000023834, ENSGALT00000008440, ENSGALT00000014750, ENSGALT00000020890, ENSGALT00000004357, ENSGALT00000023783, ENSGALT00000023318, ENSGALT00000017779, ENSGALT00000025866, ENSGALT00000027031, ENSGALT00000015215, ENSGALT00000014955, ENSGALT00000021640,…	0.284895	14.0589
GOTERM_MF_FAT	GO:0032553~ribonucleotide binding	35	8.55746	0.0113026	ENSGALT00000014195, ENSGALT00000003932, ENSGALT00000022818, ENSGALT00000038231, ENSGALT00000039364, ENSGALT00000001477, ENSGALT00000013580, ENSGALT00000023834, ENSGALT00000008440, ENSGALT00000014750, ENSGALT00000020890, ENSGALT00000004357, ENSGALT00000023783, ENSGALT00000023318, ENSGALT00000017779, ENSGALT00000025866, ENSGALT00000027031, ENSGALT00000015215, ENSGALT00000014955, ENSGALT00000021640,…	0.284895	14.0589
GOTERM_BP_FAT	GO:0000122~negative regulation of transcription from RNA polymerase II promoter	6	1.46699	0.0127044	ENSGALT00000011752, ENSGALT00000037748, ENSGALT00000001009, ENSGALT00000024209, ENSGALT00000023884, ENSGALT00000017640	0.932215	17.9287
GOTERM_CC_FAT	GO:0044448~cell cortex part	4	0.977995	0.0152862	ENSGALT00000025939, ENSGALT00000021345, ENSGALT00000021740, ENSGALT00000030227	0.902318	16.82
GOTERM_MF_FAT	GO:0003700~transcription factor activity	18	4.40098	0.0193955	ENSGALT00000016166, ENSGALT00000011752, ENSGALT00000001009, ENSGALT00000038689, ENSGALT00000021933, ENSGALT00000023206, ENSGALT00000038252, ENSGALT00000027423, ENSGALT00000023844, ENSGALT00000017555, ENSGALT00000036585, ENSGALT00000013968, ENSGALT00000029074, ENSGALT00000037748, ENSGALT00000029909, ENSGALT00000006002, ENSGALT00000024209, ENSGALT00000031204, ENSGALT00000010793, ENSGALT00000036492,…	0.4086	22.9764
GOTERM_MF_FAT	GO:0017076~purine nucleotide binding	35	8.55746	0.0218319	ENSGALT00000014195, ENSGALT00000003932, ENSGALT00000022818, ENSGALT00000038231, ENSGALT00000039364, ENSGALT00000001477, ENSGALT00000013580, ENSGALT00000023834, ENSGALT00000008440, ENSGALT00000014750, ENSGALT00000020890, ENSGALT00000004357, ENSGALT00000023783, ENSGALT00000023318, ENSGALT00000017779, ENSGALT00000025866, ENSGALT00000027031, ENSGALT00000015215, ENSGALT00000014955, ENSGALT00000021640,…	0.418792	25.4885
GOTERM_BP_FAT	GO:0006357~regulation of transcription from RNA polymerase II promoter	11	2.68949	0.0244587	ENSGALT00000011752, ENSGALT00000027774, ENSGALT00000001009, ENSGALT00000033106, ENSGALT00000036803, ENSGALT00000034417, ENSGALT00000037748, ENSGALT00000024209, ENSGALT00000001896, ENSGALT00000006988, ENSGALT00000014436, ENSGALT00000010793, ENSGALT00000023884, ENSGALT00000017640	0.984549	31.7958
GOTERM_BP_FAT	GO:0045449~regulation of transcription	30	7.33496	0.0270065	ENSGALT00000001009, ENSGALT00000033106, ENSGALT00000038689, ENSGALT00000038320, ENSGALT00000021933, ENSGALT00000038252, ENSGALT00000013968, ENSGALT00000029074, ENSGALT00000037748, ENSGALT00000029909, ENSGALT00000024209, ENSGALT00000006988, ENSGALT00000014436, ENSGALT00000023908, ENSGALT00000023884, ENSGALT00000031745, ENSGALT00000016166, ENSGALT00000011752, ENSGALT00000027774, ENSGALT00000023206,…	0.97855	34.4972
GOTERM_BP_FAT	GO:0048863~stem cell differentiation	3	0.733496	0.031752	ENSGALT00000033106, ENSGALT00000006002, ENSGALT00000003119, ENSGALT00000014436, ENSGALT00000013968	0.979375	39.2638
GOTERM_MF_FAT	GO:0000166~nucleotide binding	39	9.53545	0.0333908	ENSGALT00000014195, ENSGALT00000003932, ENSGALT00000022818, ENSGALT00000011913, ENSGALT00000038231, ENSGALT00000039364, ENSGALT00000001477, ENSGALT00000013580, ENSGALT00000023834, ENSGALT00000008440, ENSGALT00000014750, ENSGALT00000020890, ENSGALT00000004357, ENSGALT00000023783, ENSGALT00000023318, ENSGALT00000017779, ENSGALT00000025866, ENSGALT00000027031, ENSGALT00000015215, ENSGALT00000014955,…	0.537289	36.4065
GOTERM_CC_FAT	GO:0005667~transcription factor complex	6	1.46699	0.0374143	ENSGALT00000027774, ENSGALT00000011752, ENSGALT00000034417, ENSGALT00000001009, ENSGALT00000033106, ENSGALT00000006988, ENSGALT00000014436, ENSGALT00000010793	0.943808	36.6113
GOTERM_BP_FAT	GO:0006355~regulation of transcription, DNA-dependent	23	5.62347	0.0398605	ENSGALT00000001009, ENSGALT00000033106, ENSGALT00000038689, ENSGALT00000021933, ENSGALT00000038252, ENSGALT00000013968, ENSGALT00000029074, ENSGALT00000037748, ENSGALT00000024209, ENSGALT00000029909, ENSGALT00000006988, ENSGALT00000014436, ENSGALT00000023884, ENSGALT00000016166, ENSGALT00000027774, ENSGALT00000011752, ENSGALT00000036803, ENSGALT00000027423, ENSGALT00000036585, ENSGALT00000017555,…	0.986174	46.6655
GOTERM_MF_FAT	GO:0016564~transcription repressor activity	5	1.22249	0.044265	ENSGALT00000001009, ENSGALT00000024209, ENSGALT00000023884, ENSGALT00000017640, ENSGALT00000017979	0.614803	45.3081
GOTERM_CC_FAT	GO:0005938~cell cortex	4	0.977995	0.0444934	ENSGALT00000025939, ENSGALT00000021345, ENSGALT00000021740, ENSGALT00000030227	0.89882	41.9655
GOTERM_CC_FAT	GO:0044451~nucleoplasm part	8	1.95599	0.0450447	ENSGALT00000016166, ENSGALT00000027774, ENSGALT00000011752, ENSGALT00000034417, ENSGALT00000001009, ENSGALT00000033106, ENSGALT00000006988, ENSGALT00000014436, ENSGALT00000010793, ENSGALT00000017640	0.824466	42.3645
GOTERM_BP_FAT	GO:0051252~regulation of RNA metabolic process	23	5.62347	0.0462451	ENSGALT00000001009, ENSGALT00000033106, ENSGALT00000038689, ENSGALT00000021933, ENSGALT00000038252, ENSGALT00000013968, ENSGALT00000029074, ENSGALT00000037748, ENSGALT00000024209, ENSGALT00000029909, ENSGALT00000006988, ENSGALT00000014436, ENSGALT00000023884, ENSGALT00000016166, ENSGALT00000027774, ENSGALT00000011752, ENSGALT00000036803, ENSGALT00000027423, ENSGALT00000036585, ENSGALT00000017555,…	0.988082	51.8903
GOTERM_BP_FAT	GO:0050658~RNA transport	3	0.733496	0.0482288	ENSGALT00000017975, ENSGALT00000017807, ENSGALT00000018070	0.984425	53.4136
GOTERM_BP_FAT	GO:0050657~nucleic acid transport	3	0.733496	0.0482288	ENSGALT00000017975, ENSGALT00000017807, ENSGALT00000018070	0.984425	53.4136
GOTERM_BP_FAT	GO:0051236~establishment of RNA localization	3	0.733496	0.0482288	ENSGALT00000017975, ENSGALT00000017807, ENSGALT00000018070	0.984425	53.4136
GOTERM_BP_FAT	GO:0015931~nucleobase, nucleoside, nucleotide and nucleic acid transport	3	0.733496	0.0482288	ENSGALT00000017975, ENSGALT00000017807, ENSGALT00000018070	0.984425	53.4136
GOTERM_CC_FAT	GO:0031227~intrinsic to endoplasmic reticulum membrane	3	0.733496	0.0512068	ENSGALT00000011601, ENSGALT00000024965, ENSGALT00000013011	0.795553	46.657
KEGG_PATHWAY	gga04912:GnRH signaling pathway	5	1.22249	0.052575	ENSGALT00000005666, ENSGALT00000011707, ENSGALT00000011708, ENSGALT00000014029, ENSGALT00000001477	0.827135	42.3306
GOTERM_CC_FAT	GO:0031981~nuclear lumen	10	2.44499	0.0532655	ENSGALT00000016166, ENSGALT00000027774, ENSGALT00000011752, ENSGALT00000034417, ENSGALT00000001009, ENSGALT00000017975, ENSGALT00000033106, ENSGALT00000021740, ENSGALT00000006988, ENSGALT00000014436, ENSGALT00000010793, ENSGALT00000017640	0.747801	48.0244
GOTERM_BP_FAT	GO:0006403~RNA localization	3	0.733496	0.0542777	ENSGALT00000017975, ENSGALT00000017807, ENSGALT00000018070	0.986042	57.7847
GOTERM_BP_FAT	GO:0045892~negative regulation of transcription, DNA-dependent	6	1.46699	0.0556159	ENSGALT00000011752, ENSGALT00000037748, ENSGALT00000001009, ENSGALT00000024209, ENSGALT00000023884, ENSGALT00000017640	0.981959	58.6984
GOTERM_BP_FAT	GO:0040012~regulation of locomotion	5	1.22249	0.0565417	ENSGALT00000011398, ENSGALT00000019955, ENSGALT00000024193, ENSGALT00000037649, ENSGALT00000008808, ENSGALT00000037322	0.976943	59.3196
GOTERM_BP_FAT	GO:0048598~embryonic morphogenesis	8	1.95599	0.058667	ENSGALT00000011752, ENSGALT00000037748, ENSGALT00000033106, ENSGALT00000024209, ENSGALT00000003119, ENSGALT00000001615, ENSGALT00000014436, ENSGALT00000023884, ENSGALT00000037322	0.973646	60.713
GOTERM_BP_FAT	GO:0016481~negative regulation of transcription	7	1.71149	0.0595614	ENSGALT00000011752, ENSGALT00000037748, ENSGALT00000001009, ENSGALT00000024209, ENSGALT00000023884, ENSGALT00000017640, ENSGALT00000017979	0.968162	61.2858
GOTERM_BP_FAT	GO:0001707~mesoderm formation	3	0.733496	0.0605781	ENSGALT00000003119, ENSGALT00000001615, ENSGALT00000037322	0.962693	61.9276
GOTERM_BP_FAT	GO:0010604~positive regulation of macromolecule metabolic process	12	2.93399	0.0610179	ENSGALT00000011398, ENSGALT00000011752, ENSGALT00000027774, ENSGALT00000033106, ENSGALT00000003119, ENSGALT00000036803, ENSGALT00000008808, ENSGALT00000018341, ENSGALT00000016306, ENSGALT00000029074, ENSGALT00000037748, ENSGALT00000001896, ENSGALT00000014436, ENSGALT00000010793	0.955768	62.2021
GOTERM_BP_FAT	GO:0051253~negative regulation of RNA metabolic process	6	1.46699	0.0625861	ENSGALT00000011752, ENSGALT00000037748, ENSGALT00000001009, ENSGALT00000024209, ENSGALT00000023884, ENSGALT00000017640	0.951358	63.1659
GOTERM_CC_FAT	GO:0044421~extracellular region part	11	2.68949	0.0644103	ENSGALT00000005666, ENSGALT00000027322, ENSGALT00000025644, ENSGALT00000019851, ENSGALT00000024193, ENSGALT00000026472, ENSGALT00000027318, ENSGALT00000008808, ENSGALT00000006501, ENSGALT00000001615, ENSGALT00000037322, ENSGALT00000026469	0.762168	54.8856
GOTERM_BP_FAT	GO:0007517~muscle organ development	5	1.22249	0.0683023	ENSGALT00000037748, ENSGALT00000024209, ENSGALT00000006002, ENSGALT00000001896, ENSGALT00000036803, ENSGALT00000017555, ENSGALT00000013968	0.956509	66.488
GOTERM_CC_FAT	GO:0005654~nucleoplasm	8	1.95599	0.0717302	ENSGALT00000016166, ENSGALT00000027774, ENSGALT00000011752, ENSGALT00000034417, ENSGALT00000001009, ENSGALT00000033106, ENSGALT00000006988, ENSGALT00000014436, ENSGALT00000010793, ENSGALT00000017640	0.754613	58.9292
GOTERM_BP_FAT	GO:0048332~mesoderm morphogenesis	3	0.733496	0.0738732	ENSGALT00000003119, ENSGALT00000001615, ENSGALT00000037322	0.960479	69.4542
KEGG_PATHWAY	gga04270:Vascular smooth muscle contraction	5	1.22249	0.0743356	ENSGALT00000037978, ENSGALT00000011707, ENSGALT00000011708, ENSGALT00000019136, ENSGALT00000021345, ENSGALT00000008137	0.812431	54.4912
GOTERM_MF_FAT	GO:0005509~calcium ion binding	15	3.66748	0.0748484	ENSGALT00000037978, ENSGALT00000003932, ENSGALT00000019851, ENSGALT00000019136, ENSGALT00000022944, ENSGALT00000008808, ENSGALT00000036707, ENSGALT00000039846, ENSGALT00000041171, ENSGALT00000037322, ENSGALT00000005666, ENSGALT00000011707, ENSGALT00000022933, ENSGALT00000011708, ENSGALT00000023908, ENSGALT00000022100	0.783469	64.5464
GOTERM_MF_FAT	GO:0004857~enzyme inhibitor activity	6	1.46699	0.0753346	ENSGALT00000025644, ENSGALT00000021945, ENSGALT00000013581, ENSGALT00000001896, ENSGALT00000036803, ENSGALT00000036707, ENSGALT00000036664	0.764038	64.794
KEGG_PATHWAY	gga00230:Purine metabolism	6	1.46699	0.0760284	ENSGALT00000008109, ENSGALT00000014238, ENSGALT00000018074, ENSGALT00000014439, ENSGALT00000011614, ENSGALT00000008137	0.723336	55.3323
GOTERM_CC_FAT	GO:0031012~extracellular matrix	7	1.71149	0.0849221	ENSGALT00000005666, ENSGALT00000027322, ENSGALT00000024193, ENSGALT00000026472, ENSGALT00000027318, ENSGALT00000006501, ENSGALT00000001615, ENSGALT00000026469	0.774393	65.3888
GOTERM_MF_FAT	GO:0008237~metallopeptidase activity	6	1.46699	0.0854975	ENSGALT00000018464, ENSGALT00000005666, ENSGALT00000025446, ENSGALT00000006501, ENSGALT00000025085, ENSGALT00000011024	0.787947	69.6162
GOTERM_BP_FAT	GO:0006350~transcription	14	3.42298	0.0857398	ENSGALT00000011752, ENSGALT00000038689, ENSGALT00000038320, ENSGALT00000021933, ENSGALT00000038252, ENSGALT00000027423, ENSGALT00000036585, ENSGALT00000013968, ENSGALT00000022764, ENSGALT00000029074, ENSGALT00000037748, ENSGALT00000006002, ENSGALT00000029909, ENSGALT00000036492, ENSGALT00000031745, ENSGALT00000017640, ENSGALT00000023884	0.972516	74.9733
GOTERM_MF_FAT	GO:0043167~ion binding	47	11.4914	0.0868945	ENSGALT00000001009, ENSGALT00000009675, ENSGALT00000000149, ENSGALT00000003932, ENSGALT00000022818, ENSGALT00000027028, ENSGALT00000019851, ENSGALT00000027865, ENSGALT00000008808, ENSGALT00000018857, ENSGALT00000002317, ENSGALT00000020890, ENSGALT00000017807, ENSGALT00000027881, ENSGALT00000029074, ENSGALT00000037748, ENSGALT00000024919, ENSGALT00000017750, ENSGALT00000011707, ENSGALT00000022933,…	0.774585	70.229
GOTERM_BP_FAT	GO:0001704~formation of primary germ layer	3	0.733496	0.0879992	ENSGALT00000003119, ENSGALT00000001615, ENSGALT00000037322	0.970562	75.9121
GOTERM_BP_FAT	GO:0010629~negative regulation of gene expression	7	1.71149	0.0914525	ENSGALT00000011752, ENSGALT00000037748, ENSGALT00000001009, ENSGALT00000024209, ENSGALT00000023884, ENSGALT00000017640, ENSGALT00000017979	0.970135	77.2837
GOTERM_MF_FAT	GO:0030414~peptidase inhibitor activity	5	1.22249	0.0948328	ENSGALT00000025644, ENSGALT00000013581, ENSGALT00000001896, ENSGALT00000036803, ENSGALT00000036707, ENSGALT00000036664	0.787109	73.4998
GOTERM_MF_FAT	GO:0070011~peptidase activity, acting on L-amino acid peptides	11	2.68949	0.0952847	ENSGALT00000018464, ENSGALT00000005666, ENSGALT00000004397, ENSGALT00000013581, ENSGALT00000025446, ENSGALT00000006501, ENSGALT00000027869, ENSGALT00000025085, ENSGALT00000027881, ENSGALT00000004292, ENSGALT00000011024	0.771676	73.6757
GOTERM_MF_FAT	GO:0046872~metal ion binding	46	11.2469	0.0953745	ENSGALT00000001009, ENSGALT00000009675, ENSGALT00000000149, ENSGALT00000003932, ENSGALT00000022818, ENSGALT00000019851, ENSGALT00000027865, ENSGALT00000008808, ENSGALT00000018857, ENSGALT00000002317, ENSGALT00000020890, ENSGALT00000017807, ENSGALT00000027881, ENSGALT00000029074, ENSGALT00000037748, ENSGALT00000024919, ENSGALT00000017750, ENSGALT00000011707, ENSGALT00000022933, ENSGALT00000011708,…	0.755381	73.7104
GOTERM_MF_FAT	GO:0016836~hydro-lyase activity	3	0.733496	0.0963911	ENSGALT00000024919, ENSGALT00000021505, ENSGALT00000038914	0.743115	74.1015
KEGG_PATHWAY	gga04370:VEGF signaling pathway	4	0.977995	0.0985716	ENSGALT00000011707, ENSGALT00000011708, ENSGALT00000014029, ENSGALT00000000947	0.740519	65.2736
GOTERM_BP_FAT	GO:0007167~enzyme linked receptor protein signaling pathway	7	1.71149	0.0992987	ENSGALT00000023783, ENSGALT00000011398, ENSGALT00000019851, ENSGALT00000024209, ENSGALT00000003119, ENSGALT00000008440, ENSGALT00000021640	0.9745	80.1332
